# Supplementary material for: Corporate governance, financial performance, and economic policy uncertainty. Evidence from emerging Asian economies
Source: PLoS One. 2024 Dec 5;19(12):e0312292. doi: 10.1371/journal.pone.0312292 (PMC11620350; doi:10.1371/journal.pone.0312292)
Supplement: S1 Data — (XLSX) [file pone.0312292.s001.xlsx]

## Sheet: Sheet1
ID	year	Ydummy1	Ydummy2	Ydummy3	Ydummy4	Ydummy5	Ydummy6	Ydummy7	Ydummy8	Ydummy9	Ydummy10	Ydummy11	GDP	ABC	ACI	ACE	AT	AF	NAAFR	ATS	CSRSEA	CSRSEAS	GPSG	GPS	ESGSG	ESGS	MSG	TAA	Incorporation	Age	Country	cdummy1	cdummy2	cdummy3	cdummy4	adummy5	BS	AFS	ARFS	Industry	Economic sector	Sdummy1	sdummy2	sdummy3	sdummy4	sdummy5	sdummy6	sdummy7	sdummy8
1	2011	1	0	0	0	0	0	0	0	0	0	0	2.86516e+12	1	66.67	1	1	1.3194e+07	0.03	75.86	1	69.89	B	62.8	B+	69.42	B	0	1983-04-07	40	France	0	1	0	0	0	0	1.05552e+07	2.6388e+06	Hotels, Motels & Cruise Lines	Consumer Cyclicals	0	1	0	0	0	0	0	0
1	2012	0	1	0	0	0	0	0	0	0	0	0	2.68367e+12	1	66.67	1	1	0	0	66.48	1	61.83	B-	52.65	B	64.25	B-	9.6849e+09	1983-04-07	40	France	0	1	0	0	0	11	1.0996e+07	0	Hotels, Motels & Cruise Lines	Consumer Cyclicals	0	1	0	0	0	0	0	0
1	2013	0	0	1	0	0	0	0	0	0	0	0	2.81188e+12	1	60	0	1	1.2097e+07	0	64.2	1	54.3	B+	71.97	B+	69.02	A	9.9763e+09	1983-04-07	40	France	0	1	0	0	0	11	1.08873e+07	1.2097e+06	Hotels, Motels & Cruise Lines	Consumer Cyclicals	0	1	0	0	0	0	0	0
1	2014	0	0	0	1	0	0	0	0	0	0	0	2.85596e+12	1	60	0	2	1.086e+07	0	35.23	1	52.63	B-	52.74	B+	68.73	B	9.94049e+09	1983-04-07	40	France	0	1	0	0	0	13	8.688e+06	2.172e+06	Hotels, Motels & Cruise Lines	Consumer Cyclicals	0	1	0	0	0	0	0	0
1	2015	0	0	0	0	1	0	0	0	0	0	0	2.43919e+12	1	60	0	3	0	0	25.82	1	51.03	C+	42.99	A-	75.16	C+	1.25224e+10	1983-04-07	40	France	0	1	0	0	0	12	0	0	Hotels, Motels & Cruise Lines	Consumer Cyclicals	0	1	0	0	0	0	0	0
1	2016	0	0	0	0	0	1	0	0	0	0	0	2.47296e+12	1	75	0	4	2.27924e+07	0	20.21	1	50.52	C+	45.05	A-	75.08	B-	1.48317e+10	1983-04-07	40	France	0	1	0	0	0	16	1.07964e+07	1.1996e+07	Hotels, Motels & Cruise Lines	Consumer Cyclicals	0	1	0	0	0	0	0	0
1	2017	0	0	0	0	0	0	1	0	0	0	0	2.59515e+12	1	75	0	5	8.14295e+06	0	18.69	1	51.85	B+	67.18	A-	79.77	A	1.46401e+10	1983-04-07	40	France	0	1	0	0	0	16	4.58758e+06	573447	Hotels, Motels & Cruise Lines	Consumer Cyclicals	0	1	0	0	0	0	0	0
1	2018	0	0	0	0	0	0	0	1	0	0	0	2.79096e+12	1	80	0	6	8.63171e+06	0.58	19.61	1	60.46	B+	69.93	A-	78.04	A	1.49926e+10	1983-04-07	40	France	0	1	0	0	0	12	5.4929e+06	896801	Hotels, Motels & Cruise Lines	Consumer Cyclicals	0	1	0	0	0	0	0	0
1	2019	0	0	0	0	0	0	0	0	1	0	0	2.72887e+12	1	80	0	1	1.02589e+07	0.37	95	1	58.13	B+	71.92	A-	81.63	A	1.28281e+10	1983-04-07	40	France	0	1	0	0	0	11	7.20567e+06	366390	Hotels, Motels & Cruise Lines	Consumer Cyclicals	0	1	0	0	0	0	0	0
1	2020	0	0	0	0	0	0	0	0	0	1	0	2.63901e+12	1	83.33	0	2	8.0713e+06	0.35	89.73	1	61.03	A-	75.72	A-	83	A-	1.19396e+10	1983-04-07	40	France	0	1	0	0	0	12	5.79769e+06	227361	Hotels, Motels & Cruise Lines	Consumer Cyclicals	0	1	0	0	0	0	0	0
1	2021	0	0	0	0	0	0	0	0	0	0	1	2.95788e+12	1	83.33	0	3	9.20377e+06	0.34	82.6	1	64.58	A-	77.54	A-	82.79	A	1.24099e+10	1983-04-07	40	France	0	1	0	0	0	12	6.42123e+06	214041	Hotels, Motels & Cruise Lines	Consumer Cyclicals	0	1	0	0	0	0	0	0
2	2011	1	0	0	0	0	0	0	0	0	0	0	2.86516e+12	1	50	1	8	9.07748e+06	0	12.64	0	0	D+	20.51	C	40.24	D+	0	2/14/1985	39	France	0	1	0	0	0	0	6.14841e+06	2.70081e+06	Business Support Services	Technology	0	0	0	0	0	0	0	1
2	2012	0	1	0	0	0	0	0	0	0	0	0	2.68367e+12	1	50	1	1	8.2937e+06	0.03	66.48	1	61.83	D	16.09	C	40.21	D+	5.15119e+09	2/14/1985	39	France	0	1	0	0	0	11	6.11788e+06	1.66314e+06	Business Support Services	Technology	0	0	0	0	0	0	0	1
2	2013	0	0	1	0	0	0	0	0	0	0	0	2.81188e+12	1	33.33	1	1	7.91145e+06	0.07	64.2	1	54.3	D+	24.34	C+	43.59	C-	5.35144e+09	2/14/1985	39	France	0	1	0	0	0	13	5.14002e+06	2.17383e+06	Business Support Services	Technology	0	0	0	0	0	0	0	1
2	2014	0	0	0	1	0	0	0	0	0	0	0	2.85596e+12	1	33.33	1	1	5.86332e+06	0.08	75.57	1	52.63	D+	20.53	C+	44.87	D+	5.68374e+09	2/14/1985	39	France	0	1	0	0	0	11	4.88049e+06	630966	Business Support Services	Technology	0	0	0	0	0	0	0	1
2	2015	0	0	0	0	1	0	0	0	0	0	0	2.43919e+12	1	33.33	1	1	6.20269e+06	0.06	81.32	1	51.03	C-	27.94	B-	50.57	C-	6.43653e+09	2/14/1985	39	France	0	1	0	0	0	11	3.99495e+06	1.15643e+06	Business Support Services	Technology	0	0	0	0	0	0	0	1
2	2016	0	0	0	0	0	1	0	0	0	0	0	2.47296e+12	1	42.86	1	1	7.67745e+06	0.2	89.36	1	50.52	D+	20.24	B	60.13	D+	6.5871e+09	2/14/1985	39	France	0	1	0	0	0	14	5.15829e+06	1.31956e+06	Business Support Services	Technology	0	0	0	0	0	0	0	1
2	2017	0	0	0	0	0	0	1	0	0	0	0	2.59515e+12	1	42.86	1	2	6.88137e+06	0.19	74.77	1	51.85	D	14.43	B	59.18	D	6.93147e+09	2/14/1985	39	France	0	1	0	0	0	12	5.04633e+06	802826	Business Support Services	Technology	0	0	0	0	0	0	0	1
2	2018	0	0	0	0	0	0	0	1	0	0	0	2.79096e+12	1	42.86	1	3	6.5018e+06	0.18	75.82	1	60.46	C-	28.83	B	64.93	C-	7.75257e+09	2/14/1985	39	France	0	1	0	0	0	12	5.0445e+06	448400	Business Support Services	Technology	0	0	0	0	0	0	0	1
2	2019	0	0	0	0	0	0	0	0	1	0	0	2.72887e+12	1	62.5	1	4	6.83928e+06	0.18	69.06	1	58.13	C	40.73	B+	68.19	C+	7.99486e+09	2/14/1985	39	France	0	1	0	0	0	12	5.37372e+06	244260	Business Support Services	Technology	0	0	0	0	0	0	0	1
2	2020	0	0	0	0	0	0	0	0	0	1	0	2.63901e+12	1	62.5	1	5	6.25242e+06	0.22	65.14	1	61.03	B+	70.05	A-	78.3	A	7.55691e+09	2/14/1985	39	France	0	1	0	0	0	12	5.00193e+06	227361	Business Support Services	Technology	0	0	0	0	0	0	0	1
2	2021	0	0	0	0	0	0	0	0	0	0	1	2.95788e+12	1	62.5	1	6	6.63527e+06	0.2	59.31	1	64.58	A-	81.53	A-	82.97	A+	7.5428e+09	2/14/1985	39	France	0	1	0	0	0	12	5.35103e+06	321062	Business Support Services	Technology	0	0	0	0	0	0	0	1
3	2011	1	0	0	0	0	0	0	0	0	0	0	2.86516e+12	1	50	1	7	1.17427e+07	0.01	16.67	1	69.89	B-	53.95	B+	70.17	C	0	1955-01-01	69	France	0	1	0	0	0	0	1.00274e+07	1.45134e+06	Airlines	Industrial	0	0	0	0	0	1	0	0
3	2012	0	1	0	0	0	0	0	0	0	0	0	2.68367e+12	1	50	1	1	1.14083e+07	0.02	66.48	1	61.83	B-	50.07	B+	69.52	C-	3.48752e+10	1955-01-01	69	France	0	1	0	0	0	17	1.01713e+07	687247	Airlines	Industrial	0	0	0	0	0	1	0	0
3	2013	0	0	1	0	0	0	0	0	0	0	0	2.81188e+12	1	75	1	2	9.79858e+06	0.05	20.45	1	54.3	C	36.02	B	64.58	D	2.64031e+10	1955-01-01	69	France	0	1	0	0	0	16	9.07276e+06	483881	Airlines	Industrial	0	0	0	0	0	1	0	0
3	2014	0	0	0	1	0	0	0	0	0	0	0	2.85596e+12	1	75	0	3	8.2536e+06	0.03	13.64	1	52.63	B-	54.98	B+	74.13	C	2.59088e+10	1955-01-01	69	France	0	1	0	0	0	16	7.602e+06	434400	Airlines	Industrial	0	0	0	0	0	1	0	0
3	2015	0	0	0	0	1	0	0	0	0	0	0	2.43919e+12	1	75	0	1	6.9386e+06	0.03	81.32	1	51.03	C+	49.04	B+	74.02	C-	2.44731e+10	1955-01-01	69	France	0	1	0	0	0	16	6.20269e+06	525652	Airlines	Industrial	0	0	0	0	0	1	0	0
3	2016	0	0	0	0	0	1	0	0	0	0	0	2.47296e+12	1	54.55	0	2	7.91737e+06	0.03	64.36	1	50.52	C-	32.96	B+	67.16	D-	3.02757e+10	1955-01-01	69	France	0	1	0	0	0	16	7.19761e+06	719761	Airlines	Industrial	0	0	0	0	0	1	0	0
3	2017	0	0	0	0	0	0	1	0	0	0	0	2.59515e+12	1	54.55	0	3	8.48702e+06	0	54.67	1	51.85	C	41.49	B+	67.5	C-	3.29362e+10	1955-01-01	69	France	0	1	0	0	0	19	6.65199e+06	1.83503e+06	Airlines	Industrial	0	0	0	0	0	1	0	0
3	2018	0	0	0	0	0	0	0	1	0	0	0	2.79096e+12	1	50	0	1	6.6139e+06	0	97.39	1	60.46	B-	50.8	B+	69.78	C	3.31414e+10	1955-01-01	69	France	0	1	0	0	0	20	6.2776e+06	336300	Airlines	Industrial	0	0	0	0	0	1	0	0
3	2019	0	0	0	0	0	0	0	0	1	0	0	2.72887e+12	1	50	0	2	8.06058e+06	0	88.13	1	58.13	B	66.1	A-	77.9	B-	3.65189e+10	1955-01-01	69	France	0	1	0	0	0	19	7.57206e+06	366390	Airlines	Industrial	0	0	0	0	0	1	0	0
3	2020	0	0	0	0	0	0	0	0	0	1	0	2.63901e+12	1	55.56	0	3	8.86706e+06	0	83.51	1	61.03	A-	77.18	A-	81.69	B+	3.4856e+10	1955-01-01	69	France	0	1	0	0	0	19	7.73026e+06	1.1368e+06	Airlines	Industrial	0	0	0	0	0	1	0	0
3	2021	0	0	0	0	0	0	0	0	0	0	1	2.95788e+12	1	55.56	0	7	0	0	44.61	1	64.58	B+	68.86	A-	77.99	B	3.45471e+10	1955-01-01	69	France	0	1	0	0	0	21	0	0	Airlines	Industrial	0	0	0	0	0	1	0	0
4	2011	1	0	0	0	0	0	0	0	0	0	0	2.86516e+12	1	60	0	2	1.29064e+07	0.03	43.1	1	69.89	B-	50.8	B-	54.18	C-	0	1982-01-01	42	France	0	1	0	0	0	0	1.24235e+07	0	IT Services & Consulting	Technology	0	0	0	0	0	0	0	1
4	2012	0	1	0	0	0	0	0	0	0	0	0	2.68367e+12	1	60	0	1	1.17835e+07	0.04	66.48	1	61.83	C+	43.41	B-	50.88	D+	9.88699e+09	1982-01-01	42	France	0	1	0	0	0	13	1.15801e+07	0	IT Services & Consulting	Technology	0	0	0	0	0	0	0	1
4	2013	0	0	1	0	0	0	0	0	0	0	0	2.81188e+12	1	60	0	1	1.22519e+07	0.02	64.2	1	54.3	B-	52.37	B-	56.59	C	1.02997e+10	1982-01-01	42	France	0	1	0	0	0	13	1.20607e+07	0	IT Services & Consulting	Technology	0	0	0	0	0	0	0	1
4	2014	0	0	0	1	0	0	0	0	0	0	0	2.85596e+12	1	60	0	2	1.39508e+07	0.02	35.23	1	52.63	B	60.04	B	65.91	C+	1.17607e+10	1982-01-01	42	France	0	1	0	0	0	11	1.38389e+07	0	IT Services & Consulting	Technology	0	0	0	0	0	0	0	1
4	2015	0	0	0	0	1	0	0	0	0	0	0	2.43919e+12	1	60	1	3	1.45826e+07	0.01	25.82	1	51.03	B	65.19	B+	68.63	B-	1.40932e+10	1982-01-01	42	France	0	1	0	0	0	12	1.09956e+07	0	IT Services & Consulting	Technology	0	0	0	0	0	0	0	1
4	2016	0	0	0	0	0	1	0	0	0	0	0	2.47296e+12	1	83.33	1	4	1.31776e+07	0.33	20.21	1	50.52	B	59.97	B+	67.58	B-	1.65807e+10	1982-01-01	42	France	0	1	0	0	0	11	1.21004e+07	0	IT Services & Consulting	Technology	0	0	0	0	0	0	0	1
4	2017	0	0	0	0	0	0	1	0	0	0	0	2.59515e+12	1	83.33	0	5	2.45493e+07	0.09	18.69	1	51.85	B	61.48	B+	72.64	B-	2.44543e+10	1982-01-01	42	France	0	1	0	0	0	12	1.15114e+07	0	IT Services & Consulting	Technology	0	0	0	0	0	0	0	1
4	2018	0	0	0	0	0	0	0	1	0	0	0	2.79096e+12	1	83.33	0	6	2.20602e+07	1.13	19.61	1	60.46	B	64.95	B+	74.61	B	2.01484e+10	1982-01-01	42	France	0	1	0	0	0	12	1.00217e+07	0	IT Services & Consulting	Technology	0	0	0	0	0	0	0	1
4	2019	0	0	0	0	0	0	0	0	1	0	0	2.72887e+12	1	83.33	1	7	1.21458e+07	1.2	18.75	1	58.13	C+	49.18	B	66.63	C	2.19118e+10	1982-01-01	42	France	0	1	0	0	0	12	1.00354e+07	0	IT Services & Consulting	Technology	0	0	0	0	0	0	0	1
4	2020	0	0	0	0	0	0	0	0	0	1	0	2.63901e+12	1	83.33	1	8	1.12214e+07	0.21	18.11	1	61.03	B	66.48	A-	76.04	B	1.92107e+10	1982-01-01	42	France	0	1	0	0	0	13	9.42296e+06	0	IT Services & Consulting	Technology	0	0	0	0	0	0	0	1
4	2021	0	0	0	0	0	0	0	0	0	0	1	2.95788e+12	1	83.33	1	9	1.16331e+07	0.19	16.67	1	64.58	B+	69.98	A-	78.87	B+	1.73382e+10	1982-01-01	42	France	0	1	0	0	0	12	9.76455e+06	0	IT Services & Consulting	Technology	0	0	0	0	0	0	0	1
5	2011	1	0	0	0	0	0	0	0	0	0	0	2.86516e+12	1	66.67	1	1	2.08993e+07	0.03	75.86	1	69.89	B-	56.1	A-	77.05	B-	0	1963-01-01	61	France	0	1	0	0	0	0	2.02436e+07	0	Food Retail & Distribution	Consumer Non-Cyclicals	0	0	1	0	0	0	0	0
5	2012	0	1	0	0	0	0	0	0	0	0	0	2.68367e+12	1	75	1	1	2.08923e+07	0.03	66.48	1	61.83	B-	56.74	A-	75.06	C+	5.98218e+10	1963-01-01	61	France	0	1	0	0	0	16	1.91055e+07	0	Food Retail & Distribution	Consumer Non-Cyclicals	0	0	1	0	0	0	0	0
5	2013	0	0	1	0	0	0	0	0	0	0	0	2.81188e+12	1	60	1	1	1.97181e+07	0.09	64.2	1	54.3	B-	55.66	B+	74.09	B-	5.04963e+10	1963-01-01	61	France	0	1	0	0	0	15	1.82665e+07	0	Food Retail & Distribution	Consumer Non-Cyclicals	0	0	1	0	0	0	0	0
5	2014	0	0	0	1	0	0	0	0	0	0	0	2.85596e+12	1	60	1	1	1.59642e+07	0.08	75.57	1	52.63	D+	24.04	B	65.04	D	5.03984e+10	1963-01-01	61	France	0	1	0	0	0	15	1.47696e+07	0	Food Retail & Distribution	Consumer Non-Cyclicals	0	0	1	0	0	0	0	0
5	2015	0	0	0	0	1	0	0	0	0	0	0	2.43919e+12	1	60	1	2	1.67157e+07	0.08	50	1	51.03	D+	24.78	B	66.4	D+	5.16534e+10	1963-01-01	61	France	0	1	0	0	0	17	1.2931e+07	0	Food Retail & Distribution	Consumer Non-Cyclicals	0	0	1	0	0	0	0	0
5	2016	0	0	0	0	0	1	0	0	0	0	0	2.47296e+12	1	66.67	1	3	1.99698e+07	0.29	39.36	1	50.52	C	39.28	B+	71.93	C	5.82986e+10	1963-01-01	61	France	0	1	0	0	0	17	1.63986e+07	0	Food Retail & Distribution	Consumer Non-Cyclicals	0	0	1	0	0	0	0	0
5	2017	0	0	0	0	0	0	1	0	0	0	0	2.59515e+12	1	66.67	1	4	1.6669e+07	0.22	35.05	1	51.85	C+	48.24	A-	79.37	C	5.38117e+10	1963-01-01	61	France	0	1	0	0	0	19	1.47869e+07	0	Food Retail & Distribution	Consumer Non-Cyclicals	0	0	1	0	0	0	0	0
5	2018	0	0	0	0	0	0	0	1	0	0	0	2.79096e+12	1	66.67	1	5	0	0.13	36.93	1	60.46	B-	54.3	A-	78.38	C+	5.61466e+10	1963-01-01	61	France	0	1	0	0	0	18	0	0	Food Retail & Distribution	Consumer Non-Cyclicals	0	0	1	0	0	0	0	0
5	2019	0	0	0	0	0	0	0	0	1	0	0	2.72887e+12	1	50	1	6	1.51307e+07	0.19	32.5	1	58.13	B-	54.04	A-	77.59	C+	57524145684	1963-01-01	61	France	0	1	0	0	0	18	1.24292e+07	0	Food Retail & Distribution	Consumer Non-Cyclicals	0	0	1	0	0	0	0	0
5	2020	0	0	0	0	0	0	0	0	0	1	0	2.63901e+12	1	50	1	7	1.0778e+07	0.22	31.08	1	61.03	C+	47.41	A-	76.44	C	5.42125e+10	1963-01-01	61	France	0	1	0	0	0	16	0	0	Food Retail & Distribution	Consumer Non-Cyclicals	0	0	1	0	0	0	0	0
5	2021	0	0	0	0	0	0	0	0	0	0	1	2.95788e+12	1	50	1	8	0	0.13	28.68	1	64.58	B	65.18	A-	81.15	B	6.07077e+10	1963-01-01	61	France	0	1	0	0	0	15	0	0	Food Retail & Distribution	Consumer Non-Cyclicals	0	0	1	0	0	0	0	0
6	2011	1	0	0	0	0	0	0	0	0	0	0	2.86516e+12	1	66.67	1	19	1.12901e+07	0.01	0.57	1	69.89	C	41.66	B	60.13	C-	0	1955-01-01	69	France	0	1	0	0	0	0	1.06687e+07	480262	Food Retail & Distribution	Consumer Non-Cyclicals	0	0	1	0	0	0	0	0
6	2012	0	1	0	0	0	0	0	0	0	0	0	2.68367e+12	1	75	1	1	1.45696e+07	0.01	66.48	1	61.83	C	38.82	B	63.84	D+	5.6635e+10	1955-01-01	69	France	0	1	0	0	0	14	1.37449e+07	824697	Food Retail & Distribution	Consumer Non-Cyclicals	0	0	1	0	0	0	0	0
6	2013	0	0	1	0	0	0	0	0	0	0	0	2.81188e+12	1	75	1	2	1.2339e+07	0	20.45	1	54.3	C	37.03	B	62.53	D+	5.16647e+10	1955-01-01	69	France	0	1	0	0	0	15	1.2097e+07	241940	Food Retail & Distribution	Consumer Non-Cyclicals	0	0	1	0	0	0	0	0
6	2014	0	0	0	1	0	0	0	0	0	0	0	2.85596e+12	1	75	1	3	0	0	13.64	1	52.63	B+	69.86	B+	72.79	B+	4.38043e+10	1955-01-01	69	France	0	1	0	0	0	14	0	0	Food Retail & Distribution	Consumer Non-Cyclicals	0	0	1	0	0	0	0	0
6	2015	0	0	0	0	1	0	0	0	0	0	0	2.43919e+12	1	75	1	4	0	0	9.89	1	51.03	B-	54.47	B+	68.03	B	4.44174e+10	1955-01-01	69	France	0	1	0	0	0	15	0	0	Food Retail & Distribution	Consumer Non-Cyclicals	0	0	1	0	0	0	0	0
6	2016	0	0	0	0	0	1	0	0	0	0	0	2.47296e+12	1	80	1	5	0	0	7.98	1	50.52	B-	53.09	B+	70.8	B+	4.70265e+10	1955-01-01	69	France	0	1	0	0	0	12	0	0	Food Retail & Distribution	Consumer Non-Cyclicals	0	0	1	0	0	0	0	0
6	2017	0	0	0	0	0	0	1	0	0	0	0	2.59515e+12	1	80	1	6	0	0	7.94	1	51.85	B	66.48	A-	80.15	A-	4.23146e+10	1955-01-01	69	France	0	1	0	0	0	13	0	0	Food Retail & Distribution	Consumer Non-Cyclicals	0	0	1	0	0	0	0	0
6	2018	0	0	0	0	0	0	0	1	0	0	0	2.79096e+12	1	80	1	7	0	0	7.52	1	60.46	B+	71.53	A-	83.25	A	3.84261e+10	1955-01-01	69	France	0	1	0	0	0	13	0	0	Food Retail & Distribution	Consumer Non-Cyclicals	0	0	1	0	0	0	0	0
6	2019	0	0	0	0	0	0	0	0	1	0	0	2.72887e+12	1	66.67	1	8	0	0	8.13	1	58.13	B-	51.06	A-	76.61	B-	3.71574e+10	1955-01-01	69	France	0	1	0	0	0	12	0	0	Food Retail & Distribution	Consumer Non-Cyclicals	0	0	1	0	0	0	0	0
6	2020	0	0	0	0	0	0	0	0	0	1	0	2.63901e+12	1	66.67	1	9	1.30835e+07	0	8.38	1	61.03	B-	51.2	A-	77.24	B-	3.44059e+10	1955-01-01	69	France	0	1	0	0	0	13	1.05654e+07	2.51802e+06	Food Retail & Distribution	Consumer Non-Cyclicals	0	0	1	0	0	0	0	0
6	2021	0	0	0	0	0	0	0	0	0	0	1	2.95788e+12	1	66.67	1	10	1.28243e+07	0	7.11	1	64.58	B	63.18	A-	80.32	B+	3.37364e+10	1955-01-01	69	France	0	1	0	0	0	14	9.72924e+06	3.09503e+06	Food Retail & Distribution	Consumer Non-Cyclicals	0	0	1	0	0	0	0	0
7	2011	1	0	0	0	0	0	0	0	0	0	0	2.86516e+12	1	100	1	4	1.87553e+07	0	28.16	1	69.89	A-	82.41	B	59.87	A+	0	1955-01-01	69	France	0	1	0	0	0	0	1.4367e+07	1.86035e+06	Commodity Chemicals	Basic Material	1	0	0	0	0	0	0	0
7	2012	0	1	0	0	0	0	0	0	0	0	0	2.68367e+12	1	100	1	1	1.85681e+07	0.16	66.48	1	61.83	A	84.77	B	58.37	A+	3.45233e+10	1955-01-01	69	France	0	1	0	0	0	12	1.47841e+07	1.37175e+06	Commodity Chemicals	Basic Material	1	0	0	0	0	0	0	0
7	2013	0	0	1	0	0	0	0	0	0	0	0	2.81188e+12	1	100	1	1	1.66128e+07	0.15	64.2	1	54.3	A	83.55	B-	57.63	A+	3.04933e+10	1955-01-01	69	France	0	1	0	0	0	11	1.33878e+07	1.37664e+06	Commodity Chemicals	Basic Material	1	0	0	0	0	0	0	0
7	2014	0	0	0	1	0	0	0	0	0	0	0	2.85596e+12	1	100	1	1	1.62498e+07	0.13	75.57	1	52.63	A-	82.84	B-	58.27	A+	3.22783e+10	1955-01-01	69	France	0	1	0	0	0	13	1.23076e+07	1.0469e+06	Commodity Chemicals	Basic Material	1	0	0	0	0	0	0	0
7	2015	0	0	0	0	1	0	0	0	0	0	0	2.43919e+12	1	100	1	2	1.75967e+07	0.22	50	1	51.03	A-	81.55	B	63.74	A+	4.67563e+10	1955-01-01	69	France	0	1	0	0	0	12	1.45017e+07	822119	Commodity Chemicals	Basic Material	1	0	0	0	0	0	0	0
7	2016	0	0	0	0	0	1	0	0	0	0	0	2.47296e+12	1	100	1	3	1.7567e+07	0.15	39.36	1	50.52	A-	79.48	B	58.81	A+	5.13046e+10	1955-01-01	69	France	0	1	0	0	0	12	1.53693e+07	630991	Commodity Chemicals	Basic Material	1	0	0	0	0	0	0	0
7	2017	0	0	0	0	0	0	1	0	0	0	0	2.59515e+12	1	100	1	4	1.74706e+07	0.1	35.05	1	51.85	A	84.82	B	62.73	A+	4.74341e+10	1955-01-01	69	France	0	1	0	0	0	12	1.53993e+07	333746	Commodity Chemicals	Basic Material	1	0	0	0	0	0	0	0
7	2018	0	0	0	0	0	0	0	1	0	0	0	2.79096e+12	1	100	1	5	1.64619e+07	0.11	36.93	1	60.46	A	88.7	B+	68.5	A+	4.76578e+10	1955-01-01	69	France	0	1	0	0	0	12	1.47669e+07	242136	Commodity Chemicals	Basic Material	1	0	0	0	0	0	0	0
7	2019	0	0	0	0	0	0	0	0	1	0	0	2.72887e+12	1	75	1	6	16598681	0.1	32.5	1	58.13	A+	94.33	A-	76.87	A+	5.08598e+10	1955-01-01	69	France	0	1	0	0	0	12	1.53383e+07	80605.8	Commodity Chemicals	Basic Material	1	0	0	0	0	0	0	0
7	2020	0	0	0	0	0	0	0	0	0	1	0	2.63901e+12	1	75	1	7	1.59448e+07	0.08	31.08	1	61.03	A+	93.76	B+	74.95	A+	5.32061e+10	1955-01-01	69	France	0	1	0	0	0	12	1.44385e+07	153468	Commodity Chemicals	Basic Material	1	0	0	0	0	0	0	0
7	2021	0	0	0	0	0	0	0	0	0	0	1	2.95788e+12	1	80	1	8	1.65422e+07	0.09	28.68	1	64.58	A+	93.9	B+	74.2	A+	5.2826e+10	1955-01-01	69	France	0	1	0	0	0	16	1.37446e+07	115582	Commodity Chemicals	Basic Material	1	0	0	0	0	0	0	0
8	2011	1	0	0	0	0	0	0	0	0	0	0	2.86516e+12	1	100	1	5	3.84605e+06	0.03	25.29	0	0	C	38.84	B-	52.76	B-	0	1981-01-11	43	France	0	1	0	0	0	0	3.68245e+06	0	Software	Technology	0	0	0	0	0	0	0	1
8	2012	0	1	0	0	0	0	0	0	0	0	0	2.68367e+12	1	100	1	1	0	0.04	66.48	1	61.83	C-	27.99	B-	51.5	C	5.69055e+09	1981-01-11	43	France	0	1	0	0	0	10	0	0	Software	Technology	0	0	0	0	0	0	0	1
8	2013	0	0	1	0	0	0	0	0	0	0	0	2.81188e+12	1	100	0	1	5.5731e+06	0	64.2	1	54.3	D+	24.55	C+	47.64	C	5.70089e+09	1981-01-11	43	France	0	1	0	0	0	9	4.54122e+06	1.03188e+06	Software	Technology	0	0	0	0	0	0	0	1
8	2014	0	0	0	1	0	0	0	0	0	0	0	2.85596e+12	1	100	0	1	5.44303e+06	0	75.57	1	52.63	D+	23.47	B-	50.27	C-	7.07255e+09	1981-01-11	43	France	0	1	0	0	0	9	4.31359e+06	1.12944e+06	Software	Technology	0	0	0	0	0	0	0	1
8	2015	0	0	0	0	1	0	0	0	0	0	0	2.43919e+12	1	100	0	2	5.17452e+06	0	50	1	51.03	C-	31.03	B-	54.49	C	7.46929e+09	1981-01-11	43	France	0	1	0	0	0	9	3.76892e+06	1.40559e+06	Software	Technology	0	0	0	0	0	0	0	1
8	2016	0	0	0	0	0	1	0	0	0	0	0	2.47296e+12	1	100	1	3	4.93996e+06	0	39.36	1	50.52	C-	26.77	B-	56.78	C	8.79286e+09	1981-01-11	43	France	0	1	0	0	0	11	3.88911e+06	1.05085e+06	Software	Technology	0	0	0	0	0	0	0	1
8	2017	0	0	0	0	0	0	1	0	0	0	0	2.59515e+12	1	100	1	4	4.58758e+06	0	35.05	1	51.85	C-	31.52	B	58.8	C+	9.05666e+09	1981-01-11	43	France	0	1	0	0	0	12	3.55537e+06	1.0322e+06	Software	Technology	0	0	0	0	0	0	0	1
8	2018	0	0	0	0	0	0	0	1	0	0	0	2.79096e+12	1	100	1	5	5.2687e+06	0	36.93	1	60.46	C-	28.83	B-	56.23	C	1.52321e+10	1981-01-11	43	France	0	1	0	0	0	12	3.6993e+06	1.4573e+06	Software	Technology	0	0	0	0	0	0	0	1
8	2019	0	0	0	0	0	0	0	0	1	0	0	2.72887e+12	1	100	1	6	5.98437e+06	0	32.5	1	58.13	C-	27.25	B-	56.56	C-	1.55078e+10	1981-01-11	43	France	0	1	0	0	0	11	4.64094e+06	1.34343e+06	Software	Technology	0	0	0	0	0	0	0	1
8	2020	0	0	0	0	0	0	0	0	0	1	0	2.63901e+12	1	100	1	7	5.00193e+06	0	31.08	1	61.03	C	39.12	B	65.5	C	1.62633e+10	1981-01-11	43	France	0	1	0	0	0	11	4.20617e+06	909442	Software	Technology	0	0	0	0	0	0	0	1
8	2021	0	0	0	0	0	0	0	0	0	0	1	2.95788e+12	1	100	1	8	5.56507e+06	0	28.68	1	64.58	B-	55.33	B+	72.35	B-	1.55589e+10	1981-01-11	43	France	0	1	0	0	0	11	3.85274e+06	1.71233e+06	Software	Technology	0	0	0	0	0	0	0	1
9	2011	1	0	0	0	0	0	0	0	0	0	0	2.86516e+12	1	50	1	1	1.77064e+06	0	75.86	1	69.89	B-	58.11	B	64.74	B-	0	1955-01-01	69	France	0	1	0	0	0	0	1.77064e+06	0	Airport Operators & Services	Industrial	0	0	0	0	0	1	0	0
9	2012	0	1	0	0	0	0	0	0	0	0	0	2.68367e+12	1	50	1	1	1.89818e+06	0	66.48	1	61.83	C	36.38	B	61.75	C-	1.32358e+10	1955-01-01	69	France	0	1	0	0	0	19	1.43222e+06	465954	Airport Operators & Services	Industrial	0	0	0	0	0	1	0	0
9	2013	0	0	1	0	0	0	0	0	0	0	0	2.81188e+12	1	50	1	1	2.28755e+06	0	64.2	1	54.3	B-	51.22	B+	68.83	B-	1.11295e+10	1955-01-01	69	France	0	1	0	0	0	13	1.50729e+06	780258	Airport Operators & Services	Industrial	0	0	0	0	0	1	0	0
9	2014	0	0	0	1	0	0	0	0	0	0	0	2.85596e+12	1	57.14	1	1	1.80819e+06	0	75.57	1	52.63	C	40.04	B	66.11	C-	1.16256e+10	1955-01-01	69	France	0	1	0	0	0	20	1.34881e+06	459378	Airport Operators & Services	Industrial	0	0	0	0	0	1	0	0
9	2015	0	0	0	0	1	0	0	0	0	0	0	2.43919e+12	1	57.14	1	1	1.5738e+06	0	81.32	1	51.03	B-	55.15	B+	72.14	B-	1.11798e+10	1955-01-01	69	France	0	1	0	0	0	22	1.20795e+06	365854	Airport Operators & Services	Industrial	0	0	0	0	0	1	0	0
9	2016	0	0	0	0	0	1	0	0	0	0	0	2.47296e+12	1	57.14	1	2	1.92296e+06	0	64.36	1	50.52	C+	44.57	B+	71.98	C	1.75495e+10	1955-01-01	69	France	0	1	0	0	0	22	1.77421e+06	148751	Airport Operators & Services	Industrial	0	0	0	0	0	1	0	0
9	2017	0	0	0	0	0	0	1	0	0	0	0	2.59515e+12	1	40	1	3	2.18713e+06	0	54.67	1	51.85	C	37.5	B+	67.4	C	1.81542e+10	1955-01-01	69	France	0	1	0	0	0	20	2.07358e+06	113543	Airport Operators & Services	Industrial	0	0	0	0	0	1	0	0
9	2018	0	0	0	0	0	0	0	1	0	0	0	2.79096e+12	1	40	1	4	2.66798e+06	0	56.86	1	60.46	C+	49.69	A-	75.74	B-	1.81868e+10	1955-01-01	69	France	0	1	0	0	0	17	2.5088e+06	159182	Airport Operators & Services	Industrial	0	0	0	0	0	1	0	0
9	2019	0	0	0	0	0	0	0	0	1	0	0	2.72887e+12	1	33.33	1	5	3.52833e+06	0	50.31	1	58.13	C	40.56	B+	70.9	C	2.23509e+10	1955-01-01	69	France	0	1	0	0	0	18	3.18026e+06	348070	Airport Operators & Services	Industrial	0	0	0	0	0	1	0	0
9	2020	0	0	0	0	0	0	0	0	0	1	0	2.63901e+12	1	33.33	1	6	3.24216e+06	0	48.11	1	61.03	C+	48.57	B+	72.26	B-	2.0883e+10	1955-01-01	69	France	0	1	0	0	0	17	2.91817e+06	323989	Airport Operators & Services	Industrial	0	0	0	0	0	1	0	0
9	2021	0	0	0	0	0	0	0	0	0	0	1	2.95788e+12	1	40	1	7	4.13206e+06	0	44.61	1	64.58	B-	52.14	B+	71.86	B-	2.01039e+10	1955-01-01	69	France	0	1	0	0	0	14	3.41824e+06	713827	Airport Operators & Services	Industrial	0	0	0	0	0	1	0	0
10	2011	1	0	0	0	0	0	0	0	0	0	0	2.86516e+12	1	33.33	1	3	807473	0.07	32.18	1	69.89	C	36.25	B	60.8	D+	0	1970-01-06	54	France	0	1	0	0	0	0	0	0	Construction & Engineering	Basic Material	1	0	0	0	0	0	0	0
10	2012	0	1	0	0	0	0	0	0	0	0	0	2.68367e+12	1	50	0	1	8.53561e+06	0.07	66.48	1	61.83	C	37.96	B	65.9	D+	3.74695e+10	1970-01-06	54	France	0	1	0	0	0	13	7.57484e+06	239162	Construction & Engineering	Basic Material	1	0	0	0	0	0	0	0
10	2013	0	0	1	0	0	0	0	0	0	0	0	2.81188e+12	1	50	0	1	7.44813e+06	0.09	64.2	1	54.3	C	37.67	B	66.12	D+	3.27971e+10	1970-01-06	54	France	0	1	0	0	0	13	6.71747e+06	339926	Construction & Engineering	Basic Material	1	0	0	0	0	0	0	0
10	2014	0	0	0	1	0	0	0	0	0	0	0	2.85596e+12	1	50	1	1	6.82443e+06	0.06	75.57	1	52.63	C	34.42	B	65.55	D	3.09564e+10	1970-01-06	54	France	0	1	0	0	0	13	6.20866e+06	82536	Construction & Engineering	Basic Material	1	0	0	0	0	0	0	0
10	2015	0	0	0	0	1	0	0	0	0	0	0	2.43919e+12	1	50	1	2	6.99117e+06	0.08	50	1	51.03	C-	30.62	B+	70.56	D	3.11404e+10	1970-01-06	54	France	0	1	0	0	0	12	6.27103e+06	202902	Construction & Engineering	Basic Material	1	0	0	0	0	0	0	0
10	2016	0	0	0	0	0	1	0	0	0	0	0	2.47296e+12	1	57.14	0	3	7.95816e+06	0.08	39.36	1	50.52	C-	31.72	B+	74.23	D	3.67254e+10	1970-01-06	54	France	0	1	0	0	0	11	7.5359e+06	0	Construction & Engineering	Basic Material	1	0	0	0	0	0	0	0
10	2017	0	0	0	0	0	0	1	0	0	0	0	2.59515e+12	1	57.14	0	4	9.09487e+06	0.06	35.05	1	51.85	C	38.65	A-	76.42	C-	3.45256e+10	1970-01-06	54	France	0	1	0	0	0	10	8.67855e+06	0	Construction & Engineering	Basic Material	1	0	0	0	0	0	0	0
10	2018	0	0	0	0	0	0	0	1	0	0	0	2.79096e+12	1	57.14	0	5	8.17322e+06	0.05	36.93	1	60.46	B	63.7	A-	82.72	B	3.5767e+10	1970-01-06	54	France	0	1	0	0	0	11	7.76741e+06	0	Construction & Engineering	Basic Material	1	0	0	0	0	0	0	0
10	2019	0	0	0	0	0	0	0	0	1	0	0	2.72887e+12	1	57.14	0	6	8.2914e+06	0.05	32.5	1	58.13	B-	52.17	A-	79.56	C+	4.10181e+10	1970-01-06	54	France	0	1	0	0	0	11	7.64045e+06	0	Construction & Engineering	Basic Material	1	0	0	0	0	0	0	0
10	2020	0	0	0	0	0	0	0	0	0	1	0	2.63901e+12	1	71.43	0	7	0	0.09	31.08	1	61.03	A-	78.87	A	86.58	A-	3.81962e+10	1970-01-06	54	France	0	1	0	0	0	10	0	0	Construction & Engineering	Basic Material	1	0	0	0	0	0	0	0
10	2021	0	0	0	0	0	0	0	0	0	0	1	2.95788e+12	1	71.43	1	8	0	0.1	28.68	1	64.58	A-	78.81	A	87.38	A-	3.83713e+10	1970-01-06	54	France	0	1	0	0	0	12	0	0	Construction & Engineering	Basic Material	1	0	0	0	0	0	0	0
11	2011	1	0	0	0	0	0	0	0	0	0	0	2.86516e+12	1	66.67	1	1	0	0.31	75.86	1	69.89	D	16.02	B	60.72	D	0	1971-01-01	53	France	0	1	0	0	0	0	1.77882e+07	3.92522e+06	Apparel & Accessories	Utilities	0	0	0	0	0	0	0	0
11	2012	0	1	0	0	0	0	0	0	0	0	0	2.68367e+12	1	66.67	0	1	3.23982e+07	0.25	66.48	1	61.83	D+	17.03	B	59.56	D	7.54656e+10	1971-01-01	53	France	0	1	0	0	0	19	1.99948e+07	7.04841e+06	Apparel & Accessories	Utilities	0	0	0	0	0	0	0	0
11	2013	0	0	1	0	0	0	0	0	0	0	0	2.81188e+12	1	66.67	0	1	2.60533e+07	0.2	64.2	1	54.3	D+	18.24	B-	57.75	D+	6.1254e+10	1971-01-01	53	France	0	1	0	0	0	19	1.73907e+07	3.58677e+06	Apparel & Accessories	Utilities	0	0	0	0	0	0	0	0
11	2014	0	0	0	1	0	0	0	0	0	0	0	2.85596e+12	1	66.67	0	2	2.59554e+07	0.24	35.23	1	52.63	C-	27.4	B	64	C-	6.39542e+10	1971-01-01	53	France	0	1	0	0	0	18	1.73684e+07	3.65874e+06	Apparel & Accessories	Utilities	0	0	0	0	0	0	0	0
11	2015	0	0	0	0	1	0	0	0	0	0	0	2.43919e+12	1	66.67	0	3	0	0.23	25.82	1	51.03	D	16.32	B	60.93	D	6.376e+10	1971-01-01	53	France	0	1	0	0	0	18	0	0	Apparel & Accessories	Utilities	0	0	0	0	0	0	0	0
11	2016	0	0	0	0	0	1	0	0	0	0	0	2.47296e+12	1	80	0	1	0	0.25	89.36	1	50.52	D+	19	B	61.42	D	8.49674e+10	1971-01-01	53	France	0	1	0	0	0	17	0	0	Apparel & Accessories	Utilities	0	0	0	0	0	0	0	0
11	2017	0	0	0	0	0	0	1	0	0	0	0	2.59515e+12	1	80	0	2	2.40848e+07	0.18	74.77	1	51.85	D	12.15	B-	56.38	D-	8.49593e+10	1971-01-01	53	France	0	1	0	0	0	15	0	1.94972e+07	Apparel & Accessories	Utilities	0	0	0	0	0	0	0	0
11	2018	0	0	0	0	0	0	0	1	0	0	0	2.79096e+12	1	75	0	3	2.5783e+07	0	75.82	1	60.46	D+	23.44	B	58.99	D+	106000000000	1971-01-01	53	France	0	1	0	0	0	16	0	2.0178e+07	Apparel & Accessories	Utilities	0	0	0	0	0	0	0	0
11	2019	0	0	0	0	0	0	0	0	1	0	0	2.72887e+12	1	75	0	4	2.80899e+07	0	69.06	1	58.13	C-	27.65	B+	68.49	C-	132000000000	1971-01-01	53	France	0	1	0	0	0	16	0	2.07621e+07	Apparel & Accessories	Utilities	0	0	0	0	0	0	0	0
11	2020	0	0	0	0	0	0	0	0	0	1	0	2.63901e+12	1	75	0	5	3.18305e+07	0	65.14	1	61.03	C	36.3	B+	69.5	C	140000000000	1971-01-01	53	France	0	1	0	0	0	17	0	2.50097e+07	Apparel & Accessories	Utilities	0	0	0	0	0	0	0	0
11	2021	0	0	0	0	0	0	0	0	0	0	1	2.95788e+12	1	75	0	6	3.53168e+07	0	59.31	1	64.58	B-	52.31	B+	74.42	B-	147000000000	1971-01-01	53	France	0	1	0	0	0	16	0	3.1036e+07	Apparel & Accessories	Utilities	0	0	0	0	0	0	0	0
12	2011	1	0	0	0	0	0	0	0	0	0	0	2.86516e+12	1	66.67	0	1	1.74425e+06	0.01	75.86	0	0	C-	31.06	B-	51.43	C	0	1967-01-01	57	France	0	1	0	0	0	0	1.69279e+06	14513.4	Medical Equipment, Supplies & Distribution	Healthcare	0	0	0	0	1	0	0	0
12	2012	0	1	0	0	0	0	0	0	0	0	0	2.68367e+12	1	66.67	1	1	1.90368e+06	0.02	66.48	0	0	C-	26.63	C+	43.99	C-	3.03834e+09	1967-01-01	57	France	0	1	0	0	0	10	1.703e+06	195178	Medical Equipment, Supplies & Distribution	Healthcare	0	0	0	0	1	0	0	0
12	2013	0	0	1	0	0	0	0	0	0	0	0	2.81188e+12	1	66.67	1	1	2.08553e+06	0	64.2	1	54.3	C	35.38	C+	47.78	C-	2.72113e+09	1967-01-01	57	France	0	1	0	0	0	9	1.69358e+06	188713	Medical Equipment, Supplies & Distribution	Healthcare	0	0	0	0	1	0	0	0
12	2014	0	0	0	1	0	0	0	0	0	0	0	2.85596e+12	1	66.67	0	1	2.40658e+06	0.11	75.57	1	52.63	D	11.75	C+	44.88	D	3.0138e+09	1967-01-01	57	France	0	1	0	0	0	9	1.67027e+06	86880	Medical Equipment, Supplies & Distribution	Healthcare	0	0	0	0	1	0	0	0
12	2015	0	0	0	0	1	0	0	0	0	0	0	2.43919e+12	1	66.67	0	2	2.35702e+06	0.37	50	1	51.03	D-	7.18	B-	50.68	D-	3194161754	1967-01-01	57	France	0	1	0	0	0	9	1.59693e+06	71488.6	Medical Equipment, Supplies & Distribution	Healthcare	0	0	0	0	1	0	0	0
12	2016	0	0	0	0	0	1	0	0	0	0	0	2.47296e+12	1	75	0	3	2.1053e+06	0.41	39.36	1	50.52	D-	4.5	B-	52.29	D-	3.64572e+09	1967-01-01	57	France	0	1	0	0	0	9	1.97574e+06	129557	Medical Equipment, Supplies & Distribution	Healthcare	0	0	0	0	1	0	0	0
12	2017	0	0	0	0	0	0	1	0	0	0	0	2.59515e+12	1	75	0	4	2.07473e+06	0	35.05	1	51.85	D	11.66	B-	54.45	D	3.85366e+09	1967-01-01	57	France	0	1	0	0	0	10	1.93252e+06	142215	Medical Equipment, Supplies & Distribution	Healthcare	0	0	0	0	1	0	0	0
12	2018	0	0	0	0	0	0	0	1	0	0	0	2.79096e+12	1	75	0	5	2.32832e+06	0	36.93	1	60.46	C-	25.21	B	64.08	C-	4.11434e+09	1967-01-01	57	France	0	1	0	0	0	11	2.19492e+06	133399	Medical Equipment, Supplies & Distribution	Healthcare	0	0	0	0	1	0	0	0
12	2019	0	0	0	0	0	0	0	0	1	0	0	2.72887e+12	1	100	0	6	2.55496e+06	0	32.5	1	58.13	C+	43.21	B+	71.49	B-	4.77776e+09	1967-01-01	57	France	0	1	0	0	0	9	2.39619e+06	158769	Medical Equipment, Supplies & Distribution	Healthcare	0	0	0	0	1	0	0	0
12	2020	0	0	0	0	0	0	0	0	0	1	0	2.63901e+12	1	100	0	7	2.54985e+06	0	31.08	1	61.03	C	41.44	B+	71.09	C+	5.13434e+09	1967-01-01	57	France	0	1	0	0	0	9	2.26906e+06	256917	Medical Equipment, Supplies & Distribution	Healthcare	0	0	0	0	1	0	0	0
12	2021	0	0	0	0	0	0	0	0	0	0	1	2.95788e+12	1	100	0	8	2.95698e+06	0.01	28.68	1	64.58	C+	43.58	B+	73.89	C+	5.46873e+09	1967-01-01	57	France	0	1	0	0	0	9	2.4893e+06	145548	Medical Equipment, Supplies & Distribution	Healthcare	0	0	0	0	1	0	0	0
13	2011	1	0	0	0	0	0	0	0	0	0	0	2.86516e+12	1	16.67	1	1	3.46224e+07	0.18	80	1	76.88	B-	53.48	B+	67.44	B-	0	1955-01-01	69	France	0	1	0	0	0	0	2.88632e+07	0	Multiline Utilities	Consumer Cyclicals	0	1	0	0	0	0	0	0
13	2012	0	1	0	0	0	0	0	0	0	0	0	2.68367e+12	1	16.67	1	1	0	0.27	75.86	1	69.89	B-	51.44	B+	66.95	C+	351000000000	1955-01-01	69	France	0	1	0	0	0	23	3.07983e+07	0	Multiline Utilities	Consumer Cyclicals	0	1	0	0	0	0	0	0
13	2013	0	0	1	0	0	0	0	0	0	0	0	2.81188e+12	1	16.67	1	1	0	0.18	66.48	1	61.83	C+	49.78	B+	70.57	C	306000000000	1955-01-01	69	France	0	1	0	0	0	23	0	0	Multiline Utilities	Consumer Cyclicals	0	1	0	0	0	0	0	0
13	2014	0	0	0	1	0	0	0	0	0	0	0	2.85596e+12	1	16.67	1	2	0	0.14	20.45	1	54.3	C	36.52	B+	68.51	C-	311000000000	1955-01-01	69	France	0	1	0	0	0	20	0	0	Multiline Utilities	Consumer Cyclicals	0	1	0	0	0	0	0	0
13	2015	0	0	0	0	1	0	0	0	0	0	0	2.43919e+12	1	30.77	0	3	0	0	13.64	1	52.63	C-	26.63	B	64.5	D+	298000000000	1955-01-01	69	France	0	1	0	0	0	20	0	0	Multiline Utilities	Consumer Cyclicals	0	1	0	0	0	0	0	0
13	2016	0	0	0	0	0	1	0	0	0	0	0	2.47296e+12	1	30.77	0	4	3.52359e+07	0	9.89	1	51.03	C-	25.6	B	60.26	D+	348000000000	1955-01-01	69	France	0	1	0	0	0	19	2.55179e+07	0	Multiline Utilities	Consumer Cyclicals	0	1	0	0	0	0	0	0
13	2017	0	0	0	0	0	0	1	0	0	0	0	2.59515e+12	1	30.77	1	5	3.56157e+07	0	7.98	1	50.52	C+	43.2	B+	70.51	C+	320000000000	1955-01-01	69	France	0	1	0	0	0	18	2.77262e+07	0	Multiline Utilities	Consumer Cyclicals	0	1	0	0	0	0	0	0
13	2018	0	0	0	0	0	0	0	1	0	0	0	2.79096e+12	1	33.33	1	6	0	0.38	7.94	1	51.85	C+	42.16	B+	71.7	C+	328000000000	1955-01-01	69	France	0	1	0	0	0	18	0	0	Multiline Utilities	Consumer Cyclicals	0	1	0	0	0	0	0	0
13	2019	0	0	0	0	0	0	0	0	1	0	0	2.72887e+12	1	33.33	1	1	3.61114e+07	0.28	97.39	1	60.46	B-	55.41	B+	73.68	B-	370000000000	1955-01-01	69	France	0	1	0	0	0	18	2.90694e+07	0	Multiline Utilities	Consumer Cyclicals	0	1	0	0	0	0	0	0
13	2020	0	0	0	0	0	0	0	0	0	1	0	2.63901e+12	1	45.45	1	2	3.25933e+07	0.21	88.13	1	58.13	C	34.35	B+	70.02	C-	409000000000	1955-01-01	69	France	0	1	0	0	0	19	2.85235e+07	0	Multiline Utilities	Consumer Cyclicals	0	1	0	0	0	0	0	0
13	2021	0	0	0	0	0	0	0	0	0	0	1	2.95788e+12	1	45.45	1	3	3.41438e+07	0.24	83.51	1	61.03	C+	43.3	B+	73.8	C	415000000000	1955-01-01	69	France	0	1	0	0	0	18	2.99069e+07	0	Multiline Utilities	Consumer Cyclicals	0	1	0	0	0	0	0	0
14	2011	1	0	0	0	0	0	0	0	0	0	0	2.86516e+12	1	100	1	1	2.38811e+07	0.02	75.86	1	69.89	A-	75.96	B+	71.39	B+	0	1955-01-01	69	France	0	1	0	0	0	0	2.07146e+07	2.6388e+06	Construction & Engineering	Basic Material	1	0	0	0	0	0	0	0
14	2012	0	1	0	0	0	0	0	0	0	0	0	2.68367e+12	1	100	1	2	2.57031e+07	0.02	23.86	1	61.83	B+	71.94	B	64.81	B+	8.53543e+10	1955-01-01	69	France	0	1	0	0	0	13	2.50158e+07	687247	Construction & Engineering	Basic Material	1	0	0	0	0	0	0	0
14	2013	0	0	1	0	0	0	0	0	0	0	0	2.81188e+12	1	100	1	1	2.16537e+07	0.02	64.2	1	54.3	A-	79.61	B	65.52	A-	7.13057e+10	1955-01-01	69	France	0	1	0	0	0	14	2.09278e+07	725821	Construction & Engineering	Basic Material	1	0	0	0	0	0	0	0
14	2014	0	0	0	1	0	0	0	0	0	0	0	2.85596e+12	1	100	1	2	2.0091e+07	0	35.23	1	52.63	A-	78.98	B+	68.59	A	6.96419e+10	1955-01-01	69	France	0	1	0	0	0	15	1.91136e+07	977400	Construction & Engineering	Basic Material	1	0	0	0	0	0	0	0
14	2015	0	0	0	0	1	0	0	0	0	0	0	2.43919e+12	1	100	1	3	2.07107e+07	0	25.82	1	51.03	B+	74.47	B+	67.2	A-	7.25503e+10	1955-01-01	69	France	0	1	0	0	0	15	1.99748e+07	735913	Construction & Engineering	Basic Material	1	0	0	0	0	0	0	0
14	2016	0	0	0	0	0	1	0	0	0	0	0	2.47296e+12	1	100	1	1	1.39154e+07	0	89.36	1	50.52	A-	83.13	A-	82.75	A	8.55922e+10	1955-01-01	69	France	0	1	0	0	0	15	1.2116e+07	1.7994e+06	Construction & Engineering	Basic Material	1	0	0	0	0	0	0	0
14	2017	0	0	0	0	0	0	1	0	0	0	0	2.59515e+12	1	100	1	2	1.27305e+07	0	74.77	1	51.85	A-	82.03	A-	82.73	A	8.56057e+10	1955-01-01	69	France	0	1	0	0	0	15	1.1813e+07	917515	Construction & Engineering	Basic Material	1	0	0	0	0	0	0	0
14	2018	0	0	0	0	0	0	0	1	0	0	0	2.79096e+12	1	100	1	3	2.75766e+07	0	75.82	1	60.46	A-	82.29	A-	82.36	A	100000000000	1955-01-01	69	France	0	1	0	0	0	15	2.18595e+07	5.7171e+06	Construction & Engineering	Basic Material	1	0	0	0	0	0	0	0
14	2019	0	0	0	0	0	0	0	0	1	0	0	2.72887e+12	1	100	1	1	2.65022e+07	0	95	1	58.13	A	84.64	A-	79.97	A	110000000000	1955-01-01	69	France	0	1	0	0	0	16	2.30826e+07	3.41964e+06	Construction & Engineering	Basic Material	1	0	0	0	0	0	0	0
14	2020	0	0	0	0	0	0	0	0	0	1	0	2.63901e+12	1	100	1	2	2.79654e+07	0	89.73	1	61.03	A-	82.38	A-	82.02	A	114000000000	1955-01-01	69	France	0	1	0	0	0	16	2.42139e+07	3.75145e+06	Construction & Engineering	Basic Material	1	0	0	0	0	0	0	0
14	2021	0	0	0	0	0	0	0	0	0	0	1	2.95788e+12	1	66.67	1	3	3.33904e+07	0	82.6	1	64.58	A	84.21	A-	83.25	A	120000000000	1955-01-01	69	France	0	1	0	0	0	15	0	0	Construction & Engineering	Basic Material	1	0	0	0	0	0	0	0
15	2011	1	0	0	0	0	0	0	0	0	0	0	2.86516e+12	1	100	1	1	6.99282e+06	0	75.86	0	0	C	34.45	C-	29.51	C	0	12/17/2002	21	France	0	1	0	0	0	0	5.54148e+06	1.45134e+06	Commodity Chemicals	Basic Material	1	0	0	0	0	0	0	0
15	2012	0	1	0	0	0	0	0	0	0	0	0	2.68367e+12	1	100	1	1	5.77288e+06	0	66.48	0	0	C	37.74	C+	48.74	C+	7.52508e+09	12/17/2002	21	France	0	1	0	0	0	11	5.77288e+06	0	Commodity Chemicals	Basic Material	1	0	0	0	0	0	0	0
15	2013	0	0	1	0	0	0	0	0	0	0	0	2.81188e+12	1	100	1	1	5.56463e+06	0	64.2	0	0	C+	44.19	B-	53.35	B-	7.5145e+09	12/17/2002	21	France	0	1	0	0	0	11	5.32269e+06	241940	Commodity Chemicals	Basic Material	1	0	0	0	0	0	0	0
15	2014	0	0	0	1	0	0	0	0	0	0	0	2.85596e+12	1	100	1	2	7.1676e+06	0	35.23	0	0	B	61.44	B-	57.75	A-	9.55381e+09	12/17/2002	21	France	0	1	0	0	0	12	7.1676e+06	0	Commodity Chemicals	Basic Material	1	0	0	0	0	0	0	0
15	2015	0	0	0	0	1	0	0	0	0	0	0	2.43919e+12	1	100	1	1	6.72834e+06	0	81.32	1	51.03	A-	81.62	B+	74.81	A	9.57034e+09	12/17/2002	21	France	0	1	0	0	0	12	6.72834e+06	0	Commodity Chemicals	Basic Material	1	0	0	0	0	0	0	0
15	2016	0	0	0	0	0	1	0	0	0	0	0	2.47296e+12	1	83.33	1	2	7.07765e+06	0	64.36	1	50.52	B	60.38	B+	69.85	B	1.18062e+10	12/17/2002	21	France	0	1	0	0	0	13	7.07765e+06	0	Commodity Chemicals	Basic Material	1	0	0	0	0	0	0	0
15	2017	0	0	0	0	0	0	1	0	0	0	0	2.59515e+12	1	83.33	1	1	6.30792e+06	0	92.06	1	51.85	B	65.12	A-	78.59	B	1.14953e+10	12/17/2002	21	France	0	1	0	0	0	12	6.30792e+06	0	Commodity Chemicals	Basic Material	1	0	0	0	0	0	0	0
15	2018	0	0	0	0	0	0	0	1	0	0	0	2.79096e+12	1	83.33	1	2	7.06231e+06	0	89.22	1	60.46	B	65.39	A-	81.15	B	1.20725e+10	12/17/2002	21	France	0	1	0	0	0	13	7.06231e+06	0	Commodity Chemicals	Basic Material	1	0	0	0	0	0	0	0
15	2019	0	0	0	0	0	0	0	0	1	0	0	2.72887e+12	1	50	1	1	8.18271e+06	0	95	1	58.13	B-	54.1	A-	79.19	C+	1.30417e+10	12/17/2002	21	France	0	1	0	0	0	13	8.18271e+06	0	Commodity Chemicals	Basic Material	1	0	0	0	0	0	0	0
15	2020	0	0	0	0	0	0	0	0	0	1	0	2.63901e+12	1	50	1	2	7.38922e+06	0	89.73	1	61.03	B-	51.37	A-	81.64	C+	1.3766e+10	12/17/2002	21	France	0	1	0	0	0	14	7.38922e+06	0	Commodity Chemicals	Basic Material	1	0	0	0	0	0	0	0
15	2021	0	0	0	0	0	0	0	0	0	0	1	2.95788e+12	1	57.14	1	3	6.42123e+06	0	82.6	1	64.58	C+	48.18	A-	81.42	C	1.43149e+10	12/17/2002	21	France	0	1	0	0	0	14	6.42123e+06	0	Commodity Chemicals	Basic Material	1	0	0	0	0	0	0	0
16	2011	1	0	0	0	0	0	0	0	0	0	0	2.86516e+12	1	50	1	2	0	0.07	61.11	1	73.26	C	33.36	B	66.57	D	0	12/29/1998	25	France	0	1	0	0	0	0	1.53262e+07	9.08143e+06	Aerospace & Defense	Industrial	0	0	0	0	0	1	0	0
16	2012	0	1	0	0	0	0	0	0	0	0	0	2.68367e+12	1	50	1	1	2.30833e+07	0.08	82.43	1	75	C+	45.87	B+	74.99	C-	128000000000	12/29/1998	25	France	0	1	0	0	0	13	1.53009e+07	5.93644e+06	Aerospace & Defense	Industrial	0	0	0	0	0	1	0	0
16	2013	0	0	1	0	0	0	0	0	0	0	0	2.81188e+12	1	100	1	1	1.05595e+07	0.09	82.05	1	73.33	B-	52.19	A-	75.31	C	108000000000	12/29/1998	25	France	0	1	0	0	0	13	7.03079e+06	2.83554e+06	Aerospace & Defense	Industrial	0	0	0	0	0	1	0	0
16	2014	0	0	0	1	0	0	0	0	0	0	0	2.85596e+12	1	100	1	2	1.38747e+07	0.07	68.75	1	73.33	B-	50.59	B+	72.68	C	117000000000	12/29/1998	25	France	0	1	0	0	0	12	6.52469e+06	6.68976e+06	Aerospace & Defense	Industrial	0	0	0	0	0	1	0	0
16	2015	0	0	0	0	1	0	0	0	0	0	0	2.43919e+12	1	100	1	3	7.29605e+06	0.05	48.86	1	75	B+	67.93	A-	78.35	B+	117000000000	12/29/1998	25	France	0	1	0	0	0	13	6.91548e+06	0	Aerospace & Defense	Industrial	0	0	0	0	0	1	0	0
16	2016	0	0	0	0	0	1	0	0	0	0	0	2.47296e+12	1	100	1	1	1.93784e+07	0.02	81.91	1	75.49	B-	51.44	B+	72.41	C	142000000000	12/29/1998	25	France	0	1	0	0	0	13	1.10819e+07	971677	Aerospace & Defense	Industrial	0	0	0	0	0	1	0	0
16	2017	0	0	0	0	0	0	1	0	0	0	0	2.59515e+12	1	100	1	2	1.64614e+07	0.61	63.73	1	77.88	C+	44.49	B+	74.81	C+	130000000000	12/29/1998	25	France	0	1	0	0	0	13	1.38751e+07	279842	Aerospace & Defense	Industrial	0	0	0	0	0	1	0	0
16	2018	0	0	0	0	0	0	0	1	0	0	0	2.79096e+12	1	100	1	3	1.63677e+07	0.16	62	1	79.33	B+	71.44	A	84.58	A-	124000000000	12/29/1998	25	France	0	1	0	0	0	12	1.30238e+07	246620	Aerospace & Defense	Industrial	0	0	0	0	0	1	0	0
16	2019	0	0	0	0	0	0	0	0	1	0	0	2.72887e+12	1	100	1	4	1.53713e+07	0.23	59.21	1	80.92	B+	68.45	A-	82.73	A-	133000000000	12/29/1998	25	France	0	1	0	0	0	12	1.39057e+07	376160	Aerospace & Defense	Industrial	0	0	0	0	0	1	0	0
16	2020	0	0	0	0	0	0	0	0	0	1	0	2.63901e+12	1	100	1	5	1.28493e+07	0.08	52.56	1	85.16	B+	71.13	A	84.71	A-	122000000000	12/29/1998	25	France	0	1	0	0	0	12	1.16693e+07	322852	Aerospace & Defense	Industrial	0	0	0	0	0	1	0	0
16	2021	0	0	0	0	0	0	0	0	0	0	1	2.95788e+12	1	100	1	6	1.45216e+07	0.07	47.09	1	85.5	A	88.92	A	88.47	A+	124000000000	12/29/1998	25	France	0	1	0	0	0	12	1.28157e+07	519050	Aerospace & Defense	Industrial	0	0	0	0	0	1	0	0
17	2011	1	0	0	0	0	0	0	0	0	0	0	2.86516e+12	1	100	1	14	1.59647e+07	0.12	5.17	1	69.89	B+	71.64	A	88.47	A	0	1955-01-01	69	France	0	1	0	0	0	0	1.1083e+07	4.09014e+06	Food Processing	Consumer Non-Cyclicals	0	0	1	0	0	0	0	0
17	2012	0	1	0	0	0	0	0	0	0	0	0	2.68367e+12	1	100	1	15	1.69063e+07	0.05	1.7	1	61.83	B	65.13	A	84.3	B+	4.2427e+10	1955-01-01	69	France	0	1	0	0	0	17	1.16832e+07	4.26093e+06	Food Processing	Consumer Non-Cyclicals	0	0	1	0	0	0	0	0
17	2013	0	0	1	0	0	0	0	0	0	0	0	2.81188e+12	1	100	1	1	2.0202e+07	0.06	64.2	1	54.3	B+	69.71	A	84.38	B+	3.61217e+10	1955-01-01	69	France	0	1	0	0	0	16	1.02825e+07	8.83082e+06	Food Processing	Consumer Non-Cyclicals	0	0	1	0	0	0	0	0
17	2014	0	0	0	1	0	0	0	0	0	0	0	2.85596e+12	1	100	0	2	1.49868e+07	0.06	35.23	1	52.63	B+	67.19	A	84.14	B+	3.60387e+10	1955-01-01	69	France	0	1	0	0	0	17	1.02084e+07	3.4752e+06	Food Processing	Consumer Non-Cyclicals	0	0	1	0	0	0	0	0
17	2015	0	0	0	0	1	0	0	0	0	0	0	2.43919e+12	1	100	0	3	1.23003e+07	0.1	25.82	1	51.03	A-	75.5	A	86.32	A	4.65774e+10	1955-01-01	69	France	0	1	0	0	0	15	9.77712e+06	1.78722e+06	Food Processing	Consumer Non-Cyclicals	0	0	1	0	0	0	0	0
17	2016	0	0	0	0	0	1	0	0	0	0	0	2.47296e+12	1	80	1	4	15234942	0.06	20.21	1	50.52	B+	72.61	A	85.03	A	5.49101e+10	1955-01-01	69	France	0	1	0	0	0	16	1.24759e+07	0	Food Processing	Consumer Non-Cyclicals	0	0	1	0	0	0	0	0
17	2017	0	0	0	0	0	0	1	0	0	0	0	2.59515e+12	1	80	1	5	1.34187e+07	0.19	18.69	1	51.85	B+	74.16	A	84.74	A	5.0097e+10	1955-01-01	69	France	0	1	0	0	0	16	1.10102e+07	0	Food Processing	Consumer Non-Cyclicals	0	0	1	0	0	0	0	0
17	2018	0	0	0	0	0	0	0	1	0	0	0	2.79096e+12	1	80	1	6	1.51335e+07	0.21	19.61	1	60.46	A-	80.28	A	85.39	A+	4.93494e+10	1955-01-01	69	France	0	1	0	0	0	16	1.09858e+07	0	Food Processing	Consumer Non-Cyclicals	0	0	1	0	0	0	0	0
17	2019	0	0	0	0	0	0	0	0	1	0	0	2.72887e+12	1	75	1	7	1.39228e+07	0.38	18.75	1	58.13	A-	78.04	A	83.46	A+	5.18315e+10	1955-01-01	69	France	0	1	0	0	0	16	1.14802e+07	0	Food Processing	Consumer Non-Cyclicals	0	0	1	0	0	0	0	0
17	2020	0	0	0	0	0	0	0	0	0	1	0	2.63901e+12	1	75	1	8	1.34143e+07	0.2	18.11	1	61.03	B+	73.05	A	84.18	A-	5.13656e+10	1955-01-01	69	France	0	1	0	0	0	16	1.07996e+07	0	Food Processing	Consumer Non-Cyclicals	0	0	1	0	0	0	0	0
17	2021	0	0	0	0	0	0	0	0	0	0	1	2.95788e+12	1	75	1	9	1.27354e+07	0.25	16.67	1	64.58	A-	79.04	A	83.53	A	4.80022e+10	1955-01-01	69	France	0	1	0	0	0	13	1.07021e+07	0	Food Processing	Consumer Non-Cyclicals	0	0	1	0	0	0	0	0
18	2011	1	0	0	0	0	0	0	0	0	0	0	2.86516e+12	1	100	1	1	0	0.39	75.86	0	0	C+	44.22	B-	54.78	C	0	9/19/1984	39	France	0	1	0	0	0	0	0	0	IT Services & Consulting	Technology	0	0	0	0	0	0	0	1
18	2012	0	1	0	0	0	0	0	0	0	0	0	2.68367e+12	1	100	1	2	0	0	23.86	1	61.83	B-	53.73	B-	58.17	B-	1.39594e+10	9/19/1984	39	France	0	1	0	0	0	13	0	0	IT Services & Consulting	Technology	0	0	0	0	0	0	0	1
18	2013	0	0	1	0	0	0	0	0	0	0	0	2.81188e+12	1	100	1	1	0	0	64.2	1	54.3	C-	27.28	C+	45.57	D	1.30243e+10	9/19/1984	39	France	0	1	0	0	0	12	0	0	IT Services & Consulting	Technology	0	0	0	0	0	0	0	1
18	2014	0	0	0	1	0	0	0	0	0	0	0	2.85596e+12	1	100	0	1	0	0	75.57	1	52.63	C+	42.04	B-	54.2	C	1.80212e+10	9/19/1984	39	France	0	1	0	0	0	12	0	0	IT Services & Consulting	Technology	0	0	0	0	0	0	0	1
18	2015	0	0	0	0	1	0	0	0	0	0	0	2.43919e+12	1	100	1	1	0	0	81.32	1	51.03	C-	26.91	B-	52.75	D	1.75651e+10	9/19/1984	39	France	0	1	0	0	0	12	0	0	IT Services & Consulting	Technology	0	0	0	0	0	0	0	1
18	2016	0	0	0	0	0	1	0	0	0	0	0	2.47296e+12	1	100	1	2	0	0	64.36	1	50.52	C-	27.32	B-	57.14	D	2.00568e+10	9/19/1984	39	France	0	1	0	0	0	15	0	0	IT Services & Consulting	Technology	0	0	0	0	0	0	0	1
18	2017	0	0	0	0	0	0	1	0	0	0	0	2.59515e+12	1	100	1	3	1.04367e+07	0	54.67	1	51.85	C-	30.64	B	58.44	D+	1.86412e+10	9/19/1984	39	France	0	1	0	0	0	16	7.68419e+06	2.75255e+06	IT Services & Consulting	Technology	0	0	0	0	0	0	0	1
18	2018	0	0	0	0	0	0	0	1	0	0	0	2.79096e+12	1	100	1	4	1.0089e+07	0	56.86	1	60.46	C	34.87	B	62.91	D+	1.96583e+10	9/19/1984	39	France	0	1	0	0	0	12	7.62281e+06	2.4662e+06	IT Services & Consulting	Technology	0	0	0	0	0	0	0	1
18	2019	0	0	0	0	0	0	0	0	1	0	0	2.72887e+12	1	85.71	1	5	1.19687e+07	0	50.31	1	58.13	C+	49.27	B+	69.65	C	2.64239e+10	9/19/1984	39	France	0	1	0	0	0	14	1.14802e+07	488520	IT Services & Consulting	Technology	0	0	0	0	0	0	0	1
18	2020	0	0	0	0	0	0	0	0	0	1	0	2.63901e+12	1	85.71	1	6	1.1368e+07	0	48.11	1	61.03	C+	43.68	B+	66.71	C-	2.71694e+10	9/19/1984	39	France	0	1	0	0	0	15	1.05723e+07	795762	IT Services & Consulting	Technology	0	0	0	0	0	0	0	1
18	2021	0	0	0	0	0	0	0	0	0	0	1	2.95788e+12	1	85.71	1	7	1.09161e+07	0	44.61	1	64.58	B-	58.3	B+	74.58	B-	27124941447	9/19/1984	39	France	0	1	0	0	0	14	1.00599e+07	856164	IT Services & Consulting	Technology	0	0	0	0	0	0	0	1
19	2011	1	0	0	0	0	0	0	0	0	0	0	2.86516e+12	1	100	1	2	3.91044e+06	0.18	23.86	0	0	C+	45.41	C-	30.48	C+	0	2/21/1995	29	France	0	1	0	0	0	0	3.23154e+06	141210	IT Services & Consulting	Technology	0	0	0	0	0	0	0	1
19	2012	0	1	0	0	0	0	0	0	0	0	0	2.68367e+12	1	100	1	1	4.08059e+06	0.16	64.2	1	54.3	B	60.75	C	38.69	B	3.56587e+09	2/21/1995	29	France	0	1	0	0	0	10	3.41442e+06	171261	IT Services & Consulting	Technology	0	0	0	0	0	0	0	1
19	2013	0	0	1	0	0	0	0	0	0	0	0	2.81188e+12	1	100	1	2	3.563e+06	0.14	35.23	1	52.63	C+	46.98	C-	33.05	C	3.26405e+09	2/21/1995	29	France	0	1	0	0	0	10	2.94904e+06	200892	IT Services & Consulting	Technology	0	0	0	0	0	0	0	1
19	2014	0	0	0	1	0	0	0	0	0	0	0	2.85596e+12	1	100	1	3	2.90785e+06	0.13	25.82	1	51.03	B	62.44	C	38.35	B	3.20946e+09	2/21/1995	29	France	0	1	0	0	0	10	2.57308e+06	198262	IT Services & Consulting	Technology	0	0	0	0	0	0	0	1
19	2015	0	0	0	0	1	0	0	0	0	0	0	2.43919e+12	1	100	1	4	3.05068e+06	0.05	20.21	1	50.52	A-	75.84	B-	51.69	A-	3.12077e+09	2/21/1995	29	France	0	1	0	0	0	10	2.57462e+06	44259.7	IT Services & Consulting	Technology	0	0	0	0	0	0	0	1
19	2016	0	0	0	0	0	1	0	0	0	0	0	2.47296e+12	1	100	1	5	3.48631e+06	0.16	18.69	1	51.85	B+	67.15	B	64.37	B+	3.46198e+09	2/21/1995	29	France	0	1	0	0	0	11	2.98951e+06	27324.1	IT Services & Consulting	Technology	0	0	0	0	0	0	0	1
19	2017	0	0	0	0	0	0	1	0	0	0	0	2.59515e+12	1	100	1	6	3.44808e+06	0.16	19.61	1	60.46	A-	78.51	B+	74.13	A	3.19099e+09	2/21/1995	29	France	0	1	0	0	0	9	2.76487e+06	0	IT Services & Consulting	Technology	0	0	0	0	0	0	0	1
19	2018	0	0	0	0	0	0	0	1	0	0	0	2.79096e+12	1	100	1	7	6.27198e+06	0.25	18.75	1	58.13	A	86.03	A-	78.08	A+	3.44114e+09	2/21/1995	29	France	0	1	0	0	0	10	3135989	2.80098e+06	IT Services & Consulting	Technology	0	0	0	0	0	0	0	1
19	2019	0	0	0	0	0	0	0	0	1	0	0	2.72887e+12	1	100	1	1	6.18211e+06	0.06	96.76	1	61.03	A-	82.86	A-	76.19	A	3.46734e+09	2/21/1995	29	France	0	1	0	0	0	11	3.09106e+06	2.80343e+06	IT Services & Consulting	Technology	0	0	0	0	0	0	0	1
19	2020	0	0	0	0	0	0	0	0	0	1	0	2.63901e+12	1	100	1	2	5.65697e+06	0.05	88.97	1	64.58	A	85.91	A	87.16	A	3.34391e+09	2/21/1995	29	France	0	1	0	0	0	12	2.82848e+06	2.66785e+06	IT Services & Consulting	Technology	0	0	0	0	0	0	0	1
19	2021	0	0	0	0	0	0	0	0	0	0	1	2.95788e+12	1	100	1	3	0	0.03	82.2	1	64.67	A	90.11	A	89.39	A+	2.8577e+09	2/21/1995	29	France	0	1	0	0	0	12	0	0	IT Services & Consulting	Technology	0	0	0	0	0	0	0	1
20	2011	1	0	0	0	0	0	0	0	0	0	0	2.86516e+12	1	50	1	1	4.31444e+07	0	75.86	1	69.89	B+	71.23	A-	82.54	B	0	1991-01-01	33	France	0	1	0	0	0	0	3.81307e+07	0	Integrated Telecommunications Services	Technology	0	0	0	0	0	0	0	1
20	2012	0	1	0	0	0	0	0	0	0	0	0	2.68367e+12	1	60	1	2	3.99978e+07	0	23.86	1	61.83	B	58.82	A-	78.26	B-	119000000000	1991-01-01	33	France	0	1	0	0	0	17	3.97229e+07	0	Integrated Telecommunications Services	Technology	0	0	0	0	0	0	0	1
20	2013	0	0	1	0	0	0	0	0	0	0	0	2.81188e+12	1	50	1	1	3.36297e+07	0.01	64.2	1	54.3	B-	54.52	A-	79	C+	101000000000	1991-01-01	33	France	0	1	0	0	0	17	3.27829e+07	0	Integrated Telecommunications Services	Technology	0	0	0	0	0	0	0	1
20	2014	0	0	0	1	0	0	0	0	0	0	0	2.85596e+12	1	50	0	1	2.10684e+07	0.03	75.57	1	52.63	C-	30	B+	68.46	D	102000000000	1991-01-01	33	France	0	1	0	0	0	14	2.05254e+07	0	Integrated Telecommunications Services	Technology	0	0	0	0	0	0	0	1
20	2015	0	0	0	0	1	0	0	0	0	0	0	2.43919e+12	1	50	1	1	2.07107e+07	0.03	81.32	1	51.03	C	33.99	B	66.53	D+	100000000000	1991-01-01	33	France	0	1	0	0	0	15	1.9344e+07	630782	Integrated Telecommunications Services	Technology	0	0	0	0	0	0	0	1
20	2016	0	0	0	0	0	1	0	0	0	0	0	2.47296e+12	1	57.14	1	2	2.87904e+07	0.04	64.36	1	50.52	C-	29.66	B	63.5	D	116000000000	1991-01-01	33	France	0	1	0	0	0	15	2.75908e+07	359881	Integrated Telecommunications Services	Technology	0	0	0	0	0	0	0	1
20	2017	0	0	0	0	0	0	1	0	0	0	0	2.59515e+12	1	57.14	1	1	26149188	0.03	92.06	1	51.85	C	35.49	B+	70.84	D	109000000000	1991-01-01	33	France	0	1	0	0	0	15	2.46582e+07	917515	Integrated Telecommunications Services	Technology	0	0	0	0	0	0	0	1
20	2018	0	0	0	0	0	0	0	1	0	0	0	2.79096e+12	1	50	1	2	2.37652e+07	0.02	89.22	1	60.46	C	39.33	B+	74.23	D	115000000000	1991-01-01	33	France	0	1	0	0	0	14	2.242e+07	784701	Integrated Telecommunications Services	Technology	0	0	0	0	0	0	0	1
20	2019	0	0	0	0	0	0	0	0	1	0	0	2.72887e+12	1	50	1	3	2.58915e+07	0.02	81.56	1	58.13	C+	42.06	A-	77.78	D+	130000000000	1991-01-01	33	France	0	1	0	0	0	15	2.46702e+07	610650	Integrated Telecommunications Services	Technology	0	0	0	0	0	0	0	1
20	2020	0	0	0	0	0	0	0	0	0	1	0	2.63901e+12	1	42.86	1	4	2.13719e+07	0.02	76.49	1	61.03	C+	44.63	A-	79.85	D+	123000000000	1991-01-01	33	France	0	1	0	0	0	15	2.05761e+07	227361	Integrated Telecommunications Services	Technology	0	0	0	0	0	0	0	1
20	2021	0	0	0	0	0	0	0	0	0	0	1	2.95788e+12	1	42.86	1	5	2.23673e+07	0.03	69.12	1	64.58	B-	53.31	A-	79.33	C	117000000000	1991-01-01	33	France	0	1	0	0	0	15	2.1083e+07	0	Integrated Telecommunications Services	Technology	0	0	0	0	0	0	0	1
21	2011	1	0	0	0	0	0	0	0	0	0	0	2.86516e+12	1	66.67	1	6	679491	0.03	21.26	0	0	C+	44.25	B-	55.96	C+	0	1994-07-01	29	France	0	1	0	0	0	0	679491	0	Electrical Components & Equipment	Industrial	0	0	0	0	0	1	0	0
21	2012	0	1	0	0	0	0	0	0	0	0	0	2.68367e+12	1	66.67	1	1	722984	0	66.48	1	61.83	C+	43.84	B-	55.34	C+	7.44665e+09	1994-07-01	29	France	0	1	0	0	0	15	722984	0	Electrical Components & Equipment	Industrial	0	0	0	0	0	1	0	0
21	2013	0	0	1	0	0	0	0	0	0	0	0	2.81188e+12	1	66.67	1	1	649610	0	64.2	1	54.3	C+	43.62	B-	52.96	C+	5.95105e+09	1994-07-01	29	France	0	1	0	0	0	15	649610	0	Electrical Components & Equipment	Industrial	0	0	0	0	0	1	0	0
21	2014	0	0	0	1	0	0	0	0	0	0	0	2.85596e+12	1	40	1	1	461550	0	75.57	1	52.63	B	63.61	B	58.73	B+	5.58368e+09	1994-07-01	29	France	0	1	0	0	0	14	461550	0	Electrical Components & Equipment	Industrial	0	0	0	0	0	1	0	0
21	2015	0	0	0	0	1	0	0	0	0	0	0	2.43919e+12	1	40	1	1	581371	0	81.32	1	51.03	A-	83.26	B+	68.05	A-	5.64239e+09	1994-07-01	29	France	0	1	0	0	0	12	497267	84104.3	Electrical Components & Equipment	Industrial	0	0	0	0	0	1	0	0
21	2016	0	0	0	0	0	1	0	0	0	0	0	2.47296e+12	1	40	1	2	718561	0	64.36	1	50.52	C+	43.81	B	59.06	C-	6.43632e+09	1994-07-01	29	France	0	1	0	0	0	12	542220	176341	Electrical Components & Equipment	Industrial	0	0	0	0	0	1	0	0
21	2017	0	0	0	0	0	0	1	0	0	0	0	2.59515e+12	1	50	1	3	1.21456e+06	0	54.67	1	51.85	A	84.65	B+	72.61	A	5.78398e+09	1994-07-01	29	France	0	1	0	0	0	13	493165	721396	Electrical Components & Equipment	Industrial	0	0	0	0	0	1	0	0
21	2018	0	0	0	0	0	0	0	1	0	0	0	2.79096e+12	1	50	1	4	663632	0	56.86	1	60.46	A	85.19	A	84.82	A	5.51764e+09	1994-07-01	29	France	0	1	0	0	0	14	490998	172634	Electrical Components & Equipment	Industrial	0	0	0	0	0	1	0	0
21	2019	0	0	0	0	0	0	0	0	1	0	0	2.72887e+12	1	50	1	5	896434	0	50.31	1	58.13	B+	70.67	A	83.7	A-	6.29483e+09	1994-07-01	29	France	0	1	0	0	0	13	537372	359062	Electrical Components & Equipment	Industrial	0	0	0	0	0	1	0	0
21	2020	0	0	0	0	0	0	0	0	0	1	0	2.63901e+12	1	50	1	6	1.07314e+06	0	48.11	1	61.03	A	83.41	A-	80.34	A	6.35406e+09	1994-07-01	29	France	0	1	0	0	0	14	823045	250097	Electrical Components & Equipment	Industrial	0	0	0	0	0	1	0	0
21	2021	0	0	0	0	0	0	0	0	0	0	1	2.95788e+12	1	50	1	7	1.41374e+06	0	44.61	1	64.58	A	88.57	A-	82.12	A+	6.84311e+09	1994-07-01	29	France	0	1	0	0	0	14	1.25107e+06	162671	Electrical Components & Equipment	Industrial	0	0	0	0	0	1	0	0
22	2011	1	0	0	0	0	0	0	0	0	0	0	2.86516e+12	1	100	0	2	0	0.27	43.1	1	69.89	C-	31.33	B-	57.02	C+	0	1958-01-01	66	France	0	1	0	0	0	0	5.15034e+06	647433	Apparel & Accessories	Utilities	0	0	0	0	0	0	0	0
22	2012	0	1	0	0	0	0	0	0	0	0	0	2.68367e+12	1	100	0	3	0	0.33	12.5	1	61.83	C	36.09	B-	51.85	B-	0	1958-01-01	66	France	0	1	0	0	0	10	2.71736e+06	243249	Apparel & Accessories	Utilities	0	0	0	0	0	0	0	0
22	2013	0	0	1	0	0	0	0	0	0	0	0	2.81188e+12	1	100	0	1	3.24421e+07	0.29	64.2	0	0	C+	42.83	B-	57.94	B-	0	1958-01-01	66	France	0	1	0	0	0	10	2.40605e+07	3.13796e+06	Apparel & Accessories	Utilities	0	0	0	0	0	0	0	0
22	2014	0	0	0	1	0	0	0	0	0	0	0	2.85596e+12	1	100	0	2	2.54501e+07	0.19	35.23	0	0	C+	46	B-	57.68	B-	0	1958-01-01	66	France	0	1	0	0	0	10	1.95976e+07	1.0066e+06	Apparel & Accessories	Utilities	0	0	0	0	0	0	0	0
22	2015	0	0	0	0	1	0	0	0	0	0	0	2.43919e+12	1	100	0	3	0	0.24	25.82	0	0	D+	21.48	B-	51.56	D+	0	1958-01-01	66	France	0	1	0	0	0	10	0	0	Apparel & Accessories	Utilities	0	0	0	0	0	0	0	0
22	2016	0	0	0	0	0	1	0	0	0	0	0	2.47296e+12	1	50	1	4	0	0.13	20.21	0	0	C	39.48	B-	58.22	B-	9.06613e+10	1958-01-01	66	France	0	1	0	0	0	9	0	0	Apparel & Accessories	Utilities	0	0	0	0	0	0	0	0
22	2017	0	0	0	0	0	0	1	0	0	0	0	2.59515e+12	1	50	1	5	2.40848e+07	0.05	18.69	1	51.85	C-	29.61	B	59.49	C-	8.83208e+10	1958-01-01	66	France	0	1	0	0	0	9	1.94972e+07	3.44068e+06	Apparel & Accessories	Utilities	0	0	0	0	0	0	0	0
22	2018	0	0	0	0	0	0	0	1	0	0	0	2.79096e+12	1	66.67	0	6	2.5783e+07	0.05	19.61	1	60.46	C+	48.57	B+	70.6	C+	103000000000	1958-01-01	66	France	0	1	0	0	0	9	2.0178e+07	3.363e+06	Apparel & Accessories	Utilities	0	0	0	0	0	0	0	0
22	2019	0	0	0	0	0	0	0	0	1	0	0	2.72887e+12	1	66.67	0	7	2.80899e+07	0.1	18.75	1	58.13	C	40.82	B+	69.88	C+	0	1958-01-01	66	France	0	1	0	0	0	9	2.07621e+07	3.6639e+06	Apparel & Accessories	Utilities	0	0	0	0	0	0	0	0
22	2020	0	0	0	0	0	0	0	0	0	1	0	2.63901e+12	1	66.67	0	8	3.18305e+07	0.15	18.11	1	61.03	D+	24.61	B	61.39	D+	0	1958-01-01	66	France	0	1	0	0	0	9	2.50097e+07	2.27361e+06	Apparel & Accessories	Utilities	0	0	0	0	0	0	0	0
22	2021	0	0	0	0	0	0	0	0	0	0	1	2.95788e+12	1	66.67	0	9	3.53168e+07	0.17	16.67	1	64.58	C	37.99	B+	73.54	C	0	1958-01-01	66	France	0	1	0	0	0	9	3.1036e+07	3.21062e+06	Apparel & Accessories	Utilities	0	0	0	0	0	0	0	0
23	2011	1	0	0	0	0	0	0	0	0	0	0	2.86516e+12	1	66.66	1	17	1.61627e+06	0.01	3.45	1	69.89	C+	41.76	C+	45.85	C	0	12/31/1971	52	France	0	1	0	0	0	0	1.61627e+06	0	Medical Equipment, Supplies & Distribution	Healthcare	0	0	0	0	1	0	0	0
23	2012	0	1	0	0	0	0	0	0	0	0	0	2.68367e+12	1	60	1	18	2.49196e+06	0	0.57	1	61.83	B	63.19	B-	51.29	B	1.03866e+10	12/31/1971	52	France	0	1	0	0	0	16	2.49196e+06	0	Medical Equipment, Supplies & Distribution	Healthcare	0	0	0	0	1	0	0	0
23	2013	0	0	1	0	0	0	0	0	0	0	0	2.81188e+12	1	60	1	19	2.19198e+06	0	0.57	1	54.3	B	59.1	B-	53.03	C+	1.22627e+10	12/31/1971	52	France	0	1	0	0	0	15	2.19198e+06	0	Medical Equipment, Supplies & Distribution	Healthcare	0	0	0	0	1	0	0	0
23	2014	0	0	0	1	0	0	0	0	0	0	0	2.85596e+12	1	60	0	1	0	0	75.57	1	52.63	B	63.75	B-	55.29	B+	1.33261e+10	12/31/1971	52	France	0	1	0	0	0	15	0	0	Medical Equipment, Supplies & Distribution	Healthcare	0	0	0	0	1	0	0	0
23	2015	0	0	0	0	1	0	0	0	0	0	0	2.43919e+12	1	60	0	2	1.04048e+07	0	50	1	51.03	B+	72.58	B-	55.79	B+	1.39672e+10	12/31/1971	52	France	0	1	0	0	0	16	9.72035e+06	684399	Medical Equipment, Supplies & Distribution	Healthcare	0	0	0	0	1	0	0	0
23	2016	0	0	0	0	0	1	0	0	0	0	0	2.47296e+12	1	85.71	1	3	0	0	39.36	1	50.52	A	85.12	B	65.07	A+	1.50883e+10	12/31/1971	52	France	0	1	0	0	0	14	0	0	Medical Equipment, Supplies & Distribution	Healthcare	0	0	0	0	1	0	0	0
23	2017	0	0	0	0	0	0	1	0	0	0	0	2.59515e+12	1	85.71	1	4	0	0	35.05	1	51.85	B+	74.5	A-	75.77	A-	5.1997e+10	12/31/1971	52	France	0	1	0	0	0	15	4.51532e+06	303927	Medical Equipment, Supplies & Distribution	Healthcare	0	0	0	0	1	0	0	0
23	2018	0	0	0	0	0	0	0	1	0	0	0	2.79096e+12	1	85.71	1	5	2.78681e+06	0	36.93	1	60.46	B+	67.47	B+	74.64	B+	5.93401e+10	12/31/1971	52	France	0	1	0	0	0	17	2.41239e+06	374414	Medical Equipment, Supplies & Distribution	Healthcare	0	0	0	0	1	0	0	0
23	2019	0	0	0	0	0	0	0	0	1	0	0	2.72887e+12	1	83.33	1	6	4.35027e+06	0	32.5	1	58.13	B-	54.18	B+	67.32	B-	6.25305e+10	12/31/1971	52	France	0	1	0	0	0	17	4.0193e+06	330972	Medical Equipment, Supplies & Distribution	Healthcare	0	0	0	0	1	0	0	0
23	2020	0	0	0	0	0	0	0	0	0	1	0	2.63901e+12	1	83.33	1	7	2.51233e+07	0	31.08	1	61.03	B	63.27	B+	71.71	B+	6.48303e+10	12/31/1971	52	France	0	1	0	0	0	16	2.39865e+07	1.1368e+06	Medical Equipment, Supplies & Distribution	Healthcare	0	0	0	0	1	0	0	0
23	2021	0	0	0	0	0	0	0	0	0	0	1	2.95788e+12	1	87.5	1	8	2.44007e+07	0	28.68	1	64.58	B+	73.22	B+	73.06	A	6.41645e+10	12/31/1971	52	France	0	1	0	0	0	14	23437500	963185	Medical Equipment, Supplies & Distribution	Healthcare	0	0	0	0	1	0	0	0
24	2011	1	0	0	0	0	0	0	0	0	0	0	2.86516e+12	1	66.67	1	1	0	0	75.86	0	0	D+	21.61	D	10.31	D	0	1957-01-01	67	France	0	1	0	0	0	0	1146350	11566	Oil & Gas Exploration and Production	Energy	0	0	0	1	0	0	0	0
24	2012	0	1	0	0	0	0	0	0	0	0	0	2.68367e+12	1	66.67	1	2	0	0	23.86	1	61.83	D	14.87	C-	27.84	D-	2.59858e+09	1957-01-01	67	France	0	1	0	0	0	8	1268039	108879	Oil & Gas Exploration and Production	Energy	0	0	0	1	0	0	0	0
24	2013	0	0	1	0	0	0	0	0	0	0	0	2.81188e+12	1	100	1	3	43770.9	0	8.52	1	54.3	D+	22.11	C-	32.71	C-	2.32095e+09	1957-01-01	67	France	0	1	0	0	0	8	974699	43762	Oil & Gas Exploration and Production	Energy	0	0	0	1	0	0	0	0
24	2014	0	0	0	1	0	0	0	0	0	0	0	2.85596e+12	1	100	1	4	1.09434e+06	0	4.55	1	52.63	C	37.93	C	34.54	C	2.74286e+09	1957-01-01	67	France	0	1	0	0	0	8	615696	478135	Oil & Gas Exploration and Production	Energy	0	0	0	1	0	0	0	0
24	2015	0	0	0	0	1	0	0	0	0	0	0	2.43919e+12	1	100	1	5	0	0	3.3	1	51.03	D+	22.44	C	34.76	C-	2.55652e+09	1957-01-01	67	France	0	1	0	0	0	9	0	0	Oil & Gas Exploration and Production	Energy	0	0	0	1	0	0	0	0
24	2016	0	0	0	0	0	1	0	0	0	0	0	2.47296e+12	1	100	1	6	1332000	0	2.13	1	50.52	D+	22.51	C	35.79	C-	2.38272e+09	1957-01-01	67	France	0	1	0	0	0	9	835000	497000	Oil & Gas Exploration and Production	Energy	0	0	0	1	0	0	0	0
24	2017	0	0	0	0	0	0	1	0	0	0	0	2.59515e+12	1	100	1	1	1498000	0	92.06	1	51.85	C-	29.18	C	40.39	C	2.44796e+09	1957-01-01	67	France	0	1	0	0	0	7	943000	555000	Oil & Gas Exploration and Production	Energy	0	0	0	1	0	0	0	0
24	2018	0	0	0	0	0	0	0	1	0	0	0	2.79096e+12	1	60	1	2	1719000	0	89.22	1	60.46	C+	49.57	B-	50.47	B+	2.5064e+09	1957-01-01	67	France	0	1	0	0	0	7	1161000	558000	Oil & Gas Exploration and Production	Energy	0	0	0	1	0	0	0	0
24	2019	0	0	0	0	0	0	0	0	1	0	0	2.72887e+12	1	60	1	1	1260000	0	95	1	58.13	C+	42.65	C+	48.45	B-	1.63138e+09	1957-01-01	67	France	0	1	0	0	0	7	831000	429000	Oil & Gas Exploration and Production	Energy	0	0	0	1	0	0	0	0
24	2020	0	0	0	0	0	0	0	0	0	1	0	2.63901e+12	1	66.67	1	2	1412000	0	89.73	1	61.03	B+	70.49	B-	53.33	A	1.64017e+09	1957-01-01	67	France	0	1	0	0	0	8	939000	473000	Oil & Gas Exploration and Production	Energy	0	0	0	1	0	0	0	0
24	2021	0	0	0	0	0	0	0	0	0	0	1	2.95788e+12	1	66.67	1	3	1594000	0	82.6	1	64.58	B	65.95	B	62.06	A-	0	1957-01-01	67	France	0	1	0	0	0	7	1046000	548000	Oil & Gas Exploration and Production	Energy	0	0	0	1	0	0	0	0
25	2011	1	0	0	0	0	0	0	0	0	0	0	2.86516e+12	1	66.66	1	1	2.93545e+07	0.02	66.48	1	61.83	B+	67.56	A-	82.21	B-	0	10/29/1992	31	France	0	1	0	0	0	0	2.4551e+07	4.26974e+06	Heavy Machinery & Vehicles	Industrial	0	0	0	0	0	1	0	0
25	2012	0	1	0	0	0	0	0	0	0	0	0	2.68367e+12	1	66.66	1	1	2.69179e+07	0.02	64.2	1	54.3	A	83.55	A	87.14	A-	0	10/29/1992	31	France	0	1	0	0	0	14	2.42261e+07	2.05089e+06	Heavy Machinery & Vehicles	Industrial	0	0	0	0	0	1	0	0
25	2013	0	0	1	0	0	0	0	0	0	0	0	2.81188e+12	1	71.43	1	1	2.96054e+07	0.06	75.57	1	52.63	A-	75.68	A-	83.02	B+	4.23252e+10	10/29/1992	31	France	0	1	0	0	0	15	2.56121e+07	2.34089e+06	Heavy Machinery & Vehicles	Industrial	0	0	0	0	0	1	0	0
25	2014	0	0	0	1	0	0	0	0	0	0	0	2.85596e+12	1	71.43	1	1	2.2211e+07	0.03	81.32	1	51.03	A-	78.32	A	86.16	B+	3.77228e+10	10/29/1992	31	France	0	1	0	0	0	14	1.85628e+07	3.00439e+06	Heavy Machinery & Vehicles	Industrial	0	0	0	0	0	1	0	0
25	2015	0	0	0	0	1	0	0	0	0	0	0	2.43919e+12	1	85.71	1	1	1.35398e+07	0.07	89.36	1	50.52	B+	70.41	A	86.11	B-	1.55632e+10	10/29/1992	31	France	0	1	0	0	0	12	1.14918e+07	1.1378e+06	Heavy Machinery & Vehicles	Industrial	0	0	0	0	0	1	0	0
25	2016	0	0	0	0	0	1	0	0	0	0	0	2.47296e+12	1	85.71	1	1	7.98671e+06	0	92.06	1	51.85	B+	68.05	A	84.41	B-	1.5774e+10	10/29/1992	31	France	0	1	0	0	0	13	6.70884e+06	1.27787e+06	Heavy Machinery & Vehicles	Industrial	0	0	0	0	0	1	0	0
25	2017	0	0	0	0	0	0	1	0	0	0	0	2.59515e+12	1	85.71	1	1	0	0	97.39	1	60.46	A	90.16	A	89.82	A+	1.66738e+10	10/29/1992	31	France	0	1	0	0	0	14	0	0	Heavy Machinery & Vehicles	Industrial	0	0	0	0	0	1	0	0
25	2018	0	0	0	0	0	0	0	1	0	0	0	2.79096e+12	1	75	1	2	5.94504e+06	0.47	88.13	1	58.13	A-	78.27	A	86.6	A-	1.50057e+10	10/29/1992	31	France	0	1	0	0	0	11	4.03814e+06	0	Heavy Machinery & Vehicles	Industrial	0	0	0	0	0	1	0	0
25	2019	0	0	0	0	0	0	0	0	1	0	0	2.72887e+12	1	75	1	3	9.37466e+06	0.37	83.51	1	61.03	A-	80.16	A	88.06	B+	1.41085e+10	10/29/1992	31	France	0	1	0	0	0	10	6.83798e+06	0	Heavy Machinery & Vehicles	Industrial	0	0	0	0	0	1	0	0
25	2020	0	0	0	0	0	0	0	0	0	1	0	2.63901e+12	1	50	1	4	2.56843e+07	1.07	76.96	1	64.58	A-	77.65	A	89.8	B+	34696108439	10/29/1992	31	France	0	1	0	0	0	13	1.24317e+07	0	Heavy Machinery & Vehicles	Industrial	0	0	0	0	0	1	0	0
25	2021	0	0	0	0	0	0	0	0	0	0	1	2.95788e+12	1	50	1	5	1.40526e+07	0.23	68.54	1	64.67	A	85.66	A+	91.72	A-	3.20745e+10	10/29/1992	31	France	0	1	0	0	0	14	1.1397e+07	0	Heavy Machinery & Vehicles	Industrial	0	0	0	0	0	1	0	0
26	2011	1	0	0	0	0	0	0	0	0	0	0	2.86516e+12	1	66.67	1	1	5.90959e+06	0.36	75.86	1	69.89	C-	30.1	B-	52.8	D+	0	1963-01-01	61	France	0	1	0	0	0	0	3.75633e+06	219020	Diversified Mining	Basic Material	1	0	0	0	0	0	0	0
26	2012	0	1	0	0	0	0	0	0	0	0	0	2.68367e+12	1	100	1	1	5.35641e+06	0.49	66.48	1	61.83	C-	26.34	B-	54.8	D+	8.18726e+09	1963-01-01	61	France	0	1	0	0	0	21	3.70839e+06	357369	Diversified Mining	Basic Material	1	0	0	0	0	0	0	0
26	2013	0	0	1	0	0	0	0	0	0	0	0	2.81188e+12	1	100	1	1	4.20371e+06	0.32	64.2	1	54.3	C+	47.78	B	59.56	B-	6.93147e+09	1963-01-01	61	France	0	1	0	0	0	21	3.07022e+06	434283	Diversified Mining	Basic Material	1	0	0	0	0	0	0	0
26	2014	0	0	0	1	0	0	0	0	0	0	0	2.85596e+12	1	100	0	2	3.19393e+06	0.2	35.23	1	52.63	C-	31.54	B-	53.87	C-	5.63698e+09	1963-01-01	61	France	0	1	0	0	0	23	2.70523e+06	115116	Diversified Mining	Basic Material	1	0	0	0	0	0	0	0
26	2015	0	0	0	0	1	0	0	0	0	0	0	2.43919e+12	1	100	1	1	3.13919e+06	0.13	81.32	1	51.03	B	59.14	B+	68.2	B	6.21939e+09	1963-01-01	61	France	0	1	0	0	0	18	2.57254e+06	258621	Diversified Mining	Basic Material	1	0	0	0	0	0	0	0
26	2016	0	0	0	0	0	1	0	0	0	0	0	2.47296e+12	1	57.14	1	2	3.59281e+06	0.11	64.36	1	50.52	C-	28.9	B	58.97	D+	7.51628e+09	1963-01-01	61	France	0	1	0	0	0	22	2.52876e+06	391070	Diversified Mining	Basic Material	1	0	0	0	0	0	0	0
26	2017	0	0	0	0	0	0	1	0	0	0	0	2.59515e+12	1	57.14	0	3	3.89715e+06	0.23	54.67	1	51.85	D+	23.35	B-	56.27	D+	6.79536e+09	1963-01-01	61	France	0	1	0	0	0	23	2.81677e+06	331452	Diversified Mining	Basic Material	1	0	0	0	0	0	0	0
26	2018	0	0	0	0	0	0	0	1	0	0	0	2.79096e+12	1	57.14	0	4	3.75984e+06	0.24	56.86	1	60.46	C+	44.05	A-	76.99	C	6.46189e+09	1963-01-01	61	France	0	1	0	0	0	20	2.60184e+06	485393	Diversified Mining	Basic Material	1	0	0	0	0	0	0	0
26	2019	0	0	0	0	0	0	0	0	1	0	0	2.72887e+12	1	57.14	1	5	3.97655e+06	0.22	50.31	1	58.13	C	35.71	B+	74.61	C-	4.21826e+09	1963-01-01	61	France	0	1	0	0	0	20	2.73449e+06	676600	Diversified Mining	Basic Material	1	0	0	0	0	0	0	0
26	2020	0	0	0	0	0	0	0	0	0	1	0	2.63901e+12	1	57.14	1	6	2.70786e+06	0.17	48.11	1	61.03	C	40.85	A-	75.27	C	4.58015e+09	1963-01-01	61	France	0	1	0	0	0	19	2.53052e+06	106859	Diversified Mining	Basic Material	1	0	0	0	0	0	0	0
26	2021	0	0	0	0	0	0	0	0	0	0	1	2.95788e+12	1	66.67	1	1	0	0.03	96.08	1	64.58	B-	53.79	A-	82.45	C	4.62838e+09	1963-01-01	61	France	0	1	0	0	0	19	0	0	Diversified Mining	Basic Material	1	0	0	0	0	0	0	0
27	2011	1	0	0	0	0	0	0	0	0	0	0	2.86516e+12	1	50	1	1	0	0	66.48	1	61.83	D+	17.24	C-	31.31	D	0	9/17/1982	41	France	0	1	0	0	0	0	1.4784e+06	0	Distillers & Wineries	Consumer Cyclicals	0	1	0	0	0	0	0	0
27	2012	0	1	0	0	0	0	0	0	0	0	0	2.68367e+12	1	50	1	1	1.52919e+06	0	64.2	1	54.3	D	9.28	C-	31.21	D-	0	9/17/1982	41	France	0	1	0	0	0	12	1.43947e+06	76908.3	Distillers & Wineries	Consumer Cyclicals	0	1	0	0	0	0	0	0
27	2013	0	0	1	0	0	0	0	0	0	0	0	2.81188e+12	1	50	1	2	1.76117e+06	0	35.23	1	52.63	D	9.61	C	34.26	D-	3.1113e+09	9/17/1982	41	France	0	1	0	0	0	13	1.53122e+06	229958	Distillers & Wineries	Consumer Cyclicals	0	1	0	0	0	0	0	0
27	2014	0	0	0	1	0	0	0	0	0	0	0	2.85596e+12	1	50	1	3	1.41314e+06	0.02	25.82	1	51.03	D	15.43	C	39.02	D	2.65081e+09	9/17/1982	41	France	0	1	0	0	0	12	1.36592e+06	20386.9	Distillers & Wineries	Consumer Cyclicals	0	1	0	0	0	0	0	0
27	2015	0	0	0	0	1	0	0	0	0	0	0	2.43919e+12	1	50	1	4	1.58837e+06	0.02	20.21	1	50.52	C-	29.73	C+	43.61	D+	2.59088e+09	9/17/1982	41	France	0	1	0	0	0	13	1.53375e+06	22756	Distillers & Wineries	Consumer Cyclicals	0	1	0	0	0	0	0	0
27	2016	0	0	0	0	0	1	0	0	0	0	0	2.47296e+12	1	50	1	5	1.68253e+06	0.02	18.69	1	51.85	C-	25.25	C+	45.42	D	2.73798e+09	9/17/1982	41	France	0	1	0	0	0	12	1.5441e+06	102230	Distillers & Wineries	Consumer Cyclicals	0	1	0	0	0	0	0	0
27	2017	0	0	0	0	0	0	1	0	0	0	0	2.59515e+12	1	50	1	6	1.74836e+06	0.02	19.61	1	60.46	C-	30.51	B-	50.19	D	2.99834e+09	9/17/1982	41	France	0	1	0	0	0	12	1.68305e+06	23410	Distillers & Wineries	Consumer Cyclicals	0	1	0	0	0	0	0	0
27	2018	0	0	0	0	0	0	0	1	0	0	0	2.79096e+12	1	60	1	7	1.83623e+06	0	18.75	1	58.13	C-	32.12	B	61.01	C-	2.95896e+09	9/17/1982	41	France	0	1	0	0	0	12	1.52552e+06	310712	Distillers & Wineries	Consumer Cyclicals	0	1	0	0	0	0	0	0
27	2019	0	0	0	0	0	0	0	0	1	0	0	2.72887e+12	1	60	1	8	1.60913e+06	0	18.11	1	61.03	C-	29.12	B	62.25	C-	3.16125e+09	9/17/1982	41	France	0	1	0	0	0	12	1.50105e+06	108084	Distillers & Wineries	Consumer Cyclicals	0	1	0	0	0	0	0	0
27	2020	0	0	0	0	0	0	0	0	0	1	0	2.63901e+12	1	60	1	1	1.67945e+06	0	96.08	1	64.58	B-	57.71	B+	69.36	B	3.37169e+09	9/17/1982	41	France	0	1	0	0	0	13	1.57038e+06	109070	Distillers & Wineries	Consumer Cyclicals	0	1	0	0	0	0	0	0
27	2021	0	0	0	0	0	0	0	0	0	0	1	2.95788e+12	1	60	1	2	1.58893e+06	0	88.78	1	64.67	B-	52.92	B	65.6	B-	3.13973e+09	9/17/1982	41	France	0	1	0	0	0	13	1.5148e+06	74135.6	Distillers & Wineries	Consumer Cyclicals	0	1	0	0	0	0	0	0
28	2011	1	0	0	0	0	0	0	0	0	0	0	2.86516e+12	1	66.67	1	2	3.43044e+06	0	43.1	0	0	D	9.74	C	36.4	D-	0	1955-01-01	69	France	0	1	0	0	0	0	3.43044e+06	0	Diversified REITs	Utilities	0	0	0	0	0	0	0	0
28	2012	0	1	0	0	0	0	0	0	0	0	0	2.68367e+12	1	66.66	1	1	3.71114e+06	0	66.48	1	61.83	D+	21.11	C+	44.47	D+	1.41999e+10	1955-01-01	69	France	0	1	0	0	0	16	3.16134e+06	549798	Diversified REITs	Utilities	0	0	0	0	0	0	0	0
28	2013	0	0	1	0	0	0	0	0	0	0	0	2.81188e+12	1	66.67	1	1	2.78231e+06	0	64.2	1	54.3	D	9.14	C-	32.07	D-	1.16384e+10	1955-01-01	69	France	0	1	0	0	0	17	2.66134e+06	120970	Diversified REITs	Utilities	0	0	0	0	0	0	0	0
28	2014	0	0	0	1	0	0	0	0	0	0	0	2.85596e+12	1	66.67	1	1	2.6064e+06	0	75.57	1	52.63	D	10.98	C	41.36	D-	1.12414e+10	1955-01-01	69	France	0	1	0	0	0	17	2.6064e+06	0	Diversified REITs	Utilities	0	0	0	0	0	0	0	0
28	2015	0	0	0	0	1	0	0	0	0	0	0	2.43919e+12	1	66.67	1	2	2.20774e+06	0	50	1	51.03	D	10.55	C+	45.02	D-	1.06362e+10	1955-01-01	69	France	0	1	0	0	0	14	1.99748e+06	210261	Diversified REITs	Utilities	0	0	0	0	0	0	0	0
28	2016	0	0	0	0	0	1	0	0	0	0	0	2.47296e+12	1	83.33	1	3	3.35888e+06	0	39.36	1	50.52	C	40.31	B	63.1	C	1.38026e+10	1955-01-01	69	France	0	1	0	0	0	16	2.999e+06	359881	Diversified REITs	Utilities	0	0	0	0	0	0	0	0
28	2017	0	0	0	0	0	0	1	0	0	0	0	2.59515e+12	1	83.33	1	4	2.63786e+06	0	35.05	1	51.85	B	61.01	A-	76.58	B	1.32973e+10	1955-01-01	69	France	0	1	0	0	0	11	2.40848e+06	229379	Diversified REITs	Utilities	0	0	0	0	0	0	0	0
28	2018	0	0	0	0	0	0	0	1	0	0	0	2.79096e+12	1	60	1	5	3.1388e+06	0	36.93	1	60.46	B+	73.03	A-	79.95	A-	1.35571e+10	1955-01-01	69	France	0	1	0	0	0	15	2.3541e+06	784701	Diversified REITs	Utilities	0	0	0	0	0	0	0	0
28	2019	0	0	0	0	0	0	0	0	1	0	0	2.72887e+12	1	60	1	6	2.68686e+06	0	32.5	1	58.13	C+	46.62	B+	70.58	C+	1.55787e+10	1955-01-01	69	France	0	1	0	0	0	15	2.4426e+06	244260	Diversified REITs	Utilities	0	0	0	0	0	0	0	0
28	2020	0	0	0	0	0	0	0	0	0	1	0	2.63901e+12	1	60	1	7	2.95569e+06	0	31.08	1	61.03	C+	47.96	B+	73.15	C+	1.99157e+10	1955-01-01	69	France	0	1	0	0	0	16	2.27361e+06	682082	Diversified REITs	Utilities	0	0	0	0	0	0	0	0
28	2021	0	0	0	0	0	0	0	0	0	0	1	2.95788e+12	1	60	1	8	2.35445e+06	0	28.68	1	64.58	C+	46.73	B+	71.42	C	1.94608e+10	1955-01-01	69	France	0	1	0	0	0	15	2.35445e+06	0	Diversified REITs	Utilities	0	0	0	0	0	0	0	0
29	2011	1	0	0	0	0	0	0	0	0	0	0	2.86516e+12	1	60	1	2	3.00823e+06	0	43.1	1	69.89	B	65.59	B+	73.23	B	0	1964-01-01	60	France	0	1	0	0	0	0	0	0	Commercial REITs	Utilities	0	0	0	0	0	0	0	0
29	2012	0	1	0	0	0	0	0	0	0	0	0	2.68367e+12	1	60	1	1	4.37502e+06	0	66.48	1	61.83	B+	70.43	B+	73.6	B	2.35517e+10	1964-01-01	60	France	0	1	0	0	0	15	4.074e+06	222668	Commercial REITs	Utilities	0	0	0	0	0	0	0	0
29	2013	0	0	1	0	0	0	0	0	0	0	0	2.81188e+12	1	60	1	1	4.02952e+06	0.02	64.2	1	54.3	A-	76.45	B+	74.6	B+	1.99862e+10	1964-01-01	60	France	0	1	0	0	0	13	3.70774e+06	249199	Commercial REITs	Utilities	0	0	0	0	0	0	0	0
29	2014	0	0	0	1	0	0	0	0	0	0	0	2.85596e+12	1	60	1	1	3.5067e+06	0.02	75.57	1	52.63	B	58.7	B+	70.2	C+	2.07432e+10	1964-01-01	60	France	0	1	0	0	0	17	3.04515e+06	55386	Commercial REITs	Utilities	0	0	0	0	0	0	0	0
29	2015	0	0	0	0	1	0	0	0	0	0	0	2.43919e+12	1	60	1	1	4.69933e+06	0.13	81.32	1	51.03	B	62.85	B+	72.66	B-	2.08115e+10	1964-01-01	60	France	0	1	0	0	0	16	3.50294e+06	116695	Commercial REITs	Utilities	0	0	0	0	0	0	0	0
29	2016	0	0	0	0	0	1	0	0	0	0	0	2.47296e+12	1	55.56	1	2	4.225e+06	0.3	64.36	1	50.52	C+	44.16	B	63.03	C-	2.70533e+10	1964-01-01	60	France	0	1	0	0	0	17	3.66358e+06	0	Commercial REITs	Utilities	0	0	0	0	0	0	0	0
29	2017	0	0	0	0	0	0	1	0	0	0	0	2.59515e+12	1	55.56	1	3	4.34673e+06	0.13	54.67	1	51.85	C	39.19	B	62.64	D+	2.76396e+10	1964-01-01	60	France	0	1	0	0	0	17	3.24342e+06	0	Commercial REITs	Utilities	0	0	0	0	0	0	0	0
29	2018	0	0	0	0	0	0	0	1	0	0	0	2.79096e+12	1	55.56	1	4	3.74078e+06	0.34	56.86	1	60.46	C+	42.34	B	63.11	C-	2.78802e+10	1964-01-01	60	France	0	1	0	0	0	17	3.35628e+06	0	Commercial REITs	Utilities	0	0	0	0	0	0	0	0
29	2019	0	0	0	0	0	0	0	0	1	0	0	2.72887e+12	1	75	1	5	3.9619e+06	0.11	50.31	1	58.13	B+	73.18	B+	73.43	B+	3.29546e+10	1964-01-01	60	France	0	1	0	0	0	15	3.66512e+06	0	Commercial REITs	Utilities	0	0	0	0	0	0	0	0
29	2020	0	0	0	0	0	0	0	0	0	1	0	2.63901e+12	1	75	1	6	4.20162e+06	0.08	48.11	1	61.03	A-	80.91	A-	75.52	A-	3.1979e+10	1964-01-01	60	France	0	1	0	0	0	15	3.75827e+06	0	Commercial REITs	Utilities	0	0	0	0	0	0	0	0
29	2021	0	0	0	0	0	0	0	0	0	0	1	2.95788e+12	1	83.33	1	7	4.57406e+06	0.12	44.61	1	64.58	A	86.93	A-	77.6	A	2.94479e+10	1964-01-01	60	France	0	1	0	0	0	15	3.64405e+06	0	Commercial REITs	Utilities	0	0	0	0	0	0	0	0
30	2011	1	0	0	0	0	0	0	0	0	0	0	2.86516e+12	1	66.67	1	18	0	0	1.72	1	69.89	D+	23.79	B	61.72	D+	0	1955-01-01	69	France	0	1	0	0	0	0	0	0	Apparel & Accessories Retailers	Consumer Cyclicals	0	1	0	0	0	0	0	0
30	2012	0	1	0	0	0	0	0	0	0	0	0	2.68367e+12	1	66.67	1	1	0	0	66.48	1	61.83	B-	57.38	A-	75.77	B+	3.13352e+10	1955-01-01	69	France	0	1	0	0	0	12	0	0	Apparel & Accessories Retailers	Consumer Cyclicals	0	1	0	0	0	0	0	0
30	2013	0	0	1	0	0	0	0	0	0	0	0	2.81188e+12	1	66.67	1	2	0	0	20.45	1	54.3	B-	54.87	A-	75.47	B+	2.65328e+10	1955-01-01	69	France	0	1	0	0	0	11	0	0	Apparel & Accessories Retailers	Consumer Cyclicals	0	1	0	0	0	0	0	0
30	2014	0	0	0	1	0	0	0	0	0	0	0	2.85596e+12	1	66.67	1	3	0	0	13.64	1	52.63	B-	51.19	B+	74.46	B	2.65507e+10	1955-01-01	69	France	0	1	0	0	0	12	0	0	Apparel & Accessories Retailers	Consumer Cyclicals	0	1	0	0	0	0	0	0
30	2015	0	0	0	0	1	0	0	0	0	0	0	2.43919e+12	1	66.67	1	4	0	0	9.89	1	51.03	C-	31.65	B	65.12	C-	2.5679e+10	1955-01-01	69	France	0	1	0	0	0	12	0	0	Apparel & Accessories Retailers	Consumer Cyclicals	0	1	0	0	0	0	0	0
30	2016	0	0	0	0	0	1	0	0	0	0	0	2.47296e+12	1	100	1	5	0	0	7.98	1	50.52	C+	49.66	A-	76.82	B-	3.1588e+10	1955-01-01	69	France	0	1	0	0	0	11	0	0	Apparel & Accessories Retailers	Consumer Cyclicals	0	1	0	0	0	0	0	0
30	2017	0	0	0	0	0	0	1	0	0	0	0	2.59515e+12	1	100	1	1	9.23124e+06	0	92.06	1	51.85	B-	57.4	A-	80.17	B+	2.41966e+10	1955-01-01	69	France	0	1	0	0	0	11	7.65712e+06	0	Apparel & Accessories Retailers	Consumer Cyclicals	0	1	0	0	0	0	0	0
30	2018	0	0	0	0	0	0	0	1	0	0	0	2.79096e+12	1	100	1	2	1.0748e+07	0.21	89.22	1	60.46	B-	54.84	A-	79.43	B-	2.95128e+10	1955-01-01	69	France	0	1	0	0	0	11	8.78125e+06	0	Apparel & Accessories Retailers	Consumer Cyclicals	0	1	0	0	0	0	0	0
30	2019	0	0	0	0	0	0	0	0	1	0	0	2.72887e+12	1	75	1	3	1.2028e+07	0.22	81.56	1	58.13	C+	47.31	A-	77.39	C+	3.37073e+10	1955-01-01	69	France	0	1	0	0	0	11	9.95542e+06	0	Apparel & Accessories Retailers	Consumer Cyclicals	0	1	0	0	0	0	0	0
30	2020	0	0	0	0	0	0	0	0	0	1	0	2.63901e+12	1	75	1	4	1.19214e+07	0.18	76.49	1	61.03	B-	55.85	A-	80.61	B-	3.52929e+10	1955-01-01	69	France	0	1	0	0	0	14	9.00655e+06	0	Apparel & Accessories Retailers	Consumer Cyclicals	0	1	0	0	0	0	0	0
30	2021	0	0	0	0	0	0	0	0	0	0	1	2.95788e+12	1	66.67	1	5	1.44478e+07	0.32	69.12	1	64.58	B	60.49	A-	82.29	B-	3.62796e+10	1955-01-01	69	France	0	1	0	0	0	13	9.52483e+06	0	Apparel & Accessories Retailers	Consumer Cyclicals	0	1	0	0	0	0	0	0
31	2011	1	0	0	0	0	0	0	0	0	0	0	2.86516e+12	1	40	1	1	0	0	66.48	1	61.83	C	36.24	C+	44.62	D+	0	12/15/2004	19	France	0	1	0	0	0	0	0	0	Electrical Components & Equipment	Industrial	0	0	0	0	0	1	0	0
31	2012	0	1	0	0	0	0	0	0	0	0	0	2.68367e+12	1	50	1	2	0	0	20.45	1	54.3	C+	47.56	C+	49.51	C+	1.44202e+10	12/15/2004	19	France	0	1	0	0	0	10	0	0	Electrical Components & Equipment	Industrial	0	0	0	0	0	1	0	0
31	2013	0	0	1	0	0	0	0	0	0	0	0	2.81188e+12	1	50	1	3	0	0	13.64	1	52.63	C+	42.56	C+	47.59	C-	1.27479e+10	12/15/2004	19	France	0	1	0	0	0	10	0	0	Electrical Components & Equipment	Industrial	0	0	0	0	0	1	0	0
31	2014	0	0	0	1	0	0	0	0	0	0	0	2.85596e+12	1	50	1	4	0	0	9.89	1	51.03	B	66.29	B-	55.54	B+	1.2365e+10	12/15/2004	19	France	0	1	0	0	0	9	0	0	Electrical Components & Equipment	Industrial	0	0	0	0	0	1	0	0
31	2015	0	0	0	0	1	0	0	0	0	0	0	2.43919e+12	1	100	1	1	0	0	89.36	1	50.52	A-	79.35	B	59.85	A-	1.14041e+10	12/15/2004	19	France	0	1	0	0	0	9	0	0	Electrical Components & Equipment	Industrial	0	0	0	0	0	1	0	0
31	2016	0	0	0	0	0	1	0	0	0	0	0	2.47296e+12	1	100	1	2	2.63912e+06	0	74.77	1	51.85	B	60.74	B-	54.37	C+	1.25709e+10	12/15/2004	19	France	0	1	0	0	0	11	2.27924e+06	359881	Electrical Components & Equipment	Industrial	0	0	0	0	0	1	0	0
31	2017	0	0	0	0	0	0	1	0	0	0	0	2.59515e+12	1	100	1	3	2.29379e+06	0	75.82	1	60.46	A-	82.51	B+	72.48	A-	1.14962e+10	12/15/2004	19	France	0	1	0	0	0	11	1.94972e+06	344068	Electrical Components & Equipment	Industrial	0	0	0	0	0	1	0	0
31	2018	0	0	0	0	0	0	0	1	0	0	0	2.79096e+12	1	100	1	4	2.4662e+06	0	69.06	1	58.13	A-	83.31	A-	75.56	A	1.20051e+10	12/15/2004	19	France	0	1	0	0	0	10	2.0178e+06	448400	Electrical Components & Equipment	Industrial	0	0	0	0	0	1	0	0
31	2019	0	0	0	0	0	0	0	0	1	0	0	2.72887e+12	1	100	1	5	2.56473e+06	0	65.14	1	61.03	A	90.17	A-	79.18	A	1.20833e+10	12/15/2004	19	France	0	1	0	0	0	12	2.32047e+06	244260	Electrical Components & Equipment	Industrial	0	0	0	0	0	1	0	0
31	2020	0	0	0	0	0	0	0	0	0	1	0	2.63901e+12	1	100	1	1	2.50097e+06	0	96.08	1	64.58	A	85.9	A-	79.15	A-	1.31124e+10	12/15/2004	19	France	0	1	0	0	0	12	2.04625e+06	454721	Electrical Components & Equipment	Industrial	0	0	0	0	0	1	0	0
31	2021	0	0	0	0	0	0	0	0	0	0	1	2.95788e+12	1	85.71	1	2	2.56849e+06	0	88.78	1	64.67	A	90.41	A-	80.68	A+	1.37721e+10	12/15/2004	19	France	0	1	0	0	0	12	2.24743e+06	321062	Electrical Components & Equipment	Industrial	0	0	0	0	0	1	0	0
32	2011	1	0	0	0	0	0	0	0	0	0	0	2.86516e+12	1	50	0	4	2.37624e+06	0	28.16	0	0	D+	21.09	B-	52.7	D+	0	1968-01-01	56	France	0	1	0	0	0	0	2.115e+06	261241	Commercial REITs	Utilities	0	0	0	0	0	0	0	0
32	2012	0	1	0	0	0	0	0	0	0	0	0	2.68367e+12	1	50	0	1	2.23768e+06	0	66.48	1	61.83	C-	32.15	B-	55.21	C-	1.64591e+10	1968-01-01	56	France	0	1	0	0	0	9	2.23768e+06	0	Commercial REITs	Utilities	0	0	0	0	0	0	0	0
32	2013	0	0	1	0	0	0	0	0	0	0	0	2.81188e+12	1	50	0	1	3.00369e+06	0	64.2	1	54.3	D+	23.19	B-	52.29	D	1.17168e+10	1968-01-01	56	France	0	1	0	0	0	9	3.00369e+06	0	Commercial REITs	Utilities	0	0	0	0	0	0	0	0
32	2014	0	0	0	1	0	0	0	0	0	0	0	2.85596e+12	1	50	0	2	2.715e+06	0	35.23	1	52.63	C	36.25	B+	70.52	C-	2.06736e+10	1968-01-01	56	France	0	1	0	0	0	8	2.715e+06	0	Commercial REITs	Utilities	0	0	0	0	0	0	0	0
32	2015	0	0	0	0	1	0	0	0	0	0	0	2.43919e+12	1	50	0	1	2.52313e+06	0	81.32	1	51.03	B-	50.82	A-	77.35	C+	2.61599e+10	1968-01-01	56	France	0	1	0	0	0	9	2.52313e+06	0	Commercial REITs	Utilities	0	0	0	0	0	0	0	0
32	2016	0	0	0	0	0	1	0	0	0	0	0	2.47296e+12	1	83.33	0	2	2.87904e+06	0	64.36	1	50.52	B+	72.06	A	84.1	A	3.08337e+10	1968-01-01	56	France	0	1	0	0	0	10	2.87904e+06	0	Commercial REITs	Utilities	0	0	0	0	0	0	0	0
32	2017	0	0	0	0	0	0	1	0	0	0	0	2.59515e+12	1	83.33	0	1	2.75255e+06	0	92.06	1	51.85	B	62.93	A-	79.86	A-	2.81384e+10	1968-01-01	56	France	0	1	0	0	0	9	2.75255e+06	0	Commercial REITs	Utilities	0	0	0	0	0	0	0	0
32	2018	0	0	0	0	0	0	0	1	0	0	0	2.79096e+12	1	83.33	1	2	2.8025e+06	0	89.22	1	60.46	B+	67.65	A-	82.27	A-	2.70944e+10	1968-01-01	56	France	0	1	0	0	0	9	2.8025e+06	0	Commercial REITs	Utilities	0	0	0	0	0	0	0	0
32	2019	0	0	0	0	0	0	0	0	1	0	0	2.72887e+12	1	80	1	3	3.05325e+06	0	81.56	1	58.13	B+	72.33	A-	82.52	A	2.75441e+10	1968-01-01	56	France	0	1	0	0	0	9	3.05325e+06	0	Commercial REITs	Utilities	0	0	0	0	0	0	0	0
32	2020	0	0	0	0	0	0	0	0	0	1	0	2.63901e+12	1	80	1	4	2.72833e+06	0	76.49	1	61.03	B+	66.99	A-	79.66	B+	2.47736e+10	1968-01-01	56	France	0	1	0	0	0	9	2.72833e+06	0	Commercial REITs	Utilities	0	0	0	0	0	0	0	0
32	2021	0	0	0	0	0	0	0	0	0	0	1	2.95788e+12	1	75	1	5	0	0	69.12	1	64.58	B+	73.6	A-	80.65	A	2.19672e+10	1968-01-01	56	France	0	1	0	0	0	8	0	0	Commercial REITs	Utilities	0	0	0	0	0	0	0	0
33	2011	1	0	0	0	0	0	0	0	0	0	0	2.86516e+12	1	100	1	9	0	0.1	8.05	1	69.89	B+	68.43	A	86.29	A-	0	1954-01-01	70	France	0	1	0	0	0	0	0	0	Integrated Oil & Gas	Energy	0	0	0	1	0	0	0	0
33	2012	0	1	0	0	0	0	0	0	0	0	0	2.68367e+12	1	100	1	10	59100000	0.1	3.98	1	61.83	B+	67.85	A	83.93	A-	230000000000	1954-01-01	70	France	0	1	0	0	0	16	44600000	8000000	Integrated Oil & Gas	Energy	0	0	0	1	0	0	0	0
33	2013	0	0	1	0	0	0	0	0	0	0	0	2.81188e+12	1	100	1	11	59400000	0.12	2.27	1	54.3	B-	58.32	A-	82.86	B+	230000000000	1954-01-01	70	France	0	1	0	0	0	17	45500000	7900000	Integrated Oil & Gas	Energy	0	0	0	1	0	0	0	0
33	2014	0	0	0	1	0	0	0	0	0	0	0	2.85596e+12	1	100	1	12	0	0.11	0.57	1	52.63	B	63.05	A	86.15	A-	224000000000	1954-01-01	70	France	0	1	0	0	0	13	0	0	Integrated Oil & Gas	Energy	0	0	0	1	0	0	0	0
33	2015	0	0	0	0	1	0	0	0	0	0	0	2.43919e+12	1	100	1	13	55300000	0	0.55	1	51.03	B-	56.39	A	84.9	B+	231000000000	1954-01-01	70	France	0	1	0	0	0	13	36700000	9500000	Integrated Oil & Gas	Energy	0	0	0	1	0	0	0	0
33	2016	0	0	0	0	0	1	0	0	0	0	0	2.47296e+12	1	100	1	1	53200000	0.2	89.36	1	50.52	B+	72.13	A	89.38	A	243000000000	1954-01-01	70	France	0	1	0	0	0	12	40000000	6600000	Integrated Oil & Gas	Energy	0	0	0	1	0	0	0	0
33	2017	0	0	0	0	0	0	1	0	0	0	0	2.59515e+12	1	100	1	2	61100000	0.14	74.77	1	51.85	A-	78.52	A	89.45	A+	257000000000	1954-01-01	70	France	0	1	0	0	0	12	47100000	7400000	Integrated Oil & Gas	Energy	0	0	0	1	0	0	0	0
33	2018	0	0	0	0	0	0	0	1	0	0	0	2.79096e+12	1	100	1	3	66000000	0.12	75.82	1	60.46	A-	76.02	A	84.72	A	273000000000	1954-01-01	70	France	0	1	0	0	0	12	51000000	8400000	Integrated Oil & Gas	Energy	0	0	0	1	0	0	0	0
33	2019	0	0	0	0	0	0	0	0	1	0	0	2.72887e+12	1	100	1	4	64900000	0.11	69.06	1	58.13	A-	79.25	A	85.43	A-	266000000000	1954-01-01	70	France	0	1	0	0	0	12	50500000	6300000	Integrated Oil & Gas	Energy	0	0	0	1	0	0	0	0
33	2020	0	0	0	0	0	0	0	0	0	1	0	2.63901e+12	1	100	1	5	66500000	0.14	65.14	1	61.03	A	85.98	A	90.01	A+	293000000000	1954-01-01	70	France	0	1	0	0	0	12	50700000	8500000	Integrated Oil & Gas	Energy	0	0	0	1	0	0	0	0
33	2021	0	0	0	0	0	0	0	0	0	0	1	2.95788e+12	1	71.43	1	6	53700000	0.12	59.31	1	64.58	B+	74.74	A	86.03	B+	304000000000	1954-01-01	70	France	0	1	0	0	0	14	41000000	4400000	Integrated Oil & Gas	Energy	0	0	0	1	0	0	0	0
34	2011	1	0	0	0	0	0	0	0	0	0	0	2.86516e+12	1	66.67	1	1	3.02802e+06	0.02	75.86	1	69.89	C	33.34	C	38.72	C+	0	7/28/1998	25	France	0	1	0	0	0	0	2.29576e+06	700602	Pharmaceuticals	Healthcare	0	0	0	0	1	0	0	0
34	2012	0	1	0	0	0	0	0	0	0	0	0	2.68367e+12	1	66.67	1	1	2.53732e+06	0.01	66.48	1	61.83	C-	30.5	C+	42.55	C	2.16044e+09	7/28/1998	25	France	0	1	0	0	0	11	2.03425e+06	489320	Pharmaceuticals	Healthcare	0	0	0	0	1	0	0	0
34	2013	0	0	1	0	0	0	0	0	0	0	0	2.81188e+12	1	66.67	1	2	2.16053e+06	0.01	20.45	1	54.3	C-	31.51	C+	43.39	C	1.88943e+09	7/28/1998	25	France	0	1	0	0	0	11	1.91375e+06	76211.2	Pharmaceuticals	Healthcare	0	0	0	0	1	0	0	0
34	2014	0	0	0	1	0	0	0	0	0	0	0	2.85596e+12	1	50	1	1	1.9472e+06	0.09	75.57	1	52.63	D+	20.6	C+	46.73	D+	2.10584e+09	7/28/1998	25	France	0	1	0	0	0	12	1.73543e+06	123804	Pharmaceuticals	Healthcare	0	0	0	0	1	0	0	0
34	2015	0	0	0	0	1	0	0	0	0	0	0	2.43919e+12	1	50	1	1	1.51598e+06	0.05	81.32	1	51.03	C-	25.6	B-	52.62	C-	2.56382e+09	7/28/1998	25	France	0	1	0	0	0	11	1.27523e+06	240749	Pharmaceuticals	Healthcare	0	0	0	0	1	0	0	0
34	2016	0	0	0	0	0	1	0	0	0	0	0	2.47296e+12	1	50	1	2	1.8174e+06	0	64.36	1	50.52	D+	22.16	B-	50.73	C-	3.84154e+09	7/28/1998	25	France	0	1	0	0	0	11	1.74302e+06	74375.3	Pharmaceuticals	Healthcare	0	0	0	0	1	0	0	0
34	2017	0	0	0	0	0	0	1	0	0	0	0	2.59515e+12	1	50	1	3	1.68364e+06	0	54.67	1	51.85	D+	18.82	B	62.41	D+	3.81614e+09	7/28/1998	25	France	0	1	0	0	0	14	1.61483e+06	68813.6	Pharmaceuticals	Healthcare	0	0	0	0	1	0	0	0
34	2018	0	0	0	0	0	0	0	1	0	0	0	2.79096e+12	1	66.67	1	4	1.86647e+06	0	56.86	1	60.46	D+	22.18	B	64.63	D+	4.66868e+09	7/28/1998	25	France	0	1	0	0	0	13	1.78351e+06	82954.1	Pharmaceuticals	Healthcare	0	0	0	0	1	0	0	0
34	2019	0	0	0	0	0	0	0	0	1	0	0	2.72887e+12	1	66.67	1	5	2.10064e+06	0	50.31	1	58.13	C	39.89	B+	69.95	C+	5.23589e+09	7/28/1998	25	France	0	1	0	0	0	13	2.0066e+06	94040.1	Pharmaceuticals	Healthcare	0	0	0	0	1	0	0	0
34	2020	0	0	0	0	0	0	0	0	0	1	0	2.63901e+12	1	66.67	1	6	2.20199e+06	0	48.11	1	61.03	C+	42.89	B+	71.48	C+	5.68225e+09	7/28/1998	25	France	0	1	0	0	0	14	1.66883e+06	533161	Pharmaceuticals	Healthcare	0	0	0	0	1	0	0	0
34	2021	0	0	0	0	0	0	0	0	0	0	1	2.95788e+12	1	66.67	1	7	0	0	44.61	1	64.58	C+	42.76	B+	70.86	C+	6.02061e+09	7/28/1998	25	France	0	1	0	0	0	13	0	0	Pharmaceuticals	Healthcare	0	0	0	0	1	0	0	0
35	2011	1	0	0	0	0	0	0	0	0	0	0	2.86516e+12	1	75	1	2	0	0	43.1	0	0	A-	76.48	B+	74.15	A-	0	1955-01-01	69	France	0	1	0	0	0	0	0	0	Auto, Truck & Motorcycle Parts	Consumer Cyclicals	0	1	0	0	0	0	0	0
35	2012	0	1	0	0	0	0	0	0	0	0	0	2.68367e+12	1	75	1	1	0	0	66.48	0	0	B+	74.66	B+	71.95	A-	1.24038e+10	1955-01-01	69	France	0	1	0	0	0	12	0	0	Auto, Truck & Motorcycle Parts	Consumer Cyclicals	0	1	0	0	0	0	0	0
35	2013	0	0	1	0	0	0	0	0	0	0	0	2.81188e+12	1	75	1	2	0	0	20.45	1	54.3	B+	69.07	B+	70.24	A-	1.13606e+10	1955-01-01	69	France	0	1	0	0	0	14	0	0	Auto, Truck & Motorcycle Parts	Consumer Cyclicals	0	1	0	0	0	0	0	0
35	2014	0	0	0	1	0	0	0	0	0	0	0	2.85596e+12	1	75	1	1	0	0	75.57	1	52.63	A-	80.46	B+	73.52	A+	1.2735e+10	1955-01-01	69	France	0	1	0	0	0	12	0	0	Auto, Truck & Motorcycle Parts	Consumer Cyclicals	0	1	0	0	0	0	0	0
35	2015	0	0	0	0	1	0	0	0	0	0	0	2.43919e+12	1	75	1	2	2.31287e+06	0	50	1	51.03	A-	76.67	A-	75.14	A+	1.53442e+10	1955-01-01	69	France	0	1	0	0	0	13	1.89235e+06	420521	Auto, Truck & Motorcycle Parts	Consumer Cyclicals	0	1	0	0	0	0	0	0
35	2016	0	0	0	0	0	1	0	0	0	0	0	2.47296e+12	1	100	1	3	4.07865e+06	0	39.36	1	50.52	A-	80.24	A-	77.76	A	2.14758e+10	1955-01-01	69	France	0	1	0	0	0	14	3.83873e+06	239920	Auto, Truck & Motorcycle Parts	Consumer Cyclicals	0	1	0	0	0	0	0	0
35	2017	0	0	0	0	0	0	1	0	0	0	0	2.59515e+12	1	100	1	1	3.89944e+06	0.03	92.06	1	51.85	A-	75.86	A-	76.48	B+	2.09362e+10	1955-01-01	69	France	0	1	0	0	0	14	3.67006e+06	229379	Auto, Truck & Motorcycle Parts	Consumer Cyclicals	0	1	0	0	0	0	0	0
35	2018	0	0	0	0	0	0	0	1	0	0	0	2.79096e+12	1	100	1	2	3.4751e+06	0	89.22	1	60.46	A	84.43	A-	78.12	A	2.03938e+10	1955-01-01	69	France	0	1	0	0	0	13	3.4751e+06	0	Auto, Truck & Motorcycle Parts	Consumer Cyclicals	0	1	0	0	0	0	0	0
35	2019	0	0	0	0	0	0	0	0	1	0	0	2.72887e+12	1	100	1	1	3.90816e+06	0	95	1	58.13	A-	78.64	A-	79.74	A-	2.27822e+10	1955-01-01	69	France	0	1	0	0	0	17	3.54177e+06	366390	Auto, Truck & Motorcycle Parts	Consumer Cyclicals	0	1	0	0	0	0	0	0
35	2020	0	0	0	0	0	0	0	0	0	1	0	2.63901e+12	1	87.5	1	2	4.20617e+06	0	89.73	1	61.03	A-	82.45	A-	79.81	A	2.12213e+10	1955-01-01	69	France	0	1	0	0	0	15	3.29673e+06	909442	Auto, Truck & Motorcycle Parts	Consumer Cyclicals	0	1	0	0	0	0	0	0
35	2021	0	0	0	0	0	0	0	0	0	0	1	2.95788e+12	1	87.5	1	3	4.06678e+06	0	82.6	1	64.58	A-	80.93	A-	78.38	A-	2.33398e+10	1955-01-01	69	France	0	1	0	0	0	14	3.53168e+06	535103	Auto, Truck & Motorcycle Parts	Consumer Cyclicals	0	1	0	0	0	0	0	0
36	2011	1	0	0	0	0	0	0	0	0	0	0	2.86516e+12	1	60	1	7	2.13083e+06	0	24.71	0	0	A-	80.36	B+	72.51	A	0	0	124	France	0	1	0	0	0	0	2.01209e+06	118746	Diversified REITs	Utilities	0	0	0	0	0	0	0	0
36	2012	0	1	0	0	0	0	0	0	0	0	0	2.68367e+12	1	60	1	8	2.02188e+06	0	12.64	1	69.89	B	66.58	A-	76.96	B+	1.511e+10	0	124	France	0	1	0	0	0	14	2.02188e+06	0	Diversified REITs	Utilities	0	0	0	0	0	0	0	0
36	2013	0	0	1	0	0	0	0	0	0	0	0	2.81188e+12	1	60	1	1	1.84238e+06	0	66.48	1	61.83	A-	76.67	A-	78.64	A-	1.15949e+10	0	124	France	0	1	0	0	0	13	1.84238e+06	0	Diversified REITs	Utilities	0	0	0	0	0	0	0	0
36	2014	0	0	0	1	0	0	0	0	0	0	0	2.85596e+12	1	60	1	1	1.56601e+06	0	64.2	1	54.3	B+	70.29	A-	79.96	B	1.45735e+10	0	124	France	0	1	0	0	0	13	1.56601e+06	0	Diversified REITs	Utilities	0	0	0	0	0	0	0	0
36	2015	0	0	0	0	1	0	0	0	0	0	0	2.43919e+12	1	60	1	1	1.45395e+06	0	75.57	1	52.63	B+	69.65	A-	82.82	B	1.30605e+10	0	124	France	0	1	0	0	0	10	1.45395e+06	0	Diversified REITs	Utilities	0	0	0	0	0	0	0	0
36	2016	0	0	0	0	0	1	0	0	0	0	0	2.47296e+12	1	60	1	2	0	0	50	1	51.03	A-	75.5	A	86.55	B+	2.46943e+10	0	124	France	0	1	0	0	0	10	0	0	Diversified REITs	Utilities	0	0	0	0	0	0	0	0
36	2017	0	0	0	0	0	0	1	0	0	0	0	2.59515e+12	1	55.56	1	1	2.20318e+06	0	89.36	1	50.52	B+	72.34	A	85.69	B+	2.23501e+10	0	124	France	0	1	0	0	0	12	2.04032e+06	162859	Diversified REITs	Utilities	0	0	0	0	0	0	0	0
36	2018	0	0	0	0	0	0	0	1	0	0	0	2.79096e+12	1	55.56	1	1	1.9696e+06	0	92.06	1	51.85	C+	48.99	A-	78.25	C	2.20994e+10	0	124	France	0	1	0	0	0	11	1.89785e+06	69502.1	Diversified REITs	Utilities	0	0	0	0	0	0	0	0
36	2019	0	0	0	0	0	0	0	0	1	0	0	2.72887e+12	1	55.56	0	1	2.04568e+06	0	97.39	1	60.46	A-	75.88	A	86.77	A-	2.44776e+10	0	124	France	0	1	0	0	0	11	1.96751e+06	78163.2	Diversified REITs	Utilities	0	0	0	0	0	0	0	0
36	2020	0	0	0	0	0	0	0	0	0	1	0	2.63901e+12	1	55.56	1	1	1.87118e+06	0	95	1	58.13	A-	79.09	A	87.38	A-	2.32188e+10	0	124	France	0	1	0	0	0	10	1.79842e+06	72755.4	Diversified REITs	Utilities	0	0	0	0	0	0	0	0
36	2021	0	0	0	0	0	0	0	0	0	0	1	2.95788e+12	1	55.56	1	2	1.7744e+06	0	89.73	1	61.03	A-	83.04	A	88.7	A+	2.21026e+10	0	124	France	0	1	0	0	0	11	1.61922e+06	154110	Diversified REITs	Utilities	0	0	0	0	0	0	0	0
37	2011	1	0	0	0	0	0	0	0	0	0	0	2.86516e+12	1	66.67	1	9	1.27982e+07	0.03	8.05	1	69.89	C-	26.39	B	63.12	C-	0	1956-01-01	68	France	0	1	0	0	0	0	8.04834e+06	4.48596e+06	Specialty Mining & Metals	Basic Material	1	0	0	0	0	0	0	0
37	2012	0	1	0	0	0	0	0	0	0	0	0	2.68367e+12	1	66.67	1	1	1.00338e+07	0.02	66.48	1	61.83	C	36.67	B	65.66	C	6.66562e+09	1956-01-01	68	France	0	1	0	0	0	18	8.38442e+06	824697	Specialty Mining & Metals	Basic Material	1	0	0	0	0	0	0	0
37	2013	0	0	1	0	0	0	0	0	0	0	0	2.81188e+12	1	66.67	1	2	9.43567e+06	0.09	20.45	1	54.3	D+	21.4	B	64.79	D+	6.18261e+09	1956-01-01	68	France	0	1	0	0	0	16	7.37918e+06	1.57261e+06	Specialty Mining & Metals	Basic Material	1	0	0	0	0	0	0	0
37	2014	0	0	0	1	0	0	0	0	0	0	0	2.85596e+12	1	66.67	1	1	9.5568e+06	0.05	75.57	1	52.63	D	16.39	B	63.71	D-	6.98373e+09	1956-01-01	68	France	0	1	0	0	0	18	8.145e+06	868800	Specialty Mining & Metals	Basic Material	1	0	0	0	0	0	0	0
37	2015	0	0	0	0	1	0	0	0	0	0	0	2.43919e+12	1	66.67	1	1	9.88225e+06	0.06	81.32	1	51.03	C-	29.59	B+	67.73	D+	7.18483e+09	1956-01-01	68	France	0	1	0	0	0	19	7.35913e+06	2.52313e+06	Specialty Mining & Metals	Basic Material	1	0	0	0	0	0	0	0
37	2016	0	0	0	0	0	1	0	0	0	0	0	2.47296e+12	1	66.67	1	2	0	0	64.36	1	50.52	D+	19.62	B+	69.38	D-	9.29619e+09	1956-01-01	68	France	0	1	0	0	0	18	0	0	Specialty Mining & Metals	Basic Material	1	0	0	0	0	0	0	0
37	2017	0	0	0	0	0	0	1	0	0	0	0	2.59515e+12	1	66.67	1	3	9.97798e+06	0	54.67	1	51.85	D+	19.01	B+	72.03	D-	8.55448e+09	1956-01-01	68	France	0	1	0	0	0	18	8.60171e+06	1.37627e+06	Specialty Mining & Metals	Basic Material	1	0	0	0	0	0	0	0
37	2018	0	0	0	0	0	0	0	1	0	0	0	2.79096e+12	1	66.67	1	4	1.04253e+07	0	56.86	1	60.46	C+	42.21	A-	76.85	C	8.12573e+09	1956-01-01	68	France	0	1	0	0	0	15	9.64061e+06	784701	Specialty Mining & Metals	Basic Material	1	0	0	0	0	0	0	0
37	2019	0	0	0	0	0	0	0	0	1	0	0	2.72887e+12	1	75	1	5	1.00147e+07	0	50.31	1	58.13	C-	33.23	A-	75.96	C-	8.36556e+09	1956-01-01	68	France	0	1	0	0	0	13	9.28188e+06	732780	Specialty Mining & Metals	Basic Material	1	0	0	0	0	0	0	0
37	2020	0	0	0	0	0	0	0	0	0	1	0	2.63901e+12	1	75	1	6	1.25048e+07	0	48.11	1	61.03	C+	49.18	A-	79.33	B-	8.43429e+09	1956-01-01	68	France	0	1	0	0	0	12	9.7765e+06	2.84201e+06	Specialty Mining & Metals	Basic Material	1	0	0	0	0	0	0	0
37	2021	0	0	0	0	0	0	0	0	0	0	1	2.95788e+12	1	80	1	7	5.99315e+06	0	44.61	1	64.58	B+	70.01	A	83.87	A-	8.39681e+09	1956-01-01	68	France	0	1	0	0	0	12	4.60188e+06	1.49829e+06	Specialty Mining & Metals	Basic Material	1	0	0	0	0	0	0	0
38	2011	1	0	0	0	0	0	0	0	0	0	0	2.86516e+12	1	66.66	1	1	1.11197e+06	0	75.86	0	0	D+	23.36	C	35.6	D	0	0	124	France	0	1	0	0	0	0	880259	231715	Online Services	Technology	0	0	0	0	0	0	0	1
38	2012	0	1	0	0	0	0	0	0	0	0	0	2.68367e+12	1	66.67	1	2	1.11621e+06	0	23.86	1	61.83	D+	18.67	C-	31.74	D-	0	0	124	France	0	1	0	0	0	12	1.00802e+06	108191	Online Services	Technology	0	0	0	0	0	0	0	1
38	2013	0	0	1	0	0	0	0	0	0	0	0	2.81188e+12	1	66.67	1	3	1.18619e+06	0	8.52	1	54.3	D+	24.84	C	34.76	D	1.09432e+09	0	124	France	0	1	0	0	0	12	1.07073e+06	115458	Online Services	Technology	0	0	0	0	0	0	0	1
38	2014	0	0	0	1	0	0	0	0	0	0	0	2.85596e+12	1	66.67	0	4	1.4843e+06	0	4.55	1	52.63	D+	18.63	C-	28.17	D	9.46621e+08	0	124	France	0	1	0	0	0	8	1.0972e+06	387105	Online Services	Technology	0	0	0	0	0	0	0	1
38	2015	0	0	0	0	1	0	0	0	0	0	0	2.43919e+12	1	66.67	1	1	1.04256e+06	0	81.32	1	51.03	C-	29.79	C	34.25	D+	8.59249e+08	0	124	France	0	1	0	0	0	7	845994	196566	Online Services	Technology	0	0	0	0	0	0	0	1
38	2016	0	0	0	0	0	1	0	0	0	0	0	2.47296e+12	1	100	1	1	1.44344e+06	0	89.36	1	50.52	C+	46.91	C+	43.73	C+	8.29057e+08	0	124	France	0	1	0	0	0	12	680193	763246	Online Services	Technology	0	0	0	0	0	0	0	1
38	2017	0	0	0	0	0	0	1	0	0	0	0	2.59515e+12	1	100	1	2	0	0	74.77	1	51.85	C-	27.89	C+	44.08	D+	9.01496e+08	0	124	France	0	1	0	0	0	13	0	0	Online Services	Technology	0	0	0	0	0	0	0	1
38	2018	0	0	0	0	0	0	0	1	0	0	0	2.79096e+12	1	100	1	3	1.28911e+06	0	75.82	1	60.46	C	37.68	C+	48.04	C	7.61031e+08	0	124	France	0	1	0	0	0	11	1.00124e+06	287870	Online Services	Technology	0	0	0	0	0	0	0	1
38	2019	0	0	0	0	0	0	0	0	1	0	0	2.72887e+12	1	100	1	4	1.06831e+06	0	69.06	1	58.13	C	35.19	B-	52.92	C	5.62301e+08	0	124	France	0	1	0	0	0	11	910253	158061	Online Services	Technology	0	0	0	0	0	0	0	1
38	2020	0	0	0	0	0	0	0	0	0	1	0	2.63901e+12	1	75	1	5	1.54739e+06	0	65.14	1	61.03	C+	42.11	B-	50.69	C+	5.98042e+08	0	124	France	0	1	0	0	0	9	847582	699805	Online Services	Technology	0	0	0	0	0	0	0	1
38	2021	0	0	0	0	0	0	0	0	0	0	1	2.95788e+12	1	75	1	6	998113	0	59.31	1	64.58	C+	49.31	B-	53.38	B-	4.98767e+08	0	124	France	0	1	0	0	0	11	986745	11368	Online Services	Technology	0	0	0	0	0	0	0	1
39	2011	1	0	0	0	0	0	0	0	0	0	0	2.86516e+12	1	50	1	1	1.7177e+06	0.08	75.86	0	0	B	59.54	D+	23.74	B	0	2/15/2005	19	France	0	1	0	0	0	0	1.42024e+06	186074	Wireless Telecommunications Services	Technology	0	0	0	0	0	0	0	1
39	2012	0	1	0	0	0	0	0	0	0	0	0	2.68367e+12	1	66.67	1	1	1.8003e+06	0.07	66.48	0	0	B+	73.66	C	36.52	A	7.43339e+09	2/15/2005	19	France	0	1	0	0	0	9	1.53754e+06	166502	Wireless Telecommunications Services	Technology	0	0	0	0	0	0	0	1
39	2013	0	0	1	0	0	0	0	0	0	0	0	2.81188e+12	1	75	1	2	2.08513e+06	0.06	20.45	1	54.3	A-	80.04	C	40.51	A+	9.40819e+09	2/15/2005	19	France	0	1	0	0	0	11	1.83048e+06	105420	Wireless Telecommunications Services	Technology	0	0	0	0	0	0	0	1
39	2014	0	0	0	1	0	0	0	0	0	0	0	2.85596e+12	1	75	1	1	1.54999e+06	0.08	75.57	1	52.63	B	64.04	C+	48.74	B+	8.37194e+09	2/15/2005	19	France	0	1	0	0	0	10	1.49988e+06	17816	Wireless Telecommunications Services	Technology	0	0	0	0	0	0	0	1
39	2015	0	0	0	0	1	0	0	0	0	0	0	2.43919e+12	1	75	1	1	1.76553e+06	0.02	81.32	1	51.03	A-	83.2	B-	50.1	A	9.92125e+09	2/15/2005	19	France	0	1	0	0	0	9	1.52013e+06	162118	Wireless Telecommunications Services	Technology	0	0	0	0	0	0	0	1
39	2016	0	0	0	0	0	1	0	0	0	0	0	2.47296e+12	1	75	1	2	1.66889e+06	0.05	64.36	1	50.52	A	87.32	B-	57.05	A	9.29582e+09	2/15/2005	19	France	0	1	0	0	0	10	1.5421e+06	0	Wireless Telecommunications Services	Technology	0	0	0	0	0	0	0	1
39	2017	0	0	0	0	0	0	1	0	0	0	0	2.59515e+12	1	71.43	1	3	1.4931e+06	0.08	54.67	1	51.85	A-	77.97	B-	53.65	A-	9.04894e+09	2/15/2005	19	France	0	1	0	0	0	12	1.46389e+06	0	Wireless Telecommunications Services	Technology	0	0	0	0	0	0	0	1
39	2018	0	0	0	0	0	0	0	1	0	0	0	2.79096e+12	1	71.43	1	4	1.53241e+06	0.02	56.86	1	60.46	B+	73.2	B-	53.76	B+	9.18208e+09	2/15/2005	19	France	0	1	0	0	0	12	1.37326e+06	0	Wireless Telecommunications Services	Technology	0	0	0	0	0	0	0	1
39	2019	0	0	0	0	0	0	0	0	1	0	0	2.72887e+12	1	85.71	1	5	1.59705e+06	0.12	50.31	1	58.13	A	85.77	B	66.28	A	8.92598e+09	2/15/2005	19	France	0	1	0	0	0	12	1.53304e+06	0	Wireless Telecommunications Services	Technology	0	0	0	0	0	0	0	1
39	2020	0	0	0	0	0	0	0	0	0	1	0	2.63901e+12	1	85.71	1	5	1.42378e+06	0.04	65.14	1	61.03	A	91.61	B+	67.8	A+	8.64017e+09	2/15/2005	19	France	0	1	0	0	0	10	1.34079e+06	0	Wireless Telecommunications Services	Technology	0	0	0	0	0	0	0	1
39	2021	0	0	0	0	0	0	0	0	0	0	1	2.95788e+12	1	100	1	0	1.33645e+06	0.06	0	1	64.58	A	87.21	B	64.35	A+	7.65993e+09	2/15/2005	19	France	0	1	0	0	0	10	1.25155e+06	0	Wireless Telecommunications Services	Technology	0	0	0	0	0	0	0	1
40	2011	1	0	0	0	0	0	0	0	0	0	0	2.86516e+12	1	75	1	1	3.43044e+06	0.18	66.48	0	0	C+	45.41	B-	50.89	C+	0	1974-01-01	50	France	0	1	0	0	0	0	2.87497e+06	43540.2	Business Support Services	Technology	0	0	0	0	0	0	0	1
40	2012	0	1	0	0	0	0	0	0	0	0	0	2.68367e+12	1	75	1	1	3.41012e+06	0	64.2	1	54.3	C	36.2	B-	50.64	C	2.59917e+09	1974-01-01	50	France	0	1	0	0	0	12	3.2067e+06	203425	Business Support Services	Technology	0	0	0	0	0	0	0	1
40	2013	0	0	1	0	0	0	0	0	0	0	0	2.81188e+12	1	75	1	1	3.42588e+06	0	75.57	1	52.63	B-	53.02	B	65.74	B-	3.32538e+09	1974-01-01	50	France	0	1	0	0	0	14	3.28434e+06	141535	Business Support Services	Technology	0	0	0	0	0	0	0	1
40	2014	0	0	0	1	0	0	0	0	0	0	0	2.85596e+12	1	75	1	1	5.03796e+06	0	81.32	1	51.03	B-	55.74	B+	68.08	B	3.41232e+09	1974-01-01	50	France	0	1	0	0	0	13	5.03144e+06	6516	Business Support Services	Technology	0	0	0	0	0	0	0	1
40	2015	0	0	0	0	1	0	0	0	0	0	0	2.43919e+12	1	100	1	1	1.43082e+06	0	89.36	1	50.52	B+	70.07	B+	71.26	A-	5.29911e+09	1974-01-01	50	France	0	1	0	0	0	14	869428	561396	Business Support Services	Technology	0	0	0	0	0	0	0	1
40	2016	0	0	0	0	0	1	0	0	0	0	0	2.47296e+12	1	100	1	2	1.56428e+06	0	74.77	1	51.85	B	58.76	B+	70.09	B	5.47468e+09	1974-01-01	50	France	0	1	0	0	0	14	1.2176e+06	346685	Business Support Services	Technology	0	0	0	0	0	0	0	1
40	2017	0	0	0	0	0	0	1	0	0	0	0	2.59515e+12	1	100	1	3	2.4727e+06	0	75.82	1	60.46	B+	68	B+	73.35	A-	6.69464e+09	1974-01-01	50	France	0	1	0	0	0	14	1.21571e+06	1.257e+06	Business Support Services	Technology	0	0	0	0	0	0	0	1
40	2018	0	0	0	0	0	0	0	1	0	0	0	2.79096e+12	1	100	1	4	1.10867e+06	0	69.06	1	58.13	A-	81.98	A-	77.25	A+	7.42945e+09	1974-01-01	50	France	0	1	0	0	0	14	937157	171513	Business Support Services	Technology	0	0	0	0	0	0	0	1
40	2019	0	0	0	0	0	0	0	0	1	0	0	2.72887e+12	1	100	1	5	1.50464e+06	0	65.14	1	61.03	A-	82.31	A-	76.55	A+	8.5524e+09	1974-01-01	50	France	0	1	0	0	0	16	1.3532e+06	151441	Business Support Services	Technology	0	0	0	0	0	0	0	1
40	2020	0	0	0	0	0	0	0	0	0	1	0	2.63901e+12	1	100	1	6	1.33802e+06	0	59.31	1	64.58	A	87.71	A-	78.8	A+	9.44018e+09	1974-01-01	50	France	0	1	0	0	0	16	1.24707e+06	90944.2	Business Support Services	Technology	0	0	0	0	0	0	0	1
40	2021	0	0	0	0	0	0	0	0	0	0	1	2.95788e+12	1	100	1	7	1.44264e+06	0	44.88	1	64.67	A	84.35	A-	80.21	A+	9.45614e+09	1974-01-01	50	France	0	1	0	0	0	16	1.29816e+06	144478	Business Support Services	Technology	0	0	0	0	0	0	0	1
41	2011	1	0	0	0	0	0	0	0	0	0	0	2.86516e+12	1	100	1	7	2.5281e+07	0.01	16.67	1	69.89	B	66.42	B	61.88	A-	0	0	124	France	0	1	0	0	0	0	2.29167e+07	2.05695e+06	Electrical Components & Equipment	Industrial	0	0	0	0	0	1	0	0
41	2012	0	1	0	0	0	0	0	0	0	0	0	2.68367e+12	1	100	1	1	2.72232e+07	0.01	66.48	1	61.83	A-	82.69	B	65.18	A	5.07401e+10	0	124	France	0	1	0	0	0	15	2.40688e+07	2.61154e+06	Electrical Components & Equipment	Industrial	0	0	0	0	0	1	0	0
41	2013	0	0	1	0	0	0	0	0	0	0	0	2.81188e+12	1	100	1	1	3.15877e+07	0.02	64.2	1	54.3	A-	80.47	B	65.5	A+	4.678e+10	0	124	France	0	1	0	0	0	15	2.73102e+07	1.05607e+06	Electrical Components & Equipment	Industrial	0	0	0	0	0	1	0	0
41	2014	0	0	0	1	0	0	0	0	0	0	0	2.85596e+12	1	100	1	2	2.61042e+07	0.11	35.23	1	52.63	B+	69.51	B	62.67	A-	4.73757e+10	0	124	France	0	1	0	0	0	14	1.91266e+07	6.36722e+06	Electrical Components & Equipment	Industrial	0	0	0	0	0	1	0	0
41	2015	0	0	0	0	1	0	0	0	0	0	0	2.43919e+12	1	100	1	3	2.08211e+07	0.02	25.82	1	51.03	C+	47.59	B	64.54	C+	4.46635e+10	0	124	France	0	1	0	0	0	16	1.7049e+07	2.99096e+06	Electrical Components & Equipment	Industrial	0	0	0	0	0	1	0	0
41	2016	0	0	0	0	0	1	0	0	0	0	0	2.47296e+12	1	100	1	4	2.60793e+07	0.04	20.21	1	50.52	B-	51.58	B	66.41	B-	4.98312e+10	0	124	France	0	1	0	0	0	13	2.27061e+07	2.47118e+06	Electrical Components & Equipment	Industrial	0	0	0	0	0	1	0	0
41	2017	0	0	0	0	0	0	1	0	0	0	0	2.59515e+12	1	100	1	5	2.21041e+07	0.04	18.69	1	51.85	B	58.8	B+	68.45	B	4.77487e+10	0	124	France	0	1	0	0	0	13	2.04514e+07	1.27535e+06	Electrical Components & Equipment	Industrial	0	0	0	0	0	1	0	0
41	2018	0	0	0	0	0	0	0	1	0	0	0	2.79096e+12	1	100	1	6	2.31857e+07	0.02	19.61	1	60.46	B+	74.14	B+	74.03	A-	4.85265e+10	0	124	France	0	1	0	0	0	13	2.14111e+07	1.27906e+06	Electrical Components & Equipment	Industrial	0	0	0	0	0	1	0	0
41	2019	0	0	0	0	0	0	0	0	1	0	0	2.72887e+12	1	100	1	7	2.59831e+07	0.02	18.75	1	58.13	B-	56.23	B+	70.54	B	6.00116e+10	0	124	France	0	1	0	0	0	12	2.47948e+07	826820	Electrical Components & Equipment	Industrial	0	0	0	0	0	1	0	0
41	2020	0	0	0	0	0	0	0	0	0	1	0	2.63901e+12	1	100	1	8	2.69411e+07	0.01	18.11	1	61.03	B	62.86	B+	73.31	B+	6.19655e+10	0	124	France	0	1	0	0	0	14	2.48869e+07	2.0542e+06	Electrical Components & Equipment	Industrial	0	0	0	0	0	1	0	0
41	2021	0	0	0	0	0	0	0	0	0	0	1	2.95788e+12	1	100	1	9	2.41952e+07	0	16.67	1	64.58	B+	67.79	B+	74.3	A-	6.22672e+10	0	124	France	0	1	0	0	0	15	2.25706e+07	1.62457e+06	Electrical Components & Equipment	Industrial	0	0	0	0	0	1	0	0
42	2011	1	0	0	0	0	0	0	0	0	0	0	2.86516e+12	1	60	1	1	2.90268e+06	0.29	75.86	0	0	A-	77.9	B-	50.54	A	0	1957-01-01	67	France	0	1	0	0	0	0	2.50686e+06	395820	Apparel & Accessories	Utilities	0	0	0	0	0	0	0	0
42	2012	0	1	0	0	0	0	0	0	0	0	0	2.68367e+12	1	60	1	1	3.71114e+06	0	66.48	0	0	B	65.2	B-	52.41	A-	5.42526e+09	1957-01-01	67	France	0	1	0	0	0	11	2.88644e+06	274899	Apparel & Accessories	Utilities	0	0	0	0	0	0	0	0
42	2013	0	0	1	0	0	0	0	0	0	0	0	2.81188e+12	1	60	0	1	3.38717e+06	0.17	64.2	1	54.3	B	59.39	C+	46.28	B	5.23024e+09	1957-01-01	67	France	0	1	0	0	0	11	2.54037e+06	120970	Apparel & Accessories	Utilities	0	0	0	0	0	0	0	0
42	2014	0	0	0	1	0	0	0	0	0	0	0	2.85596e+12	1	57.14	0	1	2932201	0.27	75.57	1	52.63	C	40.53	C	37.74	B-	5.85627e+09	1957-01-01	67	France	0	1	0	0	0	10	2.4978e+06	108600	Apparel & Accessories	Utilities	0	0	0	0	0	0	0	0
42	2015	0	0	0	0	1	0	0	0	0	0	0	2.43919e+12	1	57.14	0	1	2.83852e+06	0.13	81.32	1	51.03	B	58.66	C+	43.6	B+	6.47563e+09	1957-01-01	67	France	0	1	0	0	0	10	2.52313e+06	105130	Apparel & Accessories	Utilities	0	0	0	0	0	0	0	0
42	2016	0	0	0	0	0	1	0	0	0	0	0	2.47296e+12	1	57.14	0	1	3.59881e+06	0.08	89.36	1	50.52	B-	56.6	C+	42.7	B+	8.34921e+09	1957-01-01	67	France	0	1	0	0	0	11	2.87904e+06	239920	Apparel & Accessories	Utilities	0	0	0	0	0	0	0	0
42	2017	0	0	0	0	0	0	1	0	0	0	0	2.59515e+12	1	50	0	1	3.44068e+06	0.15	92.06	1	51.85	B	65.33	B-	53.47	A-	8.52182e+09	1957-01-01	67	France	0	1	0	0	0	13	2.75255e+06	688137	Apparel & Accessories	Utilities	0	0	0	0	0	0	0	0
42	2018	0	0	0	0	0	0	0	1	0	0	0	2.79096e+12	1	50	0	2	3.4751e+06	0.17	89.22	1	60.46	B	66.16	B-	55.53	A-	1.07497e+10	1957-01-01	67	France	0	1	0	0	0	13	2.8025e+06	672600	Apparel & Accessories	Utilities	0	0	0	0	0	0	0	0
42	2019	0	0	0	0	0	0	0	0	1	0	0	2.72887e+12	1	62.5	0	3	4.03029e+06	0	81.56	1	58.13	B-	57.19	B-	56.59	B	1.33898e+10	1957-01-01	67	France	0	1	0	0	0	14	3.41964e+06	610650	Apparel & Accessories	Utilities	0	0	0	0	0	0	0	0
42	2020	0	0	0	0	0	0	0	0	0	1	0	2.63901e+12	1	62.5	0	4	3.86513e+06	0	76.49	1	61.03	B	65.14	B	66.65	B+	1.56763e+10	1957-01-01	67	France	0	1	0	0	0	14	3.41041e+06	454721	Apparel & Accessories	Utilities	0	0	0	0	0	0	0	0
42	2021	0	0	0	0	0	0	0	0	0	0	1	2.95788e+12	0	0	0	5	4.1738e+06	0	69.12	1	64.58	C+	44.75	B	59.43	C	1.86707e+10	1957-01-01	67	France	0	1	0	0	0	14	3.6387e+06	535103	Apparel & Accessories	Utilities	0	0	0	0	0	0	0	0
43	2011	1	0	0	0	0	0	0	0	0	0	0	2.86516e+12	1	75	1	2	1.04239e+07	0.03	23.86	1	61.83	C-	31.43	B-	55.75	C	0	1958-01-01	66	France	0	1	0	0	0	0	1.00809e+07	0	Distillers & Wineries	Consumer Cyclicals	0	1	0	0	0	0	0	0
43	2012	0	1	0	0	0	0	0	0	0	0	0	2.68367e+12	1	75	1	3	1.07797e+07	0.01	8.52	1	54.3	C	34.52	B	58.98	C	3.6394e+10	1958-01-01	66	France	0	1	0	0	0	17	1.00838e+07	555440	Distillers & Wineries	Consumer Cyclicals	0	1	0	0	0	0	0	0
43	2013	0	0	1	0	0	0	0	0	0	0	0	2.81188e+12	1	75	1	1	0	0.05	75.57	1	52.63	B-	55.82	B	64.29	B	3.64034e+10	1958-01-01	66	France	0	1	0	0	0	14	1.03558e+07	429896	Distillers & Wineries	Consumer Cyclicals	0	1	0	0	0	0	0	0
43	2014	0	0	0	1	0	0	0	0	0	0	0	2.85596e+12	1	100	1	2	9.0817e+06	0.04	50	1	51.03	C-	31.17	B	58.83	C-	3.41766e+10	1958-01-01	66	France	0	1	0	0	0	15	8.31227e+06	432038	Distillers & Wineries	Consumer Cyclicals	0	1	0	0	0	0	0	0
43	2015	0	0	0	0	1	0	0	0	0	0	0	2.43919e+12	1	100	1	1	9.33732e+06	0.03	89.36	1	50.52	C+	47.87	B+	70.53	C	3.42574e+10	1958-01-01	66	France	0	1	0	0	0	14	8.46232e+06	559639	Distillers & Wineries	Consumer Cyclicals	0	1	0	0	0	0	0	0
43	2016	0	0	0	0	0	1	0	0	0	0	0	2.47296e+12	1	100	1	2	9.70951e+06	0.21	74.77	1	51.85	C	40.49	B+	67.96	C-	3.58289e+10	1958-01-01	66	France	0	1	0	0	0	14	7.99607e+06	0	Distillers & Wineries	Consumer Cyclicals	0	1	0	0	0	0	0	0
43	2017	0	0	0	0	0	0	1	0	0	0	0	2.59515e+12	1	100	1	3	1.01643e+07	0.26	75.82	1	60.46	B	62.69	B+	73.05	B-	3.46007e+10	1958-01-01	66	France	0	1	0	0	0	13	8.06131e+06	0	Distillers & Wineries	Consumer Cyclicals	0	1	0	0	0	0	0	0
43	2018	0	0	0	0	0	0	0	1	0	0	0	2.79096e+12	1	100	1	4	1.03449e+07	0.26	69.06	1	58.13	B-	52.63	B+	68.82	B-	3.43202e+10	1958-01-01	66	France	0	1	0	0	0	15	8.18498e+06	0	Distillers & Wineries	Consumer Cyclicals	0	1	0	0	0	0	0	0
43	2019	0	0	0	0	0	0	0	0	1	0	0	2.72887e+12	1	100	1	5	1.01079e+07	0.22	65.14	1	61.03	B+	67.69	B+	73.01	A-	3.73665e+10	1958-01-01	66	France	0	1	0	0	0	14	8.31096e+06	0	Distillers & Wineries	Consumer Cyclicals	0	1	0	0	0	0	0	0
43	2020	0	0	0	0	0	0	0	0	0	1	0	2.63901e+12	1	75	1	6	1.00767e+07	0.15	59.31	1	64.58	A-	78.89	A-	76.32	A	3.80523e+10	1958-01-01	66	France	0	1	0	0	0	13	8.77266e+06	0	Distillers & Wineries	Consumer Cyclicals	0	1	0	0	0	0	0	0
43	2021	0	0	0	0	0	0	0	0	0	0	1	2.95788e+12	1	75	1	7	8.90967e+06	0.09	44.88	1	64.67	A-	75.09	B+	74.37	A-	3.58104e+10	1958-01-01	66	France	0	1	0	0	0	15	8.17593e+06	0	Distillers & Wineries	Consumer Cyclicals	0	1	0	0	0	0	0	0
44	2011	1	0	0	0	0	0	0	0	0	0	0	2.86516e+12	1	100	1	1	0	0	75.86	0	0	B-	51.71	B	59.98	B	0	1984-01-07	40	France	0	1	0	0	0	0	0	0	Advertising & Marketing	Healthcare	0	0	0	0	1	0	0	0
44	2012	0	1	0	0	0	0	0	0	0	0	0	2.68367e+12	1	100	1	1	0	0	66.48	1	61.83	B	65.05	B+	74.42	A-	6.4587e+09	1984-01-07	40	France	0	1	0	0	0	6	0	0	Advertising & Marketing	Healthcare	0	0	0	0	1	0	0	0
44	2013	0	0	1	0	0	0	0	0	0	0	0	2.81188e+12	1	100	1	1	0	0	64.2	1	54.3	B	62.26	B+	69.79	B+	5.33591e+09	1984-01-07	40	France	0	1	0	0	0	9	0	0	Advertising & Marketing	Healthcare	0	0	0	0	1	0	0	0
44	2014	0	0	0	1	0	0	0	0	0	0	0	2.85596e+12	1	100	0	2	0	0	35.23	1	52.63	B	64.18	B+	72.44	A-	5.20886e+09	1984-01-07	40	France	0	1	0	0	0	10	0	0	Advertising & Marketing	Healthcare	0	0	0	0	1	0	0	0
44	2015	0	0	0	0	1	0	0	0	0	0	0	2.43919e+12	1	100	0	3	4.46594e+06	0	25.82	1	51.03	C-	31.58	B	60.89	C-	5.9095e+09	1984-01-07	40	France	0	1	0	0	0	12	4.0328e+06	0	Advertising & Marketing	Healthcare	0	0	0	0	1	0	0	0
44	2016	0	0	0	0	0	1	0	0	0	0	0	2.47296e+12	1	50	1	1	4.92437e+06	0.11	89.36	1	50.52	C+	45.05	B+	71.81	C-	6.87548e+09	1984-01-07	40	France	0	1	0	0	0	9	4.60047e+06	0	Advertising & Marketing	Healthcare	0	0	0	0	1	0	0	0
44	2017	0	0	0	0	0	0	1	0	0	0	0	2.59515e+12	1	50	1	2	4.29512e+06	0.07	74.77	1	51.85	B-	56.36	B+	73.64	C+	6448461108	1984-01-07	40	France	0	1	0	0	0	11	3.87536e+06	0	Advertising & Marketing	Healthcare	0	0	0	0	1	0	0	0
44	2018	0	0	0	0	0	0	0	1	0	0	0	2.79096e+12	1	50	1	3	5.35726e+06	0.11	75.82	1	60.46	B	60.72	A-	75.35	B-	1.09021e+10	1984-01-07	40	France	0	1	0	0	0	12	4.89317e+06	0	Advertising & Marketing	Healthcare	0	0	0	0	1	0	0	0
44	2019	0	0	0	0	0	0	0	0	1	0	0	2.72887e+12	1	50	1	4	4.76185e+06	0.09	69.06	1	58.13	B+	70.23	A-	78.24	B+	1.22013e+10	1984-01-07	40	France	0	1	0	0	0	11	4.41744e+06	0	Advertising & Marketing	Healthcare	0	0	0	0	1	0	0	0
44	2020	0	0	0	0	0	0	0	0	0	1	0	2.63901e+12	1	50	1	5	4.6211e+06	0.08	65.14	1	61.03	B+	68.77	A-	77.41	B	1.05819e+10	1984-01-07	40	France	0	1	0	0	0	12	4.08226e+06	0	Advertising & Marketing	Healthcare	0	0	0	0	1	0	0	0
44	2021	0	0	0	0	0	0	0	0	0	0	1	2.95788e+12	1	75	1	6	5.37885e+06	0.13	59.31	1	64.58	A	91.15	A	86.68	A+	1.06423e+10	1984-01-07	40	France	0	1	0	0	0	12	4.61045e+06	0	Advertising & Marketing	Healthcare	0	0	0	0	1	0	0	0
45	2011	1	0	0	0	0	0	0	0	0	0	0	2.86516e+12	1	66.67	0	1	0	0	75.86	0	0	B	60.72	B-	51.37	B+	0	1974-01-01	50	France	0	1	0	0	0	0	0	0	Auto, Truck & Motorcycle Parts	Consumer Cyclicals	0	1	0	0	0	0	0	0
45	2012	0	1	0	0	0	0	0	0	0	0	0	2.68367e+12	1	66.66	0	1	1.03087e+07	0	66.48	0	0	B	65.7	B-	57.14	B+	1.13232e+10	1974-01-01	50	France	0	1	0	0	0	14	1.03087e+07	0	Auto, Truck & Motorcycle Parts	Consumer Cyclicals	0	1	0	0	0	0	0	0
45	2013	0	0	1	0	0	0	0	0	0	0	0	2.81188e+12	1	75	0	1	0	0	64.2	0	0	B-	53.87	B-	51	B+	1.03763e+10	1974-01-01	50	France	0	1	0	0	0	14	0	0	Auto, Truck & Motorcycle Parts	Consumer Cyclicals	0	1	0	0	0	0	0	0
45	2014	0	0	0	1	0	0	0	0	0	0	0	2.85596e+12	1	75	0	2	0	0	35.23	0	0	C	38.56	C+	44	C+	1.10549e+10	1974-01-01	50	France	0	1	0	0	0	14	0	0	Auto, Truck & Motorcycle Parts	Consumer Cyclicals	0	1	0	0	0	0	0	0
45	2015	0	0	0	0	1	0	0	0	0	0	0	2.43919e+12	1	75	0	3	1.04079e+07	0	25.82	1	51.03	C+	43.33	B-	54.34	C+	1.12341e+10	1974-01-01	50	France	0	1	0	0	0	14	9.04121e+06	1.36669e+06	Auto, Truck & Motorcycle Parts	Consumer Cyclicals	0	1	0	0	0	0	0	0
45	2016	0	0	0	0	0	1	0	0	0	0	0	2.47296e+12	1	66.67	1	4	1.18761e+07	0	20.21	1	50.52	B	58.73	B	62.15	B	1.42553e+10	1974-01-01	50	France	0	1	0	0	0	16	1.01966e+07	1.67944e+06	Auto, Truck & Motorcycle Parts	Consumer Cyclicals	0	1	0	0	0	0	0	0
45	2017	0	0	0	0	0	0	1	0	0	0	0	2.59515e+12	1	66.67	1	5	1.10102e+07	0	18.69	1	51.85	C	40.39	B	59.23	C	1.51467e+10	1974-01-01	50	France	0	1	0	0	0	17	9.17515e+06	1.83503e+06	Auto, Truck & Motorcycle Parts	Consumer Cyclicals	0	1	0	0	0	0	0	0
45	2018	0	0	0	0	0	0	0	1	0	0	0	2.79096e+12	1	50	1	6	1.03132e+07	0	19.61	1	60.46	B+	68.98	B+	68.32	B+	1.85963e+10	1974-01-01	50	France	0	1	0	0	0	15	9.75271e+06	560500	Auto, Truck & Motorcycle Parts	Consumer Cyclicals	0	1	0	0	0	0	0	0
45	2019	0	0	0	0	0	0	0	0	1	0	0	2.72887e+12	1	50	1	7	1.14802e+07	0	18.75	1	58.13	A-	78.13	B+	74.84	A	2.27311e+10	1974-01-01	50	France	0	1	0	0	0	15	1.07474e+07	732780	Auto, Truck & Motorcycle Parts	Consumer Cyclicals	0	1	0	0	0	0	0	0
45	2020	0	0	0	0	0	0	0	0	0	1	0	2.63901e+12	1	50	1	8	1.15954e+07	0	18.11	1	61.03	A-	77.63	A-	77.39	A	2.45144e+10	1974-01-01	50	France	0	1	0	0	0	15	1.00039e+07	1.47784e+06	Auto, Truck & Motorcycle Parts	Consumer Cyclicals	0	1	0	0	0	0	0	0
45	2021	0	0	0	0	0	0	0	0	0	0	1	2.95788e+12	1	40	1	9	1.5411e+07	0	16.67	1	64.58	B+	73.54	B+	68.53	A-	3.44159e+10	1974-01-01	50	France	0	1	0	0	0	12	1.41267e+07	1.28425e+06	Auto, Truck & Motorcycle Parts	Consumer Cyclicals	0	1	0	0	0	0	0	0
46	2011	1	0	0	0	0	0	0	0	0	0	0	2.86516e+12	1	66.67	1	1	1.3581e+07	0.02	66.48	0	0	B	62.11	A-	82.26	A-	0	1975-01-01	49	France	0	1	0	0	0	0	1.19462e+07	1.38325e+06	Restaurants & Bars	Consumer Cyclicals	0	1	0	0	0	0	0	0
46	2012	0	1	0	0	0	0	0	0	0	0	0	2.68367e+12	1	66.67	1	1	1.4542e+07	0.02	64.2	1	54.3	B+	71.65	A-	80.69	A	1.69665e+10	1975-01-01	49	France	0	1	0	0	0	13	1.28234e+07	1.4542e+06	Restaurants & Bars	Consumer Cyclicals	0	1	0	0	0	0	0	0
46	2013	0	0	1	0	0	0	0	0	0	0	0	2.81188e+12	1	66.67	0	2	1.35259e+07	0.03	35.23	1	52.63	C	37.72	B+	71.89	C+	1.80614e+10	1975-01-01	49	France	0	1	0	0	0	13	1.26067e+07	525279	Restaurants & Bars	Consumer Cyclicals	0	1	0	0	0	0	0	0
46	2014	0	0	0	1	0	0	0	0	0	0	0	2.85596e+12	1	66.67	0	1	1.15473e+07	0.02	81.32	1	51.03	C	38.45	A-	75.37	C	1.55368e+10	1975-01-01	49	France	0	1	0	0	0	14	1.08747e+07	448441	Restaurants & Bars	Consumer Cyclicals	0	1	0	0	0	0	0	0
46	2015	0	0	0	0	1	0	0	0	0	0	0	2.43919e+12	1	57.14	1	2	1.13791e+07	0.04	64.36	1	50.52	B-	55.02	A-	81.69	B-	1.50428e+10	1975-01-01	49	France	0	1	0	0	0	15	1.05982e+07	334679	Restaurants & Bars	Consumer Cyclicals	0	1	0	0	0	0	0	0
46	2016	0	0	0	0	0	1	0	0	0	0	0	2.47296e+12	1	57.14	1	1	1.27416e+07	0	92.06	1	51.85	B	60	A-	81.95	B	1.75052e+10	1975-01-01	49	France	0	1	0	0	0	15	1.11935e+07	1.54804e+06	Restaurants & Bars	Consumer Cyclicals	0	1	0	0	0	0	0	0
46	2017	0	0	0	0	0	0	1	0	0	0	0	2.59515e+12	1	57.14	1	1	1.13671e+07	0	97.39	1	60.46	B	63.64	A-	80.95	B	1.62249e+10	1975-01-01	49	France	0	1	0	0	0	14	1.04391e+07	927924	Restaurants & Bars	Consumer Cyclicals	0	1	0	0	0	0	0	0
46	2018	0	0	0	0	0	0	0	1	0	0	0	2.79096e+12	1	57.14	1	2	1.23077e+07	0	88.13	1	58.13	B-	57.27	A-	76.05	B	1.92993e+10	1975-01-01	49	France	0	1	0	0	0	13	1.08791e+07	1.42857e+06	Restaurants & Bars	Consumer Cyclicals	0	1	0	0	0	0	0	0
46	2019	0	0	0	0	0	0	0	0	1	0	0	2.72887e+12	1	57.14	1	3	1.39651e+07	0	83.51	1	61.03	B+	68.67	A-	80.44	A-	2.0258e+10	1975-01-01	49	France	0	1	0	0	0	13	1.24135e+07	1.55168e+06	Restaurants & Bars	Consumer Cyclicals	0	1	0	0	0	0	0	0
46	2020	0	0	0	0	0	0	0	0	0	1	0	2.63901e+12	1	57.14	1	4	1.40503e+07	0	76.96	1	64.58	B+	71.6	A-	79.96	A-	2.20372e+10	1975-01-01	49	France	0	1	0	0	0	13	1.22792e+07	1.77104e+06	Restaurants & Bars	Consumer Cyclicals	0	1	0	0	0	0	0	0
46	2021	0	0	0	0	0	0	0	0	0	0	1	2.95788e+12	1	57.14	1	5	1.29736e+07	0	68.54	1	64.67	B+	71.18	A-	79.74	A-	21081059293	1975-01-01	49	France	0	1	0	0	0	12	1.01576e+07	2.81597e+06	Restaurants & Bars	Consumer Cyclicals	0	1	0	0	0	0	0	0
47	2011	1	0	0	0	0	0	0	0	0	0	0	2.86516e+12	1	75	1	2	0	0.02	43.1	0	0	C+	45.58	B	62.07	C+	0	1954-01-01	70	France	0	1	0	0	0	0	0	0	Advertising & Marketing	Healthcare	0	0	0	0	1	0	0	0
47	2012	0	1	0	0	0	0	0	0	0	0	0	2.68367e+12	1	66.67	1	1	1.66314e+07	0.03	66.48	1	61.83	B-	53.44	B-	57.55	B	2.34061e+10	1954-01-01	70	France	0	1	0	0	0	14	1.37449e+07	2.74899e+06	Advertising & Marketing	Healthcare	0	0	0	0	1	0	0	0
47	2013	0	0	1	0	0	0	0	0	0	0	0	2.81188e+12	1	66.67	1	1	1.48793e+07	0.17	64.2	1	54.3	B-	56.31	B	61.9	B	2.35177e+10	1954-01-01	70	France	0	1	0	0	0	14	1.1976e+07	2.54037e+06	Advertising & Marketing	Healthcare	0	0	0	0	1	0	0	0
47	2014	0	0	0	1	0	0	0	0	0	0	0	2.85596e+12	1	66.67	1	1	1.42266e+07	0.03	75.57	1	52.63	B+	71.12	B+	68.61	A-	2.88076e+10	1954-01-01	70	France	0	1	0	0	0	13	1.18374e+07	2.0634e+06	Advertising & Marketing	Healthcare	0	0	0	0	1	0	0	0
47	2015	0	0	0	0	1	0	0	0	0	0	0	2.43919e+12	1	66.67	1	1	1.24054e+07	0.02	81.32	1	51.03	A-	79.55	A-	79.9	A-	2.65243e+10	1954-01-01	70	France	0	1	0	0	0	11	2.31287e+06	9.46173e+06	Advertising & Marketing	Healthcare	0	0	0	0	1	0	0	0
47	2016	0	0	0	0	0	1	0	0	0	0	0	2.47296e+12	1	100	0	2	1.41553e+07	0.05	64.36	1	50.52	A	85.88	A-	82.68	A	2.91186e+10	1954-01-01	70	France	0	1	0	0	0	12	2.51916e+06	1.07964e+07	Advertising & Marketing	Healthcare	0	0	0	0	1	0	0	0
47	2017	0	0	0	0	0	0	1	0	0	0	0	2.59515e+12	1	100	0	3	1.23865e+07	0.06	54.67	1	51.85	A-	80.49	A-	82.54	A	3.07629e+10	1954-01-01	70	France	0	1	0	0	0	13	2.98192e+06	8.60171e+06	Advertising & Marketing	Healthcare	0	0	0	0	1	0	0	0
47	2018	0	0	0	0	0	0	0	1	0	0	0	2.79096e+12	1	100	0	4	1.2331e+07	0.07	56.86	1	60.46	A	90.92	A	85.05	A+	3.58595e+10	1954-01-01	70	France	0	1	0	0	0	12	2.3541e+06	8.40751e+06	Advertising & Marketing	Healthcare	0	0	0	0	1	0	0	0
47	2019	0	0	0	0	0	0	0	0	1	0	0	2.72887e+12	1	100	0	5	1.27015e+07	0.15	50.31	1	58.13	A-	77.39	A-	80.06	A-	3.62957e+10	1954-01-01	70	France	0	1	0	0	0	13	2.32047e+06	9.64827e+06	Advertising & Marketing	Healthcare	0	0	0	0	1	0	0	0
47	2020	0	0	0	0	0	0	0	0	0	1	0	2.63901e+12	1	100	0	6	1.17091e+07	0.06	48.11	1	61.03	A	84.7	A	83.58	A	3.75692e+10	1954-01-01	70	France	0	1	0	0	0	14	2.04625e+06	8.75338e+06	Advertising & Marketing	Healthcare	0	0	0	0	1	0	0	0
47	2021	0	0	0	0	0	0	0	0	0	0	1	2.95788e+12	1	100	0	7	0	0.08	44.61	1	64.58	A	90.68	A	85.02	A+	3.91647e+10	1954-01-01	70	France	0	1	0	0	0	13	0	0	Advertising & Marketing	Healthcare	0	0	0	0	1	0	0	0
48	2011	1	0	0	0	0	0	0	0	0	0	0	2.86516e+12	1	100	1	4	6796233	0.01	36.11	1	73.26	A-	80.8	A+	93.17	A+	0	5/21/1987	36	France	0	1	0	0	0	0	6745560	15820	Semiconductors	Technology	0	0	0	0	0	0	0	1
48	2012	0	1	0	0	0	0	0	0	0	0	0	2.68367e+12	1	100	1	5	6219246	0.01	16.22	1	75	A-	76.63	A	91.5	A+	9184000000	5/21/1987	36	France	0	1	0	0	0	9	6154140	23530	Semiconductors	Technology	0	0	0	0	0	0	0	1
48	2013	0	0	1	0	0	0	0	0	0	0	0	2.81188e+12	1	100	1	6	4517750	0.01	11.54	1	73.33	A-	78.67	A	91.39	A+	9008000000	5/21/1987	36	France	0	1	0	0	0	9	4419150	20090	Semiconductors	Technology	0	0	0	0	0	0	0	1
48	2014	0	0	0	1	0	0	0	0	0	0	0	2.85596e+12	1	100	1	7	4314244	0.02	6.25	1	73.33	A	84.21	A	89.09	A+	8191000000	5/21/1987	36	France	0	1	0	0	0	9	4194940	9810	Semiconductors	Technology	0	0	0	0	0	0	0	1
48	2015	0	0	0	0	1	0	0	0	0	0	0	2.43919e+12	1	100	1	8	4590635	0.03	9.09	1	75	A-	81.97	A	88.29	A+	8008000000	5/21/1987	36	France	0	1	0	0	0	9	4513000	0	Semiconductors	Technology	0	0	0	0	0	0	0	1
48	2016	0	0	0	0	0	1	0	0	0	0	0	2.47296e+12	1	100	1	1	4864492	0.02	81.91	1	75.49	A	84.74	A	91.25	A+	9681000000	5/21/1987	36	France	0	1	0	0	0	9	4852000	8610	Semiconductors	Technology	0	0	0	0	0	0	0	1
48	2017	0	0	0	0	0	0	1	0	0	0	0	2.59515e+12	1	100	1	2	4730434	0	86.78	1	83.91	A+	92.16	A+	93.73	A+	10867000000	5/21/1987	36	France	0	1	0	0	0	9	4556500	173930	Semiconductors	Technology	0	0	0	0	0	0	0	1
48	2018	0	0	0	0	0	0	0	1	0	0	0	2.79096e+12	1	100	1	3	4314005	0	82.85	1	88.69	A	87.21	A	91.44	A	11868000000	5/21/1987	36	France	0	1	0	0	0	9	4105000	209010	Semiconductors	Technology	0	0	0	0	0	0	0	1
48	2019	0	0	0	0	0	0	0	0	1	0	0	2.72887e+12	1	100	1	4	5144701	0	75.63	1	89.87	A+	93.47	A+	94.23	A+	14454000000	5/21/1987	36	France	0	1	0	0	0	9	4980120	164580	Semiconductors	Technology	0	0	0	0	0	0	0	1
48	2020	0	0	0	0	0	0	0	0	0	1	0	2.63901e+12	1	100	1	5	5375011	0	71.5	1	91.71	A+	94.51	A+	94.15	A+	15540000000	5/21/1987	36	France	0	1	0	0	0	9	5134390	135780	Semiconductors	Technology	0	0	0	0	0	0	0	1
48	2021	0	0	0	0	0	0	0	0	0	0	1	2.95788e+12	1	100	1	6	5199770	0.02	64.49	1	90.04	A	91.29	A+	92.12	A+	19982000000	5/21/1987	36	France	0	1	0	0	0	9	4950590	210780	Semiconductors	Technology	0	0	0	0	0	0	0	1
49	2011	1	0	0	0	0	0	0	0	0	0	0	2.86516e+12	1	66.67	1	1	2.9924e+06	0.12	75.86	1	69.89	B+	68.16	A-	78.32	A	0	0	124	France	0	1	0	0	0	0	2.52137e+06	208465	Business Support Supplies	Industrial	0	0	0	0	0	1	0	0
49	2012	0	1	0	0	0	0	0	0	0	0	0	2.68367e+12	1	66.67	1	2	3.60942e+06	0.1	23.86	1	61.83	B	64.41	A-	76.19	A	2.98289e+09	0	124	France	0	1	0	0	0	10	2.80672e+06	471452	Business Support Supplies	Industrial	0	0	0	0	0	1	0	0
49	2013	0	0	1	0	0	0	0	0	0	0	0	2.81188e+12	1	66.67	1	3	3.36055e+06	0.1	8.52	1	54.3	B	58.67	B+	73.91	A-	2.75222e+09	0	124	France	0	1	0	0	0	11	2.70852e+06	212908	Business Support Supplies	Industrial	0	0	0	0	0	1	0	0
49	2014	0	0	0	1	0	0	0	0	0	0	0	2.85596e+12	1	66.67	1	4	3.16352e+06	0.15	4.55	1	52.63	B-	51.54	B+	74.11	B+	2.82204e+09	0	124	France	0	1	0	0	0	10	2.40658e+06	259554	Business Support Supplies	Industrial	0	0	0	0	0	1	0	0
49	2015	0	0	0	0	1	0	0	0	0	0	0	2.43919e+12	1	66.67	1	1	3.28007e+06	0.19	81.32	1	51.03	B	62.78	A-	79.99	A-	2.72736e+09	0	124	France	0	1	0	0	0	10	2.23717e+06	698066	Business Support Supplies	Industrial	0	0	0	0	0	1	0	0
49	2016	0	0	0	0	0	1	0	0	0	0	0	2.47296e+12	1	66.67	1	2	3.12496e+06	0.12	64.36	1	50.52	C	39.28	B+	73.57	C+	2.92194e+09	0	124	France	0	1	0	0	0	10	2.87904e+06	137954	Business Support Supplies	Industrial	0	0	0	0	0	1	0	0
49	2017	0	0	0	0	0	0	1	0	0	0	0	2.59515e+12	1	66.67	1	3	2.99569e+06	0.04	54.67	1	51.85	C-	30.93	B+	69.64	C	2.66641e+09	0	124	France	0	1	0	0	0	11	2.50711e+06	280989	Business Support Supplies	Industrial	0	0	0	0	0	1	0	0
49	2018	0	0	0	0	0	0	0	1	0	0	0	2.79096e+12	1	66.67	1	4	3.03343e+06	0.07	56.86	1	60.46	C-	33.12	B+	70.19	C-	2.60056e+09	0	124	France	0	1	0	0	0	11	2.31711e+06	218595	Business Support Supplies	Industrial	0	0	0	0	0	1	0	0
49	2019	0	0	0	0	0	0	0	0	1	0	0	2.72887e+12	1	80	1	5	3.38788e+06	0.2	50.31	1	58.13	B	64.17	A-	78.13	A-	2.87925e+09	0	124	France	0	1	0	0	0	11	2.57084e+06	575232	Business Support Supplies	Industrial	0	0	0	0	0	1	0	0
49	2020	0	0	0	0	0	0	0	0	0	1	0	2.63901e+12	1	80	1	6	2.85679e+06	0.08	48.11	1	61.03	B+	71.35	A-	80.28	A	2.83424e+09	0	124	France	0	1	0	0	0	13	2.38615e+06	412659	Business Support Supplies	Industrial	0	0	0	0	0	1	0	0
49	2021	0	0	0	0	0	0	0	0	0	0	1	2.95788e+12	1	66.67	1	7	0	0.02	44.61	1	64.58	B-	51.1	B+	71.23	C+	0	0	124	France	0	1	0	0	0	12	0	0	Business Support Supplies	Industrial	0	0	0	0	0	1	0	0
50	2011	1	0	0	0	0	0	0	0	0	0	0	2.86516e+12	1	100	1	2	7.3657e+06	0.02	43.1	0	0	A-	76.44	A-	77.85	A	0	1985-01-10	39	France	0	1	0	0	0	0	7.07702e+06	177346	Entertainment Production	Industrial	0	0	0	0	0	1	0	0
50	2012	0	1	0	0	0	0	0	0	0	0	0	2.68367e+12	1	66.67	1	1	5680019	0.03	66.48	0	0	B-	51.72	B+	68.51	C+	0	1985-01-10	39	France	0	1	0	0	0	10	4.79866e+06	741503	Entertainment Production	Industrial	0	0	0	0	0	1	0	0
50	2013	0	0	1	0	0	0	0	0	0	0	0	2.81188e+12	1	66.67	1	2	6.39552e+06	0.02	20.45	0	0	C	36.88	B	62.37	C-	0	1985-01-10	39	France	0	1	0	0	0	10	5.15023e+06	1.13396e+06	Entertainment Production	Industrial	0	0	0	0	0	1	0	0
50	2014	0	0	0	1	0	0	0	0	0	0	0	2.85596e+12	1	66.67	1	3	4.81703e+06	0.01	13.64	1	52.63	C+	46.14	B+	68.23	C	3.48367e+09	1985-01-10	39	France	0	1	0	0	0	10	4.51703e+06	235892	Entertainment Production	Industrial	0	0	0	0	0	1	0	0
50	2015	0	0	0	0	1	0	0	0	0	0	0	2.43919e+12	1	66.67	1	4	6.39437e+06	0.14	9.89	1	51.03	C+	49.86	B+	67.28	C+	4.77539e+09	1985-01-10	39	France	0	1	0	0	0	8	4.81641e+06	774318	Entertainment Production	Industrial	0	0	0	0	0	1	0	0
50	2016	0	0	0	0	0	1	0	0	0	0	0	2.47296e+12	1	100	1	5	5.90202e+06	0.05	7.98	1	50.52	B	59.21	B+	71.9	B	4.62414e+09	1985-01-10	39	France	0	1	0	0	0	11	5.50463e+06	239697	Entertainment Production	Industrial	0	0	0	0	0	1	0	0
50	2017	0	0	0	0	0	0	1	0	0	0	0	2.59515e+12	1	100	1	6	6.85692e+06	0.08	7.94	1	51.85	B	58.8	B+	70.88	B	4.55908e+09	1985-01-10	39	France	0	1	0	0	0	9	6.29551e+06	67177.7	Entertainment Production	Industrial	0	0	0	0	0	1	0	0
50	2018	0	0	0	0	0	0	0	1	0	0	0	2.79096e+12	1	100	1	7	6.19896e+06	0.2	7.52	1	60.46	B-	52.42	B+	68.02	B-	4.27363e+09	1985-01-10	39	France	0	1	0	0	0	8	5.13465e+06	44728.9	Entertainment Production	Industrial	0	0	0	0	0	1	0	0
50	2019	0	0	0	0	0	0	0	0	1	0	0	2.72887e+12	1	100	1	8	5.55456e+06	0.03	8.13	1	58.13	A-	80.52	A-	78.04	A-	3.4639e+09	1985-01-10	39	France	0	1	0	0	0	12	5.32587e+06	51566	Entertainment Production	Industrial	0	0	0	0	0	1	0	0
50	2020	0	0	0	0	0	0	0	0	0	1	0	2.63901e+12	1	100	1	9	6.56082e+06	0.04	8.38	1	61.03	A-	82.62	A-	80.95	A	3.61675e+09	1985-01-10	39	France	0	1	0	0	0	10	5.58256e+06	712018	Entertainment Production	Industrial	0	0	0	0	0	1	0	0
50	2021	0	0	0	0	0	0	0	0	0	0	1	2.95788e+12	1	100	1	10	5.03717e+06	0.02	7.11	1	64.58	A	87.93	A	89.2	A+	3.35616e+09	1985-01-10	39	France	0	1	0	0	0	10	4.82345e+06	122775	Entertainment Production	Industrial	0	0	0	0	0	1	0	0
51	2011	1	0	0	0	0	0	0	0	0	0	0	2.86516e+12	1	33.33	1	2	5.9492e+06	0.14	43.1	1	69.89	C-	33.19	B-	50.98	C-	0	1998-01-12	26	France	0	1	0	0	0	0	4.40704e+06	962859	Electrical Components & Equipment	Industrial	0	0	0	0	0	1	0	0
51	2012	0	1	0	0	0	0	0	0	0	0	0	2.68367e+12	1	66.67	1	3	7.37326e+06	0.11	12.5	1	61.83	B-	56.95	B	65.13	B+	9.26968e+09	1998-01-12	26	France	0	1	0	0	0	13	4.87254e+06	1.7124e+06	Electrical Components & Equipment	Industrial	0	0	0	0	0	1	0	0
51	2013	0	0	1	0	0	0	0	0	0	0	0	2.81188e+12	1	100	1	1	6.35085e+06	0.12	64.2	1	54.3	B	65.7	B+	68.44	B+	8.13669e+09	1998-01-12	26	France	0	1	0	0	0	11	4.43973e+06	977306	Electrical Components & Equipment	Industrial	0	0	0	0	0	1	0	0
51	2014	0	0	0	1	0	0	0	0	0	0	0	2.85596e+12	1	100	1	1	0	0.17	75.57	1	52.63	B+	67.61	B+	72.18	B+	8.84571e+09	1998-01-12	26	France	0	1	0	0	0	11	0	0	Electrical Components & Equipment	Industrial	0	0	0	0	0	1	0	0
51	2015	0	0	0	0	1	0	0	0	0	0	0	2.43919e+12	1	100	1	1	4.32585e+06	0	81.32	1	51.03	A	83.61	A-	77.88	A	8.64193e+09	1998-01-12	26	France	0	1	0	0	0	11	4.32585e+06	0	Electrical Components & Equipment	Industrial	0	0	0	0	0	1	0	0
51	2016	0	0	0	0	0	1	0	0	0	0	0	2.47296e+12	1	100	1	2	1.47477e+06	0	64.36	1	50.52	A	84.91	A	87.26	A+	1.15401e+10	1998-01-12	26	France	0	1	0	0	0	11	1.47477e+06	0	Electrical Components & Equipment	Industrial	0	0	0	0	0	1	0	0
51	2017	0	0	0	0	0	0	1	0	0	0	0	2.59515e+12	1	100	1	3	1.38938e+06	0	54.67	1	51.85	A	90.89	A	89.23	A+	1.16451e+10	1998-01-12	26	France	0	1	0	0	0	11	1.38938e+06	0	Electrical Components & Equipment	Industrial	0	0	0	0	0	1	0	0
51	2018	0	0	0	0	0	0	0	1	0	0	0	2.79096e+12	1	75	1	4	6.07682e+06	0	56.86	1	60.46	A+	91.86	A	89.44	A+	1.28159e+10	1998-01-12	26	France	0	1	0	0	0	10	5.34684e+06	166413	Electrical Components & Equipment	Industrial	0	0	0	0	0	1	0	0
51	2019	0	0	0	0	0	0	0	0	1	0	0	2.72887e+12	1	75	1	5	5.6751e+06	0.1	50.31	1	58.13	A	86.73	A	87.88	A	1.56544e+10	1998-01-12	26	France	0	1	0	0	0	11	5.37866e+06	144003	Electrical Components & Equipment	Industrial	0	0	0	0	0	1	0	0
51	2020	0	0	0	0	0	0	0	0	0	1	0	2.63901e+12	1	75	1	6	5.89015e+06	0.03	48.11	1	61.03	A	89.35	A	89.29	A	1.60284e+10	1998-01-12	26	France	0	1	0	0	0	13	5.20825e+06	354194	Electrical Components & Equipment	Industrial	0	0	0	0	0	1	0	0
51	2021	0	0	0	0	0	0	0	0	0	0	1	2.95788e+12	1	75	1	7	0	0.06	44.61	1	64.58	A+	93.26	A	87.48	A+	1.54761e+10	1998-01-12	26	France	0	1	0	0	0	14	0	0	Electrical Components & Equipment	Industrial	0	0	0	0	0	1	0	0
52	2011	1	0	0	0	0	0	0	0	0	0	0	2.86516e+12	1	100	0	1	0	0	75.86	1	69.89	A	84.27	B+	67.12	A+	0	1955-01-01	69	France	0	1	0	0	0	0	0	0	Oil Related Services and Equipment	Energy	0	0	0	1	0	0	0	0
52	2012	0	1	0	0	0	0	0	0	0	0	0	2.68367e+12	1	100	1	2	3.91044e+06	0	23.86	1	61.83	A	87.78	A-	77.79	A+	1.27303e+10	1955-01-01	69	France	0	1	0	0	0	13	3.91044e+06	0	Oil Related Services and Equipment	Energy	0	0	0	1	0	0	0	0
52	2013	0	0	1	0	0	0	0	0	0	0	0	2.81188e+12	1	100	1	3	3476683	0	8.52	1	54.3	A-	82.54	B+	74.69	A+	1.04677e+10	1955-01-01	69	France	0	1	0	0	0	12	3.31216e+06	164519	Oil Related Services and Equipment	Energy	0	0	0	1	0	0	0	0
52	2014	0	0	0	1	0	0	0	0	0	0	0	2.85596e+12	1	100	1	4	3.11682e+06	0	4.55	1	52.63	A	87.05	B+	71.81	A+	7.76209e+09	1955-01-01	69	France	0	1	0	0	0	13	2.95827e+06	158556	Oil Related Services and Equipment	Energy	0	0	0	1	0	0	0	0
52	2015	0	0	0	0	1	0	0	0	0	0	0	2.43919e+12	1	100	1	5	3.93293e+06	0	3.3	1	51.03	A	85.95	A-	75.04	A+	8.60283e+09	1955-01-01	69	France	0	1	0	0	0	12	3254836	678091	Oil Related Services and Equipment	Energy	0	0	0	1	0	0	0	0
52	2016	0	0	0	0	0	1	0	0	0	0	0	2.47296e+12	1	80	1	6	3.45365e+06	0	2.13	1	50.52	A-	80.86	B+	69.21	A+	8.45738e+09	1955-01-01	69	France	0	1	0	0	0	12	3.10457e+06	349084	Oil Related Services and Equipment	Energy	0	0	0	1	0	0	0	0
52	2017	0	0	0	0	0	0	1	0	0	0	0	2.59515e+12	1	80	1	7	3.14822e+06	0	3.27	1	51.85	B+	74.65	A-	77.84	A	7.26916e+09	1955-01-01	69	France	0	1	0	0	0	13	2.95669e+06	191531	Oil Related Services and Equipment	Energy	0	0	0	1	0	0	0	0
52	2018	0	0	0	0	0	0	0	1	0	0	0	2.79096e+12	1	80	1	8	3.3574e+06	0	2.94	1	60.46	A-	75.33	A-	78.55	A	7.89235e+09	1955-01-01	69	France	0	1	0	0	0	13	2.55924e+06	798153	Oil Related Services and Equipment	Energy	0	0	0	1	0	0	0	0
52	2019	0	0	0	0	0	0	0	0	1	0	0	2.72887e+12	1	80	1	9	3.71886e+06	0	3.44	1	58.13	B+	68.51	A-	78.94	A-	6.07698e+09	1955-01-01	69	France	0	1	0	0	0	13	2.72716e+06	991695	Oil Related Services and Equipment	Energy	0	0	0	1	0	0	0	0
52	2020	0	0	0	0	0	0	0	0	0	1	0	2.63901e+12	1	83.33	1	1	3.8117e+06	0	96.76	1	61.03	A	87.54	A	85.57	A+	5.31346e+09	1955-01-01	69	France	0	1	0	0	0	14	2.92499e+06	886706	Oil Related Services and Equipment	Energy	0	0	0	1	0	0	0	0
52	2021	0	0	0	0	0	0	0	0	0	0	1	2.95788e+12	1	83.33	1	1	0	0	96.08	1	64.58	A	89.9	A	85.42	A+	5.67735e+09	1955-01-01	69	France	0	1	0	0	0	9	0	0	Oil Related Services and Equipment	Energy	0	0	0	1	0	0	0	0
53	2011	1	0	0	0	0	0	0	0	0	0	0	2.86516e+12	1	100	1	3	0	0	32.18	0	0	D	12.3	D+	24.33	D-	0	1955-01-01	69	France	0	1	0	0	0	0	0	0	Entertainment Production	Industrial	0	0	0	0	0	1	0	0
53	2012	0	1	0	0	0	0	0	0	0	0	0	2.68367e+12	1	100	0	4	0	0	9.09	0	0	D	11.65	C	34.91	D-	0	1955-01-01	69	France	0	1	0	0	0	17	0	0	Entertainment Production	Industrial	0	0	0	0	0	1	0	0
53	2013	0	0	1	0	0	0	0	0	0	0	0	2.81188e+12	1	100	1	1	0	0	64.2	0	0	D	12.44	C	34.3	D-	2.029e+10	1955-01-01	69	France	0	1	0	0	0	15	0	0	Entertainment Production	Industrial	0	0	0	0	0	1	0	0
53	2014	0	0	0	1	0	0	0	0	0	0	0	2.85596e+12	1	100	1	2	0	0	35.23	1	52.63	D	14.32	C	34.85	D-	2.60094e+10	1955-01-01	69	France	0	1	0	0	0	14	0	0	Entertainment Production	Industrial	0	0	0	0	0	1	0	0
53	2015	0	0	0	0	1	0	0	0	0	0	0	2.43919e+12	1	100	0	1	0	0	81.32	1	51.03	D-	6.29	C-	32.86	D-	2.42046e+10	1955-01-01	69	France	0	1	0	0	0	16	0	0	Entertainment Production	Industrial	0	0	0	0	0	1	0	0
53	2016	0	0	0	0	0	1	0	0	0	0	0	2.47296e+12	1	80	1	2	0	0	64.36	1	50.52	D-	7.32	C	34.26	D-	6.93038e+10	1955-01-01	69	France	0	1	0	0	0	18	0	0	Entertainment Production	Industrial	0	0	0	0	0	1	0	0
53	2017	0	0	0	0	0	0	1	0	0	0	0	2.59515e+12	1	80	1	3	0	0	54.67	1	51.85	D-	5.5	C+	42.61	D-	6.26462e+10	1955-01-01	69	France	0	1	0	0	0	20	0	0	Entertainment Production	Industrial	0	0	0	0	0	1	0	0
53	2018	0	0	0	0	0	0	0	1	0	0	0	2.79096e+12	1	75	1	4	1.66962e+07	0	56.86	1	60.46	D-	7.49	C+	46.79	D-	6.50515e+10	1955-01-01	69	France	0	1	0	0	0	20	1.52153e+07	1.48084e+06	Entertainment Production	Industrial	0	0	0	0	0	1	0	0
53	2019	0	0	0	0	0	0	0	0	1	0	0	2.72887e+12	1	75	1	5	1.8554e+07	0	50.31	1	58.13	C-	25.46	B-	55.34	C-	6.92461e+10	1955-01-01	69	France	0	1	0	0	0	19	1.67159e+07	1.83806e+06	Entertainment Production	Industrial	0	0	0	0	0	1	0	0
53	2020	0	0	0	0	0	0	0	0	0	1	0	2.63901e+12	1	75	1	6	1.59653e+07	0	48.11	1	61.03	C-	26.77	B	58.89	C-	6.32967e+10	1955-01-01	69	France	0	1	0	0	0	13	1.42498e+07	1.71544e+06	Entertainment Production	Industrial	0	0	0	0	0	1	0	0
53	2021	0	0	0	0	0	0	0	0	0	0	1	2.95788e+12	1	75	1	7	0	0	44.61	1	64.58	B	62.36	A-	75.52	A-	0	1955-01-01	69	France	0	1	0	0	0	13	0	0	Entertainment Production	Industrial	0	0	0	0	0	1	0	0
54	2011	1	0	0	0	0	0	0	0	0	0	0	2.86516e+12	1	20	1	9	1.47008e+07	0.03	8.05	1	69.89	D	10	C+	42.83	D-	0	1949-01-01	75	France	0	1	0	0	0	0	1.38669e+07	833861	Aerospace & Defense	Industrial	0	0	0	0	0	1	0	0
54	2012	0	1	0	0	0	0	0	0	0	0	0	2.68367e+12	1	25	1	10	1.50109e+07	0	3.98	1	61.83	D	8.71	C+	44.23	D-	2.95165e+10	1949-01-01	75	France	0	1	0	0	0	17	1.45257e+07	485197	Aerospace & Defense	Industrial	0	0	0	0	0	1	0	0
54	2013	0	0	1	0	0	0	0	0	0	0	0	2.81188e+12	1	25	1	1	1.28192e+07	0	64.2	1	54.3	D	13.08	C+	44.54	D-	2.23815e+10	1949-01-01	75	France	0	1	0	0	0	17	1.24841e+07	335087	Aerospace & Defense	Industrial	0	0	0	0	0	1	0	0
54	2014	0	0	0	1	0	0	0	0	0	0	0	2.85596e+12	1	25	1	2	1.15507e+07	0	35.23	1	52.63	C-	25.51	C+	45.3	C-	2.37528e+10	1949-01-01	75	France	0	1	0	0	0	16	1.11478e+07	402906	Aerospace & Defense	Industrial	0	0	0	0	0	1	0	0
54	2015	0	0	0	0	1	0	0	0	0	0	0	2.43919e+12	1	25	1	3	1.19544e+07	0	25.82	1	51.03	D	14.4	C+	42.11	D	2.39942e+10	1949-01-01	75	France	0	1	0	0	0	17	1.05698e+07	1.38457e+06	Aerospace & Defense	Industrial	0	0	0	0	0	1	0	0
54	2016	0	0	0	0	0	1	0	0	0	0	0	2.47296e+12	1	14.29	1	4	1.55864e+07	0	20.21	1	50.52	D+	17.01	C+	45.93	D	2.89365e+10	1949-01-01	75	France	0	1	0	0	0	16	1.35231e+07	2.06331e+06	Aerospace & Defense	Industrial	0	0	0	0	0	1	0	0
54	2017	0	0	0	0	0	0	1	0	0	0	0	2.59515e+12	1	14.29	1	5	1.28521e+07	0	18.69	1	51.85	D+	18.76	C+	46.77	D	2.90383e+10	1949-01-01	75	France	0	1	0	0	0	15	1.12946e+07	1.55748e+06	Aerospace & Defense	Industrial	0	0	0	0	0	1	0	0
54	2018	0	0	0	0	0	0	0	1	0	0	0	2.79096e+12	1	14.29	1	6	1.52748e+07	0	19.61	1	60.46	C-	28.13	C+	49.52	C-	3.3968e+10	1949-01-01	75	France	0	1	0	0	0	16	1.36527e+07	1.62209e+06	Aerospace & Defense	Industrial	0	0	0	0	0	1	0	0
54	2019	0	0	0	0	0	0	0	0	1	0	0	2.72887e+12	1	25	1	1	1.51832e+07	0	95	1	58.13	C-	33.06	B-	53.71	C	3.80613e+10	1949-01-01	75	France	0	1	0	0	0	16	1.31339e+07	2.04934e+06	Aerospace & Defense	Industrial	0	0	0	0	0	1	0	0
54	2020	0	0	0	0	0	0	0	0	0	1	0	2.63901e+12	1	25	1	2	1.41543e+07	0	89.73	1	61.03	C	41.15	B-	56.7	C+	3.63352e+10	1949-01-01	75	France	0	1	0	0	0	16	1.21445e+07	2.00987e+06	Aerospace & Defense	Industrial	0	0	0	0	0	1	0	0
54	2021	0	0	0	0	0	0	0	0	0	0	1	2.95788e+12	1	20	1	9	1.39255e+07	0	16.67	1	64.58	C+	48.87	B	65.05	B-	3.62928e+10	1949-01-01	75	France	0	1	0	0	0	16	1.19071e+07	2.01841e+06	Aerospace & Defense	Industrial	0	0	0	0	0	1	0	0
55	2011	1	0	0	0	0	0	0	0	0	0	0	2.86516e+12	1	80	1	2	1.92632e+07	0.04	43.1	1	69.89	A+	92.09	A	83.76	A+	0	10/30/1987	36	France	0	1	0	0	0	0	0	3.43044e+06	Entertainment Production	Industrial	0	0	0	0	0	1	0	0
55	2012	0	1	0	0	0	0	0	0	0	0	0	2.68367e+12	1	100	1	3	1.92429e+07	0.15	12.5	1	61.83	A	88.85	A	84.17	A+	6.75977e+10	10/30/1987	36	France	0	1	0	0	0	11	1.73186e+07	9.75891e+06	Entertainment Production	Industrial	0	0	0	0	0	1	0	0
55	2013	0	0	1	0	0	0	0	0	0	0	0	2.81188e+12	1	80	1	1	1.57261e+07	0.07	64.2	1	54.3	A	86.56	A	83.8	A	4.00013e+10	10/30/1987	36	France	0	1	0	0	0	11	1.31857e+07	1.69358e+06	Entertainment Production	Industrial	0	0	0	0	0	1	0	0
55	2014	0	0	0	1	0	0	0	0	0	0	0	2.85596e+12	1	80	1	1	1.00998e+07	0.06	75.57	1	52.63	A-	79.4	A-	80.87	A-	3.88004e+10	10/30/1987	36	France	0	1	0	0	0	15	8.4708e+06	868800	Entertainment Production	Industrial	0	0	0	0	0	1	0	0
55	2015	0	0	0	0	1	0	0	0	0	0	0	2.43919e+12	1	80	1	2	0	0.08	50	1	51.03	A-	75.22	A-	82.05	B+	3.42389e+10	10/30/1987	36	France	0	1	0	0	0	15	8.3053e+06	315391	Entertainment Production	Industrial	0	0	0	0	0	1	0	0
55	2016	0	0	0	0	0	1	0	0	0	0	0	2.47296e+12	1	87.5	0	3	0	0.12	39.36	1	50.52	A-	82.16	A	85.89	A-	4.29334e+10	10/30/1987	36	France	0	1	0	0	0	14	0	0	Entertainment Production	Industrial	0	0	0	0	0	1	0	0
55	2017	0	0	0	0	0	0	1	0	0	0	0	2.59515e+12	1	87.5	0	4	1.78915e+07	0	35.05	1	51.85	A-	77.99	A	84.93	A-	3.88721e+10	10/30/1987	36	France	0	1	0	0	0	12	1.60565e+07	1.83503e+06	Entertainment Production	Industrial	0	0	0	0	0	1	0	0
55	2018	0	0	0	0	0	0	0	1	0	0	0	2.79096e+12	1	87.5	0	5	1.74876e+07	0	36.93	1	60.46	B+	72.36	A-	82.75	B	4.0483e+10	10/30/1987	36	France	0	1	0	0	0	12	1.60303e+07	1.4573e+06	Entertainment Production	Industrial	0	0	0	0	0	1	0	0
55	2019	0	0	0	0	0	0	0	0	1	0	0	2.72887e+12	1	71.43	0	1	2.11285e+07	0	95	1	58.13	A-	76.85	A	84.18	B+	4.59828e+10	10/30/1987	36	France	0	1	0	0	0	11	1.74646e+07	3.6639e+06	Entertainment Production	Industrial	0	0	0	0	0	1	0	0
55	2020	0	0	0	0	0	0	0	0	0	1	0	2.63901e+12	1	71.43	0	2	1.48921e+07	0	89.73	1	61.03	A-	75.95	A	84.86	B+	3.69541e+10	10/30/1987	36	France	0	1	0	0	0	13	1.18227e+07	3.06937e+06	Entertainment Production	Industrial	0	0	0	0	0	1	0	0
55	2021	0	0	0	0	0	0	0	0	0	0	1	2.95788e+12	1	71.43	0	3	1.35916e+07	0	82.6	1	64.58	A-	79.46	A	85.85	B+	3.29815e+10	10/30/1987	36	France	0	1	0	0	0	13	1.13442e+07	2.24743e+06	Entertainment Production	Industrial	0	0	0	0	0	1	0	0
56	2011	1	0	0	0	0	0	0	0	0	0	0	2.86516e+12	1	100	1	1	8.365e+07	0	75.86	1	69.89	B+	67.98	A-	82.59	B-	0	1995-06-12	28	France	0	1	0	0	0	0	6.94005e+07	1.42495e+07	Multiline Utilities	Consumer Cyclicals	0	1	0	0	0	0	0	0
56	2012	0	1	0	0	0	0	0	0	0	0	0	2.68367e+12	1	100	1	2	3.46373e+07	0	23.86	1	61.83	C+	46.27	A-	77.67	C-	4.96807e+10	1995-06-12	28	France	0	1	0	0	0	18	3.09261e+07	3.16134e+06	Multiline Utilities	Consumer Cyclicals	0	1	0	0	0	0	0	0
56	2013	0	0	1	0	0	0	0	0	0	0	0	2.81188e+12	1	100	1	1	0	0	64.2	1	54.3	C+	46.06	A-	78.9	C-	3.88774e+10	1995-06-12	28	France	0	1	0	0	0	16	0	0	Multiline Utilities	Consumer Cyclicals	0	1	0	0	0	0	0	0
56	2014	0	0	0	1	0	0	0	0	0	0	0	2.85596e+12	1	100	1	1	2.99736e+07	0	75.57	1	52.63	C-	31.82	B+	71.75	D+	3.95521e+10	1995-06-12	28	France	0	1	0	0	0	17	2.59554e+07	4.0182e+06	Multiline Utilities	Consumer Cyclicals	0	1	0	0	0	0	0	0
56	2015	0	0	0	0	1	0	0	0	0	0	0	2.43919e+12	1	100	1	2	2.63877e+07	0	50	1	51.03	C-	28.97	B+	71.57	D	4.01464e+10	1995-06-12	28	France	0	1	0	0	0	18	2.19722e+07	4.41548e+06	Multiline Utilities	Consumer Cyclicals	0	1	0	0	0	0	0	0
56	2016	0	0	0	0	0	1	0	0	0	0	0	2.47296e+12	1	87.5	1	3	3.3229e+07	0	39.36	1	50.52	C-	27.49	B+	69.8	D	4.7231e+10	1995-06-12	28	France	0	1	0	0	0	17	2.63912e+07	6.83773e+06	Multiline Utilities	Consumer Cyclicals	0	1	0	0	0	0	0	0
56	2017	0	0	0	0	0	0	1	0	0	0	0	2.59515e+12	1	87.5	1	4	0	0	35.05	1	51.85	C-	32.91	B+	72.8	D+	4.26077e+10	1995-06-12	28	France	0	1	0	0	0	17	0	0	Multiline Utilities	Consumer Cyclicals	0	1	0	0	0	0	0	0
56	2018	0	0	0	0	0	0	0	1	0	0	0	2.79096e+12	1	87.5	1	5	3.15001e+07	0	36.93	1	60.46	B-	50.52	B+	66.99	C+	4.52234e+10	1995-06-12	28	France	0	1	0	0	0	15	2.54467e+07	6.0534e+06	Multiline Utilities	Consumer Cyclicals	0	1	0	0	0	0	0	0
56	2019	0	0	0	0	0	0	0	0	1	0	0	2.72887e+12	1	83.33	1	6	3.43185e+07	0	32.5	1	58.13	B-	53.97	B+	74.67	B-	5.52349e+10	1995-06-12	28	France	0	1	0	0	0	13	2.84563e+07	5.86224e+06	Multiline Utilities	Consumer Cyclicals	0	1	0	0	0	0	0	0
56	2020	0	0	0	0	0	0	0	0	0	1	0	2.63901e+12	1	83.33	1	7	2.10309e+07	0	31.08	1	61.03	B	58.34	B+	71.03	B-	5.88577e+10	1995-06-12	28	France	0	1	0	0	0	14	1.637e+07	4.66089e+06	Multiline Utilities	Consumer Cyclicals	0	1	0	0	0	0	0	0
56	2021	0	0	0	0	0	0	0	0	0	0	1	2.95788e+12	1	85.71	1	8	0	0	28.68	1	64.58	B	65.11	B+	74.42	B	7.76732e+10	1995-06-12	28	France	0	1	0	0	0	12	3.53168e+07	7.49144e+06	Multiline Utilities	Consumer Cyclicals	0	1	0	0	0	0	0	0
57	2011	1	0	0	0	0	0	0	0	0	0	0	2.86516e+12	1	50	0	1	0	0	75.86	1	69.89	D+	22.75	C-	28.28	D-	0	1976-01-01	48	France	0	1	0	0	0	0	0	0	Environmental Services & Equipment	Industrial	0	0	0	0	0	1	0	0
57	2012	0	1	0	0	0	0	0	0	0	0	0	2.68367e+12	1	50	0	1	0	0	66.48	1	61.83	D	14.23	C-	31.46	D-	9.67588e+08	1976-01-01	48	France	0	1	0	0	0	5	0	0	Environmental Services & Equipment	Industrial	0	0	0	0	0	1	0	0
57	2013	0	0	1	0	0	0	0	0	0	0	0	2.81188e+12	1	50	0	1	775419	0	64.2	1	54.3	D	14.44	C-	32.4	D-	7.85778e+08	1976-01-01	48	France	0	1	0	0	0	4	724611	50807.5	Environmental Services & Equipment	Industrial	0	0	0	0	0	1	0	0
57	2014	0	0	0	1	0	0	0	0	0	0	0	2.85596e+12	1	50	0	1	773232	0	75.57	1	52.63	D	14.21	C+	42.55	D-	8.40888e+08	1976-01-01	48	France	0	1	0	0	0	4	655944	117288	Environmental Services & Equipment	Industrial	0	0	0	0	0	1	0	0
57	2015	0	0	0	0	1	0	0	0	0	0	0	2.43919e+12	1	50	0	2	836838	0	50	1	51.03	D	15.7	C+	43.03	D-	0	1976-01-01	48	France	0	1	0	0	0	8	656013	180824	Environmental Services & Equipment	Industrial	0	0	0	0	0	1	0	0
57	2016	0	0	0	0	0	1	0	0	0	0	0	2.47296e+12	1	50	0	3	1.2092e+06	0	39.36	1	50.52	D	13.09	C+	48.75	D-	0	1976-01-01	48	France	0	1	0	0	0	8	780941	427058	Environmental Services & Equipment	Industrial	0	0	0	0	0	1	0	0
57	2017	0	0	0	0	0	0	1	0	0	0	0	2.59515e+12	1	66.67	1	4	713368	0	35.05	1	51.85	D	13.39	B-	51.16	D-	0	1976-01-01	48	France	0	1	0	0	0	9	676668	36700.6	Environmental Services & Equipment	Industrial	0	0	0	0	0	1	0	0
57	2018	0	0	0	0	0	0	0	1	0	0	0	2.79096e+12	1	50	1	5	814968	0	36.93	1	60.46	D+	17.28	B-	51.43	D	1.27964e+09	1976-01-01	48	France	0	1	0	0	0	12	688295	126673	Environmental Services & Equipment	Industrial	0	0	0	0	0	1	0	0
57	2019	0	0	0	0	0	0	0	0	1	0	0	2.72887e+12	1	50	1	1	1.08085e+06	0	95	1	58.13	D	14.1	C+	48.64	D-	1.29628e+09	1976-01-01	48	France	0	1	0	0	0	8	759648	321202	Environmental Services & Equipment	Industrial	0	0	0	0	0	1	0	0
57	2020	0	0	0	0	0	0	0	0	0	1	0	2.63901e+12	1	75	1	2	1.27208e+06	0	89.73	1	61.03	C-	27.1	B-	50.13	C-	1.32916e+09	1976-01-01	48	France	0	1	0	0	0	7	1.04131e+06	230771	Environmental Services & Equipment	Industrial	0	0	0	0	0	1	0	0
57	2021	0	0	0	0	0	0	0	0	0	0	1	2.95788e+12	1	75	0	3	1.42551e+06	0	82.6	1	64.58	C-	30.62	B-	50.68	C	1.4998e+09	1976-01-01	48	France	0	1	0	0	0	7	1.09803e+06	327483	Environmental Services & Equipment	Industrial	0	0	0	0	0	1	0	0
58	2011	1	0	0	0	0	0	0	0	0	0	0	2.86516e+12	1	66.67	1	13	3.16656e+06	0.5	8.33	0	0	C-	29	D+	23.66	D+	0	2001-03-04	23	France	0	1	0	0	0	0	3.16656e+06	0	Wireless Telecommunications Services	Technology	0	0	0	0	0	0	0	1
58	2012	0	1	0	0	0	0	0	0	0	0	0	2.68367e+12	1	66.67	1	14	3.43624e+06	0.31	6.25	0	0	C-	26.94	D+	19.63	D+	1.24853e+10	2001-03-04	23	France	0	1	0	0	0	19	3.43624e+06	0	Wireless Telecommunications Services	Technology	0	0	0	0	0	0	0	1
58	2013	0	0	1	0	0	0	0	0	0	0	0	2.81188e+12	1	66.67	1	15	2.78231e+06	0	5.56	0	0	D+	22.85	D+	21.7	D+	1.13235e+10	2001-03-04	23	France	0	1	0	0	0	18	1.81455e+06	0	Wireless Telecommunications Services	Technology	0	0	0	0	0	0	0	1
58	2014	0	0	0	1	0	0	0	0	0	0	0	2.85596e+12	1	66.67	1	1	2.715e+06	0	72.22	0	0	C-	28.24	D+	23.12	C-	1.15895e+10	2001-03-04	23	France	0	1	0	0	0	17	1.8462e+06	0	Wireless Telecommunications Services	Technology	0	0	0	0	0	0	0	1
58	2015	0	0	0	0	1	0	0	0	0	0	0	2.43919e+12	1	66.67	0	2	4.41548e+06	0.53	50	0	0	B-	51.14	C	38.11	C+	1.44101e+10	2001-03-04	23	France	0	1	0	0	0	18	2.31287e+06	0	Wireless Telecommunications Services	Technology	0	0	0	0	0	0	0	1
58	2016	0	0	0	0	0	1	0	0	0	0	0	2.47296e+12	1	66.67	1	3	2.75908e+06	0.47	57.69	0	0	C+	43.43	C	34.17	C+	1.49783e+10	2001-03-04	23	France	0	1	0	0	0	18	2.51916e+06	0	Wireless Telecommunications Services	Technology	0	0	0	0	0	0	0	1
58	2017	0	0	0	0	0	0	1	0	0	0	0	2.59515e+12	1	58.33	1	1	2.98192e+06	0.91	84.38	0	0	C	37.29	C	40.63	C	1.46198e+10	2001-03-04	23	France	0	1	0	0	0	17	2.75255e+06	0	Wireless Telecommunications Services	Technology	0	0	0	0	0	0	0	1
58	2018	0	0	0	0	0	0	0	1	0	0	0	2.79096e+12	1	58.33	1	2	2.8025e+06	0.1	70	0	0	C+	47.17	C	41.62	C+	1.47312e+10	2001-03-04	23	France	0	1	0	0	0	17	2.5783e+06	0	Wireless Telecommunications Services	Technology	0	0	0	0	0	0	0	1
58	2019	0	0	0	0	0	0	0	0	1	0	0	2.72887e+12	1	55.56	1	3	2.80899e+06	0.08	75.93	0	0	B-	50.99	C	40.85	B-	1.50824e+10	2001-03-04	23	France	0	1	0	0	0	15	2.68686e+06	0	Wireless Telecommunications Services	Technology	0	0	0	0	0	0	0	1
58	2020	0	0	0	0	0	0	0	0	0	1	0	2.63901e+12	1	55.56	1	4	2.50097e+06	0.09	72.06	0	0	C+	49.51	C	39.2	B-	1.46389e+10	2001-03-04	23	France	0	1	0	0	0	13	2387286	0	Wireless Telecommunications Services	Technology	0	0	0	0	0	0	0	1
58	2021	0	0	0	0	0	0	0	0	0	0	1	2.95788e+12	1	55.56	1	5	2.78253e+06	0.05	62.2	0	0	B	64.13	C+	43.02	B+	1.33723e+10	2001-03-04	23	France	0	1	0	0	0	11	2.67551e+06	0	Wireless Telecommunications Services	Technology	0	0	0	0	0	0	0	1
59	2011	1	0	0	0	0	0	0	0	0	0	0	2.86516e+12	0	0	0	0	26388	0	0	0	0	A	0	A	0	A	0	1954-01-01	70	France	0	1	0	0	0	0	0	0	Oil & Gas Refining and Marketing	Energy	0	0	0	1	0	0	0	0
59	2012	0	1	0	0	0	0	0	0	0	0	0	2.68367e+12	1	75	0	1	2.4411e+06	0.01	66.48	0	0	C	36.31	C-	31.07	D+	3.07294e+09	1954-01-01	70	France	0	1	0	0	0	12	2.4411e+06	0	Oil & Gas Refining and Marketing	Energy	0	0	0	1	0	0	0	0
59	2013	0	0	1	0	0	0	0	0	0	0	0	2.81188e+12	1	75	0	1	2.24521e+06	0	64.2	1	54.3	C-	29.71	C-	30.09	D+	2.61926e+09	1954-01-01	70	France	0	1	0	0	0	14	2.24521e+06	0	Oil & Gas Refining and Marketing	Energy	0	0	0	1	0	0	0	0
59	2014	0	0	0	1	0	0	0	0	0	0	0	2.85596e+12	1	75	1	2	2.70848e+06	0	35.23	1	52.63	B-	53.58	C+	42.71	B-	3.87798e+09	1954-01-01	70	France	0	1	0	0	0	14	1.66701e+06	1.04147e+06	Oil & Gas Refining and Marketing	Energy	0	0	0	1	0	0	0	0
59	2015	0	0	0	0	1	0	0	0	0	0	0	2.43919e+12	1	75	1	1	2.54731e+06	0	81.32	1	51.03	B-	56.94	C+	49.75	B	3.95717e+09	1954-01-01	70	France	0	1	0	0	0	14	2.47477e+06	72539.9	Oil & Gas Refining and Marketing	Energy	0	0	0	1	0	0	0	0
59	2016	0	0	0	0	0	1	0	0	0	0	0	2.47296e+12	1	100	1	2	3.3193e+06	0	64.36	1	50.52	B-	52.89	B-	51.23	B	5.42879e+09	1954-01-01	70	France	0	1	0	0	0	14	3.15015e+06	169144	Oil & Gas Refining and Marketing	Energy	0	0	0	1	0	0	0	0
59	2017	0	0	0	0	0	0	1	0	0	0	0	2.59515e+12	1	100	0	3	1.5334e+06	0	54.67	1	51.85	C+	45.78	B-	53.23	B-	5.25007e+09	1954-01-01	70	France	0	1	0	0	0	14	1.44394e+06	89457.8	Oil & Gas Refining and Marketing	Energy	0	0	0	1	0	0	0	0
59	2018	0	0	0	0	0	0	0	1	0	0	0	2.79096e+12	1	100	0	4	1.81042e+06	0	56.86	1	60.46	B-	56.45	B	59.06	B	6.427e+09	1954-01-01	70	France	0	1	0	0	0	12	1.62545e+06	184965	Oil & Gas Refining and Marketing	Energy	0	0	0	1	0	0	0	0
59	2019	0	0	0	0	0	0	0	0	1	0	0	2.72887e+12	1	83.33	1	5	3.07401e+06	0	50.31	1	58.13	B+	74.48	B+	67.85	A+	5.90642e+09	1954-01-01	70	France	0	1	0	0	0	12	2.86273e+06	211285	Oil & Gas Refining and Marketing	Energy	0	0	0	1	0	0	0	0
59	2020	0	0	0	0	0	0	0	0	0	1	0	2.63901e+12	1	83.33	1	6	3.11029e+06	0	48.11	1	61.03	A-	83.15	B+	70.6	A+	5.77982e+09	1954-01-01	70	France	0	1	0	0	0	10	2.90339e+06	206898	Oil & Gas Refining and Marketing	Energy	0	0	0	1	0	0	0	0
59	2021	0	0	0	0	0	0	0	0	0	0	1	2.95788e+12	1	83.33	1	7	0	0	44.61	1	64.58	A	90.93	B+	72.75	A+	0	1954-01-01	70	France	0	1	0	0	0	10	0	0	Oil & Gas Refining and Marketing	Energy	0	0	0	1	0	0	0	0
60	2011	1	0	0	0	0	0	0	0	0	0	0	2.86516e+12	1	75	1	3	4.34083e+07	0.01	32.18	1	69.89	A-	75.53	A	84.99	A	0	1994-11-05	29	France	0	1	0	0	0	0	0	0	Pharmaceuticals	Healthcare	0	0	0	0	1	0	0	0
60	2012	0	1	0	0	0	0	0	0	0	0	0	2.68367e+12	1	100	1	1	0	0.01	66.48	1	61.83	A-	77.03	A	86.85	A	131000000000	1994-11-05	29	France	0	1	0	0	0	15	0	0	Pharmaceuticals	Healthcare	0	0	0	0	1	0	0	0
60	2013	0	0	1	0	0	0	0	0	0	0	0	2.81188e+12	1	100	1	1	4.19767e+07	0.01	64.2	1	54.3	A-	81.33	A	88.66	A+	112000000000	1994-11-05	29	France	0	1	0	0	0	16	3.87105e+07	3.02425e+06	Pharmaceuticals	Healthcare	0	0	0	0	1	0	0	0
60	2014	0	0	0	1	0	0	0	0	0	0	0	2.85596e+12	1	100	1	1	3.9639e+07	0.01	75.57	1	52.63	A-	78.42	A	84.89	A	116000000000	1994-11-05	29	France	0	1	0	0	0	15	38227213	1.1946e+06	Pharmaceuticals	Healthcare	0	0	0	0	1	0	0	0
60	2015	0	0	0	0	1	0	0	0	0	0	0	2.43919e+12	1	100	1	1	0	0.01	81.32	1	51.03	B+	71.58	A-	82.6	A-	112000000000	1994-11-05	29	France	0	1	0	0	0	14	3.54289e+07	1.26156e+06	Pharmaceuticals	Healthcare	0	0	0	0	1	0	0	0
60	2016	0	0	0	0	0	1	0	0	0	0	0	2.47296e+12	1	80	1	2	0	0.02	64.36	1	50.52	A-	81.13	A	85.29	A+	122000000000	1994-11-05	29	France	0	1	0	0	0	12	0	0	Pharmaceuticals	Healthcare	0	0	0	0	1	0	0	0
60	2017	0	0	0	0	0	0	1	0	0	0	0	2.59515e+12	1	80	1	3	4.51876e+07	0.03	54.67	1	51.85	A-	76.17	A	84.98	A	126000000000	1994-11-05	29	France	0	1	0	0	0	14	3.83063e+07	5.3904e+06	Pharmaceuticals	Healthcare	0	0	0	0	1	0	0	0
60	2018	0	0	0	0	0	0	0	1	0	0	0	2.79096e+12	1	80	1	4	0	0.03	56.86	1	60.46	A	91.4	A	89.47	A+	124000000000	1994-11-05	29	France	0	1	0	0	0	16	0	0	Pharmaceuticals	Healthcare	0	0	0	0	1	0	0	0
60	2019	0	0	0	0	0	0	0	0	1	0	0	2.72887e+12	1	80	1	5	3.95701e+07	0.02	50.31	1	58.13	A-	81.43	A	87.01	A	138000000000	1994-11-05	29	France	0	1	0	0	0	14	3.54177e+07	3.29751e+06	Pharmaceuticals	Healthcare	0	0	0	0	1	0	0	0
60	2020	0	0	0	0	0	0	0	0	0	1	0	2.63901e+12	1	100	1	6	3.53546e+07	0.02	48.11	1	61.03	A	85.93	A	88.64	A	138000000000	1994-11-05	29	France	0	1	0	0	0	14	3.14894e+07	3.63777e+06	Pharmaceuticals	Healthcare	0	0	0	0	1	0	0	0
60	2021	0	0	0	0	0	0	0	0	0	0	1	2.95788e+12	1	100	1	7	3.27483e+07	0.01	44.61	1	64.58	A	87.46	A	90.6	A	134000000000	1994-11-05	29	France	0	1	0	0	0	15	3.02868e+07	2.14041e+06	Pharmaceuticals	Healthcare	0	0	0	0	1	0	0	0
61	2011	1	0	0	0	0	0	0	0	0	0	0	2.86516e+12	1	66.67	1	5	0	0.02	25.29	0	0	D+	24.66	B-	56.47	D+	0	9/17/1982	41	France	0	1	0	0	0	0	0	0	Broadcasting	Consumer Cyclicals	0	1	0	0	0	0	0	0
61	2012	0	1	0	0	0	0	0	0	0	0	0	2.68367e+12	1	66.67	1	1	2.51395e+06	0.02	66.48	0	0	C-	31.36	B	58.96	D	5.02479e+09	9/17/1982	41	France	0	1	0	0	0	12	2.43698e+06	0	Broadcasting	Consumer Cyclicals	0	1	0	0	0	0	0	0
61	2013	0	0	1	0	0	0	0	0	0	0	0	2.81188e+12	1	66.67	1	1	1.7456e+06	0.03	64.2	1	54.3	C	34.8	B	58.38	D+	4.23268e+09	9/17/1982	41	France	0	1	0	0	0	13	1.69842e+06	0	Broadcasting	Consumer Cyclicals	0	1	0	0	0	0	0	0
61	2014	0	0	0	1	0	0	0	0	0	0	0	2.85596e+12	1	66.67	1	1	1.47913e+06	0.03	75.57	1	52.63	B-	55.26	B+	72.47	C+	3.56816e+09	9/17/1982	41	France	0	1	0	0	0	12	1.47913e+06	0	Broadcasting	Consumer Cyclicals	0	1	0	0	0	0	0	0
61	2015	0	0	0	0	1	0	0	0	0	0	0	2.43919e+12	1	66.67	0	2	0	0	50	1	51.03	B-	52.82	B+	69.19	C+	3.4318e+09	9/17/1982	41	France	0	1	0	0	0	12	0	0	Broadcasting	Consumer Cyclicals	0	1	0	0	0	0	0	0
61	2016	0	0	0	0	0	1	0	0	0	0	0	2.47296e+12	1	66.67	1	3	2.43879e+06	0	39.36	1	50.52	B	66.53	A-	77.77	B+	4.20534e+09	9/17/1982	41	France	0	1	0	0	0	11	2.20727e+06	231523	Broadcasting	Consumer Cyclicals	0	1	0	0	0	0	0	0
61	2017	0	0	0	0	0	0	1	0	0	0	0	2.59515e+12	1	66.67	1	1	2.65621e+06	0	92.06	1	51.85	B	58.63	B+	74.97	B-	3.56533e+09	9/17/1982	41	France	0	1	0	0	0	11	2.57019e+06	86017.1	Broadcasting	Consumer Cyclicals	0	1	0	0	0	0	0	0
61	2018	0	0	0	0	0	0	0	1	0	0	0	2.79096e+12	1	66.67	1	2	2.32271e+06	0	89.22	1	60.46	B+	71.72	A-	80.37	B+	3.62166e+09	9/17/1982	41	France	0	1	0	0	0	11	2.23415e+06	88559.1	Broadcasting	Consumer Cyclicals	0	1	0	0	0	0	0	0
61	2019	0	0	0	0	0	0	0	0	1	0	0	2.72887e+12	1	66.67	1	3	2.6319e+06	0	81.56	1	58.13	B-	52.96	B+	73.65	C+	4.07876e+09	9/17/1982	41	France	0	1	0	0	0	11	2.54152e+06	90376.2	Broadcasting	Consumer Cyclicals	0	1	0	0	0	0	0	0
61	2020	0	0	0	0	0	0	0	0	0	1	0	2.63901e+12	1	50	1	4	2.66239e+06	0	76.49	1	61.03	B	61.53	A-	77.86	B-	4.22367e+09	9/17/1982	41	France	0	1	0	0	0	13	2.53734e+06	125048	Broadcasting	Consumer Cyclicals	0	1	0	0	0	0	0	0
61	2021	0	0	0	0	0	0	0	0	0	0	1	2.95788e+12	1	50	1	2	2.56207e+06	0	88.97	1	64.58	B+	72.05	A	84.75	B+	3.91066e+09	9/17/1982	41	France	0	1	0	0	0	11	2.43579e+06	126284	Broadcasting	Consumer Cyclicals	0	1	0	0	0	0	0	0
62	2011	1	0	0	0	0	0	0	0	0	0	0	2.86516e+12	1	50	1	9	0	0.03	8.05	1	69.89	D+	19.39	B	62.62	D	0	1974-01-01	50	France	0	1	0	0	0	0	0	0	Appliances, Tools & Housewares	Healthcare	0	0	0	0	1	0	0	0
62	2012	0	1	0	0	0	0	0	0	0	0	0	2.68367e+12	1	50	1	10	0	0.04	3.98	1	61.83	D	13.44	B-	57.05	D-	4.82687e+09	1974-01-01	50	France	0	1	0	0	0	16	0	0	Appliances, Tools & Housewares	Healthcare	0	0	0	0	1	0	0	0
62	2013	0	0	1	0	0	0	0	0	0	0	0	2.81188e+12	1	50	1	11	0	0.01	2.27	1	54.3	D+	17.46	B	59.4	D-	4.44494e+09	1974-01-01	50	France	0	1	0	0	0	16	0	0	Appliances, Tools & Housewares	Healthcare	0	0	0	0	1	0	0	0
62	2014	0	0	0	1	0	0	0	0	0	0	0	2.85596e+12	1	50	1	1	0	0	75.57	1	52.63	D+	20.95	B	58.39	D+	5.10845e+09	1974-01-01	50	France	0	1	0	0	0	16	0	0	Appliances, Tools & Housewares	Healthcare	0	0	0	0	1	0	0	0
62	2015	0	0	0	0	1	0	0	0	0	0	0	2.43919e+12	1	50	1	1	0	0	81.32	1	51.03	C	40.41	B+	69.28	D+	6.81433e+09	1974-01-01	50	France	0	1	0	0	0	16	0	0	Appliances, Tools & Housewares	Healthcare	0	0	0	0	1	0	0	0
62	2016	0	0	0	0	0	1	0	0	0	0	0	2.47296e+12	1	60	1	2	4.61727e+06	0	64.36	1	50.52	B-	51.92	A-	75.7	C+	8.20314e+09	1974-01-01	50	France	0	1	0	0	0	15	3.83633e+06	780941	Appliances, Tools & Housewares	Healthcare	0	0	0	0	1	0	0	0
62	2017	0	0	0	0	0	0	1	0	0	0	0	2.59515e+12	1	60	1	3	4.87201e+06	0	54.67	1	51.85	B-	52.71	A-	77.01	C+	8.04596e+09	1974-01-01	50	France	0	1	0	0	0	14	4.06115e+06	810854	Appliances, Tools & Housewares	Healthcare	0	0	0	0	1	0	0	0
62	2018	0	0	0	0	0	0	0	1	0	0	0	2.79096e+12	1	60	1	4	5.32924e+06	0	56.86	1	60.46	B-	57.43	A-	79.46	B-	8.66808e+09	1974-01-01	50	France	0	1	0	0	0	14	4.65103e+06	678206	Appliances, Tools & Housewares	Healthcare	0	0	0	0	1	0	0	0
62	2019	0	0	0	0	0	0	0	0	1	0	0	2.72887e+12	1	50	1	5	0	0	50.31	1	58.13	B	62.52	A-	82.24	B	1.12742e+10	1974-01-01	50	France	0	1	0	0	0	16	0	0	Appliances, Tools & Housewares	Healthcare	0	0	0	0	1	0	0	0
62	2020	0	0	0	0	0	0	0	0	0	1	0	2.63901e+12	1	50	1	6	0	0	48.11	1	61.03	B-	51.57	A-	80.43	C+	1.14394e+10	1974-01-01	50	France	0	1	0	0	0	17	0	0	Appliances, Tools & Housewares	Healthcare	0	0	0	0	1	0	0	0
62	2021	0	0	0	0	0	0	0	0	0	0	1	2.95788e+12	1	66.67	1	1	0	0	96.08	1	64.58	B+	68.74	A	85.8	B	9.67635e+09	1974-01-01	50	France	0	1	0	0	0	16	0	0	Appliances, Tools & Housewares	Healthcare	0	0	0	0	1	0	0	0
63	2011	1	0	0	0	0	0	0	0	0	0	0	2.86516e+12	1	100	1	8	9.78204e+06	0.09	12.64	1	69.89	B+	74.42	B	64.27	A	0	1955-01-01	69	France	0	1	0	0	0	0	8.26472e+06	701921	Tires & Rubber Products	Industrial	0	0	0	0	0	1	0	0
63	2012	0	1	0	0	0	0	0	0	0	0	0	2.68367e+12	1	100	1	1	9.74654e+06	0.09	66.48	1	61.83	B+	74.73	B	64.61	A-	2.82021e+10	1955-01-01	69	France	0	1	0	0	0	8	8.41328e+06	474201	Tires & Rubber Products	Industrial	0	0	0	0	0	1	0	0
63	2013	0	0	1	0	0	0	0	0	0	0	0	2.81188e+12	1	100	1	1	9.88568e+06	0.1	64.2	1	54.3	B+	72.94	B	66.56	A-	2.53806e+10	1955-01-01	69	France	0	1	0	0	0	8	7.91266e+06	909696	Tires & Rubber Products	Industrial	0	0	0	0	0	1	0	0
63	2014	0	0	0	1	0	0	0	0	0	0	0	2.85596e+12	1	100	1	1	1.0191e+07	0.12	75.57	1	52.63	A	84.67	A-	75.52	A	2.65859e+10	1955-01-01	69	France	0	1	0	0	0	8	7.80726e+06	1.7224e+06	Tires & Rubber Products	Industrial	0	0	0	0	0	1	0	0
63	2015	0	0	0	0	1	0	0	0	0	0	0	2.43919e+12	1	100	1	2	9.75505e+06	0.07	50	1	51.03	A-	81.2	A-	75.39	A	2.6783e+10	1955-01-01	69	France	0	1	0	0	0	9	7.81119e+06	0	Tires & Rubber Products	Industrial	0	0	0	0	0	1	0	0
63	2016	0	0	0	0	0	1	0	0	0	0	0	2.47296e+12	1	100	1	1	1.3793e+07	0.12	89.36	1	50.52	A	85.88	A-	80.4	A+	3.10558e+10	1955-01-01	69	France	0	1	0	0	0	9	3.14536e+06	6.24273e+06	Tires & Rubber Products	Industrial	0	0	0	0	0	1	0	0
63	2017	0	0	0	0	0	0	1	0	0	0	0	2.59515e+12	1	100	1	2	0	0.47	74.77	1	51.85	A	84.13	A-	81.99	A+	3.32025e+10	1955-01-01	69	France	0	1	0	0	0	9	3.01748e+06	6.98917e+06	Tires & Rubber Products	Industrial	0	0	0	0	0	1	0	0
63	2018	0	0	0	0	0	0	0	1	0	0	0	2.79096e+12	1	100	1	3	1.34251e+07	0.33	75.82	1	60.46	A-	82.69	A-	81.29	A	3.45566e+10	1955-01-01	69	France	0	1	0	0	0	9	3.48968e+06	8.2685e+06	Tires & Rubber Products	Industrial	0	0	0	0	0	1	0	0
63	2019	0	0	0	0	0	0	0	0	1	0	0	2.72887e+12	1	100	1	4	1.34453e+07	0.14	69.06	1	58.13	A-	82.93	A	84.83	A	3.8366e+10	1955-01-01	69	France	0	1	0	0	0	9	3.32438e+06	9.59453e+06	Tires & Rubber Products	Industrial	0	0	0	0	0	1	0	0
63	2020	0	0	0	0	0	0	0	0	0	1	0	2.63901e+12	1	100	1	5	1.42112e+07	0.04	65.14	1	61.03	A-	79.4	A	84.36	A-	3.92297e+10	1955-01-01	69	France	0	1	0	0	0	11	3.2558e+06	1.06734e+07	Tires & Rubber Products	Industrial	0	0	0	0	0	1	0	0
63	2021	0	0	0	0	0	0	0	0	0	0	1	2.95788e+12	1	100	1	6	0	0.02	59.31	1	64.58	A	86.73	A	85.69	A+	3.78907e+10	1955-01-01	69	France	0	1	0	0	0	10	0	0	Tires & Rubber Products	Industrial	0	0	0	0	0	1	0	0
64	2011	1	0	0	0	0	0	0	0	0	0	0	2.86516e+12	1	100	1	1	0	0	75.86	1	69.89	B	63.83	B-	52.98	A-	0	2005-12-07	18	France	0	1	0	0	0	0	0	0	Highways & Rail Tracks	Industrial	0	0	0	0	0	1	0	0
64	2012	0	1	0	0	0	0	0	0	0	0	0	2.68367e+12	1	100	1	1	2.3229e+06	0	66.48	1	61.83	B-	57.81	B	62.92	B+	0	2005-12-07	18	France	0	1	0	0	0	13	1.99027e+06	332628	Highways & Rail Tracks	Industrial	0	0	0	0	0	1	0	0
64	2013	0	0	1	0	0	0	0	0	0	0	0	2.81188e+12	1	100	1	1	2.44723e+06	0	64.2	1	54.3	B+	70.43	B+	68.68	A	1.01e+10	2005-12-07	18	France	0	1	0	0	0	13	1.85931e+06	587915	Highways & Rail Tracks	Industrial	0	0	0	0	0	1	0	0
64	2014	0	0	0	1	0	0	0	0	0	0	0	2.85596e+12	1	100	1	2	1.97326e+06	0	35.23	1	52.63	A-	76.53	A-	75.04	A	8.00053e+09	2005-12-07	18	France	0	1	0	0	0	13	1.67461e+06	298650	Highways & Rail Tracks	Industrial	0	0	0	0	0	1	0	0
64	2015	0	0	0	0	1	0	0	0	0	0	0	2.43919e+12	1	100	1	1	1.86817e+06	0	81.32	1	51.03	A-	78.66	A-	77.17	A+	8.17515e+09	2005-12-07	18	France	0	1	0	0	0	13	1.64003e+06	228133	Highways & Rail Tracks	Industrial	0	0	0	0	0	1	0	0
64	2016	0	0	0	0	0	1	0	0	0	0	0	2.47296e+12	1	100	1	2	2.35002e+06	0	64.36	1	50.52	B+	69.59	A-	75.76	A-	7.65532e+09	2005-12-07	18	France	0	1	0	0	0	13	1.83539e+06	514629	Highways & Rail Tracks	Industrial	0	0	0	0	0	1	0	0
64	2017	0	0	0	0	0	0	1	0	0	0	0	2.59515e+12	1	100	1	3	2.15501e+06	0	54.67	1	51.85	B	66.2	A-	75.37	A-	9.20167e+09	2005-12-07	18	France	0	1	0	0	0	13	1.7926e+06	362419	Highways & Rail Tracks	Industrial	0	0	0	0	0	1	0	0
64	2018	0	0	0	0	0	0	0	1	0	0	0	2.79096e+12	1	100	1	4	2.05928e+06	0	56.86	1	60.46	A-	78.42	A-	79.88	A	9.06154e+09	2005-12-07	18	France	0	1	0	0	0	15	1.77454e+06	284734	Highways & Rail Tracks	Industrial	0	0	0	0	0	1	0	0
64	2019	0	0	0	0	0	0	0	0	1	0	0	2.72887e+12	1	100	1	5	2.29604e+06	0	50.31	1	58.13	A-	80.75	A-	81.02	A+	8.8767e+09	2005-12-07	18	France	0	1	0	0	0	15	1.94797e+06	348070	Highways & Rail Tracks	Industrial	0	0	0	0	0	1	0	0
64	2020	0	0	0	0	0	0	0	0	0	1	0	2.63901e+12	1	100	1	6	2.09626e+06	0	48.11	1	61.03	A-	81.83	A-	81.99	A+	9.81187e+09	2005-12-07	18	France	0	1	0	0	0	15	1.79956e+06	296706	Highways & Rail Tracks	Industrial	0	0	0	0	0	1	0	0
64	2021	0	0	0	0	0	0	0	0	0	0	1	2.95788e+12	1	100	1	7	2.1479e+06	0	44.61	1	64.58	A	84.51	A	85.28	A+	9.21909e+09	2005-12-07	18	France	0	1	0	0	0	17	1.87072e+06	277183	Highways & Rail Tracks	Industrial	0	0	0	0	0	1	0	0
65	2011	1	0	0	0	0	0	0	0	0	0	0	2.86516e+12	1	50	1	1	2.25617e+07	0	75.86	1	69.89	B-	54.59	A-	77.91	C	0	1963-01-01	61	France	0	1	0	0	0	0	2.13743e+07	1.18746e+06	Personal Products	Consumer Cyclicals	0	1	0	0	0	0	0	0
65	2012	0	1	0	0	0	0	0	0	0	0	0	2.68367e+12	1	50	1	2	0	0	23.86	1	61.83	B	60.04	A-	81	C+	4.27036e+10	1963-01-01	61	France	0	1	0	0	0	14	0	0	Personal Products	Consumer Cyclicals	0	1	0	0	0	0	0	0
65	2013	0	0	1	0	0	0	0	0	0	0	0	2.81188e+12	1	60	1	1	0	0	64.2	1	54.3	B-	55.38	A-	79.78	C	3.65582e+10	1963-01-01	61	France	0	1	0	0	0	14	0	0	Personal Products	Consumer Cyclicals	0	1	0	0	0	0	0	0
65	2014	0	0	0	1	0	0	0	0	0	0	0	2.85596e+12	1	60	1	1	0	0	75.57	1	52.63	B	66.63	A-	81.89	B-	3.81647e+10	1963-01-01	61	France	0	1	0	0	0	17	0	0	Personal Products	Consumer Cyclicals	0	1	0	0	0	0	0	0
65	2015	0	0	0	0	1	0	0	0	0	0	0	2.43919e+12	1	60	1	1	2.21825e+07	0	81.32	1	51.03	A-	76.39	A	86.7	B+	3.79606e+10	1963-01-01	61	France	0	1	0	0	0	16	1.34567e+07	8.72582e+06	Personal Products	Consumer Cyclicals	0	1	0	0	0	0	0	0
65	2016	0	0	0	0	0	1	0	0	0	0	0	2.47296e+12	1	50	1	2	2.25525e+07	0	64.36	1	50.52	B+	71.31	A-	83.23	B	4.32727e+10	1963-01-01	61	France	0	1	0	0	0	16	1.4995e+07	7.55749e+06	Personal Products	Consumer Cyclicals	0	1	0	0	0	0	0	0
65	2017	0	0	0	0	0	0	1	0	0	0	0	2.59515e+12	1	50	0	3	2.09882e+07	0	54.67	1	51.85	B	61.23	A-	76.11	B-	4.3611e+10	1963-01-01	61	France	0	1	0	0	0	15	1.44509e+07	6537297	Personal Products	Consumer Cyclicals	0	1	0	0	0	0	0	0
65	2018	0	0	0	0	0	0	0	1	0	0	0	2.79096e+12	1	50	0	4	2.18595e+07	0	56.86	1	60.46	B+	68.76	A-	78.53	B	4.85982e+10	1963-01-01	61	France	0	1	0	0	0	15	1.42367e+07	7.62281e+06	Personal Products	Consumer Cyclicals	0	1	0	0	0	0	0	0
65	2019	0	0	0	0	0	0	0	0	1	0	0	2.72887e+12	1	50	0	5	2.40596e+07	0	50.31	1	58.13	B	66.08	A-	79.08	B-	5.28863e+10	1963-01-01	61	France	0	1	0	0	0	15	1.52662e+07	8.79336e+06	Personal Products	Consumer Cyclicals	0	1	0	0	0	0	0	0
65	2020	0	0	0	0	0	0	0	0	0	1	0	2.63901e+12	1	50	1	6	2.00077e+07	0	48.11	1	61.03	B	66.46	A-	79.25	B-	4.91301e+10	1963-01-01	61	France	0	1	0	0	0	17	1.43237e+07	5.68401e+06	Personal Products	Consumer Cyclicals	0	1	0	0	0	0	0	0
65	2021	0	0	0	0	0	0	0	0	0	0	1	2.95788e+12	1	42.86	1	7	2.35445e+07	0	44.61	1	64.58	A-	75.13	A-	83.03	B+	5.02917e+10	1963-01-01	61	France	0	1	0	0	0	16	1.50899e+07	8.45462e+06	Personal Products	Consumer Cyclicals	0	1	0	0	0	0	0	0
66	2011	1	0	0	0	0	0	0	0	0	0	0	2.86516e+12	1	50	1	1	1.03837e+06	0	75.86	0	0	C	34.6	C+	44.69	C	0	1986-08-10	37	France	0	1	0	0	0	0	1.02913e+06	9235.8	Broadcasting	Consumer Cyclicals	0	1	0	0	0	0	0	0
66	2012	0	1	0	0	0	0	0	0	0	0	0	2.68367e+12	1	50	1	1	1.30989e+06	0	66.48	0	0	C-	28.64	C+	42.58	C-	1.72734e+09	1986-08-10	37	France	0	1	0	0	0	14	1.01988e+06	184182	Broadcasting	Consumer Cyclicals	0	1	0	0	0	0	0	0
66	2013	0	0	1	0	0	0	0	0	0	0	0	2.81188e+12	1	60	1	1	838323	0.09	64.2	1	54.3	D+	23.98	C+	47.02	C-	1.44223e+09	1986-08-10	37	France	0	1	0	0	0	14	832275	6048.51	Broadcasting	Consumer Cyclicals	0	1	0	0	0	0	0	0
66	2014	0	0	0	1	0	0	0	0	0	0	0	2.85596e+12	1	60	1	1	734136	0	75.57	1	52.63	C-	30.56	B-	52.59	C	1.33019e+09	1986-08-10	37	France	0	1	0	0	0	13	723276	10860	Broadcasting	Consumer Cyclicals	0	1	0	0	0	0	0	0
66	2015	0	0	0	0	1	0	0	0	0	0	0	2.43919e+12	1	60	1	2	735913	0	50	1	51.03	C	33.44	B-	51.37	C+	1.32878e+09	1986-08-10	37	France	0	1	0	0	0	13	735913	0	Broadcasting	Consumer Cyclicals	0	1	0	0	0	0	0	0
66	2016	0	0	0	0	0	1	0	0	0	0	0	2.47296e+12	1	75	1	3	1.1996e+06	0	39.36	1	50.52	C-	27.18	B-	53.32	C-	1.87148e+09	1986-08-10	37	France	0	1	0	0	0	13	839721	359881	Broadcasting	Consumer Cyclicals	0	1	0	0	0	0	0	0
66	2017	0	0	0	0	0	0	1	0	0	0	0	2.59515e+12	1	75	1	4	802826	0	35.05	1	51.85	C-	27.04	B-	52.95	C	1.71178e+09	1986-08-10	37	France	0	1	0	0	0	13	802826	0	Broadcasting	Consumer Cyclicals	0	1	0	0	0	0	0	0
66	2018	0	0	0	0	0	0	0	1	0	0	0	2.79096e+12	1	60	1	5	896801	0	36.93	1	60.46	C-	31.6	B-	54	C	1.85071e+09	1986-08-10	37	France	0	1	0	0	0	13	896801	0	Broadcasting	Consumer Cyclicals	0	1	0	0	0	0	0	0
66	2019	0	0	0	0	0	0	0	0	1	0	0	2.72887e+12	1	60	1	6	854910	0	32.5	1	58.13	B	66.08	B	65.42	B+	2.25317e+09	1986-08-10	37	France	0	1	0	0	0	9	854910	0	Broadcasting	Consumer Cyclicals	0	1	0	0	0	0	0	0
66	2020	0	0	0	0	0	0	0	0	0	1	0	2.63901e+12	1	50	1	7	795762	0	31.08	1	61.03	B	62.99	B	65.57	B	2.30664e+09	1986-08-10	37	France	0	1	0	0	0	9	795762	113680	Broadcasting	Consumer Cyclicals	0	1	0	0	0	0	0	0
66	2021	0	0	0	0	0	0	0	0	0	0	1	2.95788e+12	1	50	1	8	856164	0	28.68	1	64.58	B+	72.6	B+	71.58	B+	2.13027e+09	1986-08-10	37	France	0	1	0	0	0	9	749144	107021	Broadcasting	Consumer Cyclicals	0	1	0	0	0	0	0	0
67	2011	1	0	0	0	0	0	0	0	0	0	0	2.86516e+12	1	100	0	1	0	0	66.48	0	0	D-	6.85	D+	17.9	D-	0	1986-01-04	38	France	0	1	0	0	0	0	0	0	Software	Technology	0	0	0	0	0	0	0	1
67	2012	0	1	0	0	0	0	0	0	0	0	0	2.68367e+12	1	100	0	1	981862	0	64.2	0	0	D-	8.21	D+	19.86	D-	0	1986-01-04	38	France	0	1	0	0	0	5	974172	7690.83	Software	Technology	0	0	0	0	0	0	0	1
67	2013	0	0	1	0	0	0	0	0	0	0	0	2.81188e+12	1	100	0	1	1.05478e+06	0	75.57	1	52.63	C+	46.98	C+	42.16	C	1.83621e+09	1986-01-04	38	France	0	1	0	0	0	9	1.03412e+06	20654.9	Software	Technology	0	0	0	0	0	0	0	1
67	2014	0	0	0	1	0	0	0	0	0	0	0	2.85596e+12	1	100	0	1	0	0	81.32	1	51.03	C	41.62	C+	43.15	C	1.96494e+09	1986-01-04	38	France	0	1	0	0	0	9	0	0	Software	Technology	0	0	0	0	0	0	0	1
67	2015	0	0	0	0	1	0	0	0	0	0	0	2.43919e+12	1	100	0	1	1.01947e+06	0	89.36	1	50.52	C-	31.44	C+	43	D+	2.2987e+09	1986-01-04	38	France	0	1	0	0	0	9	997850	21618.2	Software	Technology	0	0	0	0	0	0	0	1
67	2016	0	0	0	0	0	1	0	0	0	0	0	2.47296e+12	1	100	1	1	1.083e+06	0	92.06	1	51.85	C+	45.21	B-	50.54	C	2.86138e+09	1986-01-04	38	France	0	1	0	0	0	10	1.05638e+06	26622.4	Software	Technology	0	0	0	0	0	0	0	1
67	2017	0	0	0	0	0	0	1	0	0	0	0	2.59515e+12	1	100	1	2	1.31835e+06	0	89.22	1	60.46	C+	46.8	B-	51.39	C	3.30808e+09	1986-01-04	38	France	0	1	0	0	0	12	1.28878e+06	29570.5	Software	Technology	0	0	0	0	0	0	0	1
67	2018	0	0	0	0	0	0	0	1	0	0	0	2.79096e+12	1	100	1	3	1.40886e+06	0	81.56	1	58.13	C+	42.92	C+	49.42	C	3.6834e+09	1986-01-04	38	France	0	1	0	0	0	12	1.26977e+06	139091	Software	Technology	0	0	0	0	0	0	0	1
67	2019	0	0	0	0	0	0	0	0	1	0	0	2.72887e+12	1	100	1	4	1.53413e+06	0	76.49	1	61.03	B	59.38	B	60.21	B	3.89468e+09	1986-01-04	38	France	0	1	0	0	0	12	1.40068e+06	133451	Software	Technology	0	0	0	0	0	0	0	1
67	2020	0	0	0	0	0	0	0	0	0	1	0	2.63901e+12	1	100	1	5	1.7592e+06	0	69.12	1	64.58	A-	75.54	B+	68.27	A	5.93305e+09	1986-01-04	38	France	0	1	0	0	0	13	1.64192e+06	117280	Software	Technology	0	0	0	0	0	0	0	1
67	2021	0	0	0	0	0	0	0	0	0	0	1	2.95788e+12	1	100	1	6	1.65975e+06	0	59.76	1	64.67	B	61.1	B	59.17	B	5.21264e+09	1986-01-04	38	France	0	1	0	0	0	13	1.5491e+06	110650	Software	Technology	0	0	0	0	0	0	0	1
68	2011	1	0	0	0	0	0	0	0	0	0	0	2.86516e+12	1	50	1	2	1.08059e+07	0.02	43.1	1	69.89	C-	27.85	C	41	C-	0	1956-01-01	68	France	0	1	0	0	0	0	1.08059e+07	0	Aerospace & Defense	Industrial	0	0	0	0	0	1	0	0
68	2012	0	1	0	0	0	0	0	0	0	0	0	2.68367e+12	1	50	0	1	1.19856e+07	0	66.48	1	61.83	D+	19.39	C	35.89	D	3.28861e+10	1956-01-01	68	France	0	1	0	0	0	16	1.19856e+07	0	Aerospace & Defense	Industrial	0	0	0	0	0	1	0	0
68	2013	0	0	1	0	0	0	0	0	0	0	0	2.81188e+12	1	60	0	2	1.08631e+07	0	20.45	1	54.3	D	14.66	C	37.89	D	2.96898e+10	1956-01-01	68	France	0	1	0	0	0	15	1.08631e+07	0	Aerospace & Defense	Industrial	0	0	0	0	0	1	0	0
68	2014	0	0	0	1	0	0	0	0	0	0	0	2.85596e+12	1	60	1	1	1.06211e+07	0	75.57	1	52.63	D	14.21	C	37.58	D-	3.14175e+10	1956-01-01	68	France	0	1	0	0	0	17	9.38304e+06	1.23804e+06	Aerospace & Defense	Industrial	0	0	0	0	0	1	0	0
68	2015	0	0	0	0	1	0	0	0	0	0	0	2.43919e+12	1	60	1	2	1.0902e+07	0	50	1	51.03	C-	29.11	C	40.2	C-	3.27972e+10	1956-01-01	68	France	0	1	0	0	0	17	8.75736e+06	2.14466e+06	Aerospace & Defense	Industrial	0	0	0	0	0	1	0	0
68	2016	0	0	0	0	0	1	0	0	0	0	0	2.47296e+12	1	36.36	1	3	1.13362e+07	0	39.36	1	50.52	C-	26.29	C	40.42	C	3.94415e+10	1956-01-01	68	France	0	1	0	0	0	17	8.76909e+06	2.56715e+06	Aerospace & Defense	Industrial	0	0	0	0	0	1	0	0
68	2017	0	0	0	0	0	0	1	0	0	0	0	2.59515e+12	1	36.36	1	4	1.44967e+07	0	35.05	1	51.85	C-	31.04	B-	54.51	C	4.61811e+10	1956-01-01	68	France	0	1	0	0	0	18	1.34875e+07	1.00927e+06	Aerospace & Defense	Industrial	0	0	0	0	0	1	0	0
68	2018	0	0	0	0	0	0	0	1	0	0	0	2.79096e+12	1	36.36	1	5	1.29588e+07	0	36.93	1	60.46	C	36.84	B-	56.66	C	4.708e+10	1956-01-01	68	France	0	1	0	0	0	16	1.18378e+07	1.121e+06	Aerospace & Defense	Industrial	0	0	0	0	0	1	0	0
68	2019	0	0	0	0	0	0	0	0	1	0	0	2.72887e+12	1	50	1	1	1.13092e+07	0	95	1	58.13	C	39.42	B-	57.62	C	4.81328e+10	1956-01-01	68	France	0	1	0	0	0	18	1.0552e+07	757206	Aerospace & Defense	Industrial	0	0	0	0	0	1	0	0
68	2020	0	0	0	0	0	0	0	0	0	1	0	2.63901e+12	1	50	1	2	1.00493e+07	0	89.73	1	61.03	B	59.69	B	63.87	B	4.66841e+10	1956-01-01	68	France	0	1	0	0	0	18	9.28768e+06	761658	Aerospace & Defense	Industrial	0	0	0	0	0	1	0	0
68	2021	0	0	0	0	0	0	0	0	0	0	1	2.95788e+12	1	50	1	3	1.05094e+07	0	82.6	1	64.58	B	61.46	B	66.02	B	5.00781e+10	1956-01-01	68	France	0	1	0	0	0	18	9.65325e+06	856164	Aerospace & Defense	Industrial	0	0	0	0	0	1	0	0
69	2011	1	0	0	0	0	0	0	0	0	0	0	2.86516e+12	1	75	1	4	1.08204e+07	0.06	28.16	0	0	B-	53.09	B+	68.53	B-	0	1980-01-10	44	France	0	1	0	0	0	0	9.01151e+06	1.19274e+06	Consumer Publishing	Consumer Cyclicals	0	1	0	0	0	0	0	0
69	2012	0	1	0	0	0	0	0	0	0	0	0	2.68367e+12	1	75	1	5	1.07554e+07	0.06	7.39	1	61.83	B+	72.87	A-	77.84	A	1.1584e+10	1980-01-10	44	France	0	1	0	0	0	15	9.18575e+06	765594	Consumer Publishing	Consumer Cyclicals	0	1	0	0	0	0	0	0
69	2013	0	0	1	0	0	0	0	0	0	0	0	2.81188e+12	1	100	1	1	9.71391e+06	0.08	64.2	1	54.3	B+	72.01	B+	70.2	A-	7.91716e+09	1980-01-10	44	France	0	1	0	0	0	17	7.80379e+06	1.07905e+06	Consumer Publishing	Consumer Cyclicals	0	1	0	0	0	0	0	0
69	2014	0	0	0	1	0	0	0	0	0	0	0	2.85596e+12	1	100	1	2	9.3939e+06	0.09	35.23	1	52.63	A-	78.91	B+	67.97	A	9.28395e+09	1980-01-10	44	France	0	1	0	0	0	18	7.45431e+06	1.11641e+06	Consumer Publishing	Consumer Cyclicals	0	1	0	0	0	0	0	0
69	2015	0	0	0	0	1	0	0	0	0	0	0	2.43919e+12	1	100	1	1	8.72372e+06	0.1	81.32	1	51.03	A-	81.68	B	66.54	A	8.17086e+09	1980-01-10	44	France	0	1	0	0	0	15	6.99958e+06	1.72414e+06	Consumer Publishing	Consumer Cyclicals	0	1	0	0	0	0	0	0
69	2016	0	0	0	0	0	1	0	0	0	0	0	2.47296e+12	1	100	1	2	1.06105e+07	0	64.36	1	50.52	A-	78.11	B+	67.31	A	9.13153e+09	1980-01-10	44	France	0	1	0	0	0	15	8.99221e+06	1.61826e+06	Consumer Publishing	Consumer Cyclicals	0	1	0	0	0	0	0	0
69	2017	0	0	0	0	0	0	1	0	0	0	0	2.59515e+12	1	100	1	3	1.10606e+07	0	54.67	1	51.85	A-	76.73	B	66.5	A	9.30804e+09	1980-01-10	44	France	0	1	0	0	0	14	9.05358e+06	2.00706e+06	Consumer Publishing	Consumer Cyclicals	0	1	0	0	0	0	0	0
69	2018	0	0	0	0	0	0	0	1	0	0	0	2.79096e+12	1	100	0	4	1.01877e+07	0	56.86	1	60.46	A	83.47	A-	81.69	A+	1.22396e+10	1980-01-10	44	France	0	1	0	0	0	13	8.6418e+06	1.54586e+06	Consumer Publishing	Consumer Cyclicals	0	1	0	0	0	0	0	0
69	2019	0	0	0	0	0	0	0	0	1	0	0	2.72887e+12	1	100	0	5	8.01539e+06	0	50.31	1	58.13	A-	78.09	A-	77.79	A+	1.03264e+10	1980-01-10	44	France	0	1	0	0	0	12	7.16536e+06	850024	Consumer Publishing	Consumer Cyclicals	0	1	0	0	0	0	0	0
69	2020	0	0	0	0	0	0	0	0	0	1	0	2.63901e+12	1	87.5	0	6	8.07812e+06	0	48.11	1	61.03	B+	73.36	A-	76.05	A	9.94116e+09	1980-01-10	44	France	0	1	0	0	0	9	6.82764e+06	1.25048e+06	Consumer Publishing	Consumer Cyclicals	0	1	0	0	0	0	0	0
69	2021	0	0	0	0	0	0	0	0	0	0	1	2.95788e+12	1	87.5	1	7	8.53703e+06	0	44.61	1	64.58	A-	75.3	A-	76.8	A	9.60301e+09	1980-01-10	44	France	0	1	0	0	0	10	6.94991e+06	1.58711e+06	Consumer Publishing	Consumer Cyclicals	0	1	0	0	0	0	0	0
70	2011	1	0	0	0	0	0	0	0	0	0	0	2.86516e+12	1	60	0	17	8.89276e+07	0.01	3.45	1	69.89	C+	49.09	B+	70.15	B-	0	12/31/1981	42	France	0	1	0	0	0	0	2.79713e+07	3.03462e+07	Construction Supplies & Fixtures	Consumer Cyclicals	0	1	0	0	0	0	0	0
70	2012	0	1	0	0	0	0	0	0	0	0	0	2.68367e+12	1	60	0	1	0	0.52	66.48	1	61.83	C+	43.33	B+	68.04	C+	6.27906e+10	12/31/1981	42	France	0	1	0	0	0	16	2.81771e+07	2.98265e+07	Construction Supplies & Fixtures	Consumer Cyclicals	0	1	0	0	0	0	0	0
70	2013	0	0	1	0	0	0	0	0	0	0	0	2.81188e+12	1	75	1	1	0	0.01	64.2	1	54.3	C+	48.42	B+	73.87	C+	5.09021e+10	12/31/1981	42	France	0	1	0	0	0	16	0	0	Construction Supplies & Fixtures	Consumer Cyclicals	0	1	0	0	0	0	0	0
70	2014	0	0	0	1	0	0	0	0	0	0	0	2.85596e+12	1	75	0	2	0	0	35.23	1	52.63	B	64.18	A-	82.7	A-	4.90321e+10	12/31/1981	42	France	0	1	0	0	0	18	0	0	Construction Supplies & Fixtures	Consumer Cyclicals	0	1	0	0	0	0	0	0
70	2015	0	0	0	0	1	0	0	0	0	0	0	2.43919e+12	1	75	1	3	0	0	25.82	1	51.03	B+	70.89	A	85.11	A	4.63011e+10	12/31/1981	42	France	0	1	0	0	0	17	0	0	Construction Supplies & Fixtures	Consumer Cyclicals	0	1	0	0	0	0	0	0
70	2016	0	0	0	0	0	1	0	0	0	0	0	2.47296e+12	1	75	1	1	0	0	89.36	1	50.52	B	63.88	A-	82.22	B+	5.29121e+10	12/31/1981	42	France	0	1	0	0	0	16	0	0	Construction Supplies & Fixtures	Consumer Cyclicals	0	1	0	0	0	0	0	0
70	2017	0	0	0	0	0	0	1	0	0	0	0	2.59515e+12	1	75	1	2	0	0	74.77	1	51.85	B+	69.19	A-	80.62	A-	4.99173e+10	12/31/1981	42	France	0	1	0	0	0	14	0	0	Construction Supplies & Fixtures	Consumer Cyclicals	0	1	0	0	0	0	0	0
70	2018	0	0	0	0	0	0	0	1	0	0	0	2.79096e+12	1	75	1	1	0	0	97.39	1	60.46	A-	79.16	A-	81.75	A-	5.49711e+10	12/31/1981	42	France	0	1	0	0	0	14	0	0	Construction Supplies & Fixtures	Consumer Cyclicals	0	1	0	0	0	0	0	0
70	2019	0	0	0	0	0	0	0	0	1	0	0	2.72887e+12	1	75	1	2	2.56473e+06	0	88.13	1	58.13	A-	76.98	A	84	A-	5.92069e+10	12/31/1981	42	France	0	1	0	0	0	14	2.19834e+06	366390	Construction Supplies & Fixtures	Consumer Cyclicals	0	1	0	0	0	0	0	0
70	2020	0	0	0	0	0	0	0	0	0	1	0	2.63901e+12	1	75	1	3	2.47823e+07	0	83.51	1	61.03	A-	77.35	A-	81.8	A-	5.77273e+10	12/31/1981	42	France	0	1	0	0	0	14	1.9894e+07	0	Construction Supplies & Fixtures	Consumer Cyclicals	0	1	0	0	0	0	0	0
70	2021	0	0	0	0	0	0	0	0	0	0	1	2.95788e+12	1	75	1	1	1.96918e+07	0.17	96.08	1	64.58	A	86.88	A	89.66	A	5.8672e+10	12/31/1981	42	France	0	1	0	0	0	13	1.77654e+07	0	Construction Supplies & Fixtures	Consumer Cyclicals	0	1	0	0	0	0	0	0
71	2011	1	0	0	0	0	0	0	0	0	0	0	3.74931e+12	0	0	0	5	0	0.24	33.1	0	0	C	34.06	C	33.63	C	0	3/30/2006	17	Germany	0	0	1	0	0	0	601942	198058	Renewable Energy Equipment & Services	Energy	0	0	0	1	0	0	0	0
71	2012	0	1	0	0	0	0	0	0	0	0	0	3.52714e+12	1	0	0	6	0	0.14	7.79	0	0	C+	43.91	C	38.03	B-	0	3/30/2006	17	Germany	0	0	1	0	0	3	550320	0	Renewable Energy Equipment & Services	Energy	0	0	0	1	0	0	0	0
71	2013	0	0	1	0	0	0	0	0	0	0	0	3.7338e+12	1	0	0	7	0	0.14	0.64	0	0	D	12.78	D+	20.6	D-	0	3/30/2006	17	Germany	0	0	1	0	0	3	507189	0	Renewable Energy Equipment & Services	Energy	0	0	0	1	0	0	0	0
71	2014	0	0	0	1	0	0	0	0	0	0	0	3.88909e+12	1	0	1	8	528640	0.34	0.62	0	0	D	10.04	D+	19.58	D-	0	3/30/2006	17	Germany	0	0	1	0	0	6	342346	0	Renewable Energy Equipment & Services	Energy	0	0	0	1	0	0	0	0
71	2015	0	0	0	0	1	0	0	0	0	0	0	3.35759e+12	1	0	1	9	403992	0.54	0.6	0	0	D+	17.59	D	15.19	D+	0	3/30/2006	17	Germany	0	0	1	0	0	6	280188	86880	Renewable Energy Equipment & Services	Energy	0	0	0	1	0	0	0	0
71	2016	0	0	0	0	0	1	0	0	0	0	0	3.46985e+12	1	0	1	10	290160	0.1	0.56	0	0	D	12.12	D	14.24	D-	0	3/30/2006	17	Germany	0	0	1	0	0	6	262826	0	Renewable Energy Equipment & Services	Energy	0	0	0	1	0	0	0	0
71	2017	0	0	0	0	0	0	1	0	0	0	0	3.69085e+12	1	0	1	11	273509	0.1	0.54	0	0	D	12.16	D	16.31	D-	0	3/30/2006	17	Germany	0	0	1	0	0	4	248318	0	Renewable Energy Equipment & Services	Energy	0	0	0	1	0	0	0	0
71	2018	0	0	0	0	0	0	0	1	0	0	0	3.97444e+12	1	0	0	12	260345	0.1	0.45	0	0	D	12.47	D+	22.89	D-	0	3/30/2006	17	Germany	0	0	1	0	0	3	216763	0	Renewable Energy Equipment & Services	Energy	0	0	0	1	0	0	0	0
71	2019	0	0	0	0	0	0	0	0	1	0	0	3.88823e+12	1	0	0	13	214111	0.2	0.87	0	0	D	9.48	D+	19.27	D-	0	3/30/2006	17	Germany	0	0	1	0	0	3	193933	0	Renewable Energy Equipment & Services	Energy	0	0	0	1	0	0	0	0
71	2020	0	0	0	0	0	0	0	0	0	1	0	3.88967e+12	1	0	0	14	236932	0.1	0.26	0	0	D	10.21	D+	19.59	D-	0	3/30/2006	17	Germany	0	0	1	0	0	3	229604	0	Renewable Energy Equipment & Services	Energy	0	0	0	1	0	0	0	0
71	2021	0	0	0	0	0	0	0	0	0	0	1	4.25993e+12	1	0	0	15	164836	0.03	1.24	0	0	C-	26.72	D+	23.08	D+	0	3/30/2006	17	Germany	0	0	1	0	0	3	153468	0	Renewable Energy Equipment & Services	Energy	0	0	0	1	0	0	0	0
72	2011	1	0	0	0	0	0	0	0	0	0	0	3.74931e+12	0	0	0	0	0	0	0	0	0	A	0	A	0	A	0	1989-05-07	34	Germany	0	0	1	0	0	0	597193	0	Apparel & Accessories	Utilities	0	0	0	0	0	0	0	0
72	2012	0	1	0	0	0	0	0	0	0	0	0	3.52714e+12	0	0	0	0	983517	0	0	0	0	A	0	A	0	A	0	1989-05-07	34	Germany	0	0	1	0	0	0	579226	0	Apparel & Accessories	Utilities	0	0	0	0	0	0	0	0
72	2013	0	0	1	0	0	0	0	0	0	0	0	3.7338e+12	1	0	0	1	877396	0.54	96.25	0	0	D	15.75	C-	32.06	D	0	1989-05-07	34	Germany	0	0	1	0	0	6	570443	0	Apparel & Accessories	Utilities	0	0	0	0	0	0	0	0
72	2014	0	0	0	1	0	0	0	0	0	0	0	3.88909e+12	1	0	0	1	1.15847e+06	1.15	94.64	0	0	D-	7.55	C-	26.18	D-	0	1989-05-07	34	Germany	0	0	1	0	0	6	539782	0	Apparel & Accessories	Utilities	0	0	0	0	0	0	0	0
72	2015	0	0	0	0	1	0	0	0	0	0	0	3.35759e+12	1	0	1	2	1.28758e+06	1.44	88.76	0	0	C-	28.26	B-	52.33	C-	0	1989-05-07	34	Germany	0	0	1	0	0	12	528239	0	Apparel & Accessories	Utilities	0	0	0	0	0	0	0	0
72	2016	0	0	0	0	0	1	0	0	0	0	0	3.46985e+12	1	0	0	3	772921	0.33	79.57	0	0	D-	8.19	C+	41.85	D-	0	1989-05-07	34	Germany	0	0	1	0	0	12	567614	12076.9	Apparel & Accessories	Utilities	0	0	0	0	0	0	0	0
72	2017	0	0	0	0	0	0	1	0	0	0	0	3.69085e+12	1	0	0	4	980426	0.71	61.71	0	0	D-	7.27	B-	51.41	D-	0	1989-05-07	34	Germany	0	0	1	0	0	12	557749	15137.2	Apparel & Accessories	Utilities	0	0	0	0	0	0	0	0
72	2018	0	0	0	0	0	0	0	1	0	0	0	3.97444e+12	1	0	0	5	797358	0.42	49.42	0	0	D-	4.47	C+	44.97	D-	0	1989-05-07	34	Germany	0	0	1	0	0	11	542882	16965.1	Apparel & Accessories	Utilities	0	0	0	0	0	0	0	0
72	2019	0	0	0	0	0	0	0	0	1	0	0	3.88823e+12	1	0	1	6	0	0.42	43.56	0	0	D	16.58	C+	47.87	D+	0	1989-05-07	34	Germany	0	0	1	0	0	12	358720	0	Apparel & Accessories	Utilities	0	0	0	0	0	0	0	0
72	2020	0	0	0	0	0	0	0	0	0	1	0	3.88967e+12	1	40	0	7	812164	0.01	35.51	0	0	C-	32.07	B-	50.9	C-	0	1989-05-07	34	Germany	0	0	1	0	0	11	806058	0	Apparel & Accessories	Utilities	0	0	0	0	0	0	0	0
72	2021	0	0	0	0	0	0	0	0	0	0	1	4.25993e+12	1	40	0	8	1.34825e+06	0	24.16	0	0	B	62.62	B	65.94	B-	3.34453e+08	1989-05-07	34	Germany	0	0	1	0	0	7	1.34825e+06	0	Apparel & Accessories	Utilities	0	0	0	0	0	0	0	0
73	2011	1	0	0	0	0	0	0	0	0	0	0	3.74931e+12	1	100	1	3	2.91588e+07	0	22.44	1	81.76	A-	77.22	A	86.3	B+	0	1/14/2008	16	Germany	0	0	1	0	0	0	2.82352e+07	791640	Diversified Chemicals	Basic Material	1	0	0	0	0	0	0	0
73	2012	0	1	0	0	0	0	0	0	0	0	0	3.52714e+12	1	100	0	4	2.94142e+07	0.02	21.88	1	80.95	A-	77.22	A	86.79	B+	8.84927e+10	1/14/2008	16	Germany	0	0	1	0	0	13	2.81771e+07	687247	Diversified Chemicals	Basic Material	1	0	0	0	0	0	0	0
73	2013	0	0	1	0	0	0	0	0	0	0	0	3.7338e+12	1	100	1	5	2.46779e+07	0.04	22.02	1	81.03	A-	80.28	A	88.61	A	7.98717e+10	1/14/2008	16	Germany	0	0	1	0	0	12	2.32263e+07	483881	Diversified Chemicals	Basic Material	1	0	0	0	0	0	0	0
73	2014	0	0	0	1	0	0	0	0	0	0	0	3.88909e+12	1	100	1	6	2.41092e+07	0.04	20.22	1	78.57	A	87.47	A	87.9	A+	7.74308e+10	1/14/2008	16	Germany	0	0	1	0	0	12	2.2806e+07	434400	Diversified Chemicals	Basic Material	1	0	0	0	0	0	0	0
73	2015	0	0	0	0	1	0	0	0	0	0	0	3.35759e+12	1	100	1	7	1.94491e+07	0.02	17.2	1	77.66	A-	80.21	A	83.78	A	8.07798e+10	1/14/2008	16	Germany	0	0	1	0	0	12	1.83978e+07	630782	Diversified Chemicals	Basic Material	1	0	0	0	0	0	0	0
73	2016	0	0	0	0	0	1	0	0	0	0	0	3.46985e+12	1	100	1	8	2.31523e+07	0.02	13.06	1	67.41	A-	79.91	A	83.54	A	9.63417e+10	1/14/2008	16	Germany	0	0	1	0	0	12	2.23126e+07	479841	Diversified Chemicals	Basic Material	1	0	0	0	0	0	0	0
73	2017	0	0	0	0	0	0	1	0	0	0	0	3.69085e+12	1	100	1	9	2.53464e+07	0.01	8.72	1	72.38	A-	82.95	A	89.86	A	9.85439e+10	1/14/2008	16	Germany	0	0	1	0	0	12	2.41995e+07	802826	Diversified Chemicals	Basic Material	1	0	0	0	0	0	0	0
73	2018	0	0	0	0	0	0	0	1	0	0	0	3.97444e+12	1	100	1	10	2.30926e+07	0.01	6.7	1	73.85	A	84.39	A	90.69	A+	9.58623e+10	1/14/2008	16	Germany	0	0	1	0	0	12	2.20837e+07	784701	Diversified Chemicals	Basic Material	1	0	0	0	0	0	0	0
73	2019	0	0	0	0	0	0	0	0	1	0	0	3.88823e+12	1	80	1	11	2.5403e+07	0.01	5.83	1	81.86	A	85.77	A+	92.19	A+	9.69441e+10	1/14/2008	16	Germany	0	0	1	0	0	12	2.39375e+07	1.2213e+06	Diversified Chemicals	Basic Material	1	0	0	0	0	0	0	0
73	2020	0	0	0	0	0	0	0	0	0	1	0	3.88967e+12	1	80	1	12	2.28497e+07	0.01	3.04	1	83.62	A	89.7	A+	93.33	A+	9.77898e+10	1/14/2008	16	Germany	0	0	1	0	0	12	2.18266e+07	795762	Diversified Chemicals	Basic Material	1	0	0	0	0	0	0	0
73	2021	0	0	0	0	0	0	0	0	0	0	1	4.25993e+12	0	0	0	13	2.54709e+07	0.01	1.52	1	83.37	A	84.27	A+	92.46	A+	8.95998e+10	1/14/2008	16	Germany	0	0	1	0	0	12	2.45077e+07	749144	Diversified Chemicals	Basic Material	1	0	0	0	0	0	0	0
74	2011	1	0	0	0	0	0	0	0	0	0	0	3.74931e+12	1	100	1	1	3.69432e+06	0.63	75.32	0	0	A	84.84	A	90.91	A	0	4/18/1989	34	Germany	0	0	1	0	0	0	3.43044e+06	0	Footwear	Consumer Cyclicals	0	1	0	0	0	0	0	0
74	2012	0	1	0	0	0	0	0	0	0	0	0	3.52714e+12	1	100	0	2	1.64939e+06	0.08	57.05	0	0	A	91.06	A+	92.28	A+	1.59277e+10	4/18/1989	34	Germany	0	0	1	0	0	12	1.37449e+06	0	Footwear	Consumer Cyclicals	0	1	0	0	0	0	0	0
74	2013	0	0	1	0	0	0	0	0	0	0	0	3.7338e+12	1	100	0	3	2.90328e+06	0.2	53.75	0	0	A	83.46	A	90.93	A+	1.36935e+10	4/18/1989	34	Germany	0	0	1	0	0	12	1.2097e+06	1.2097e+06	Footwear	Consumer Cyclicals	0	1	0	0	0	0	0	0
74	2014	0	0	0	1	0	0	0	0	0	0	0	3.88909e+12	1	100	0	4	2.0634e+06	0.2	52.98	0	0	A-	78.77	A	86.72	A	1.46172e+10	4/18/1989	34	Germany	0	0	1	0	0	12	1.4118e+06	543000	Footwear	Consumer Cyclicals	0	1	0	0	0	0	0	0
74	2015	0	0	0	0	1	0	0	0	0	0	0	3.35759e+12	1	100	0	5	1.57696e+06	0.06	50	0	0	A	87.47	A+	93.5	A+	1.59939e+10	4/18/1989	34	Germany	0	0	1	0	0	12	1.36669e+06	0	Footwear	Consumer Cyclicals	0	1	0	0	0	0	0	0
74	2016	0	0	0	0	0	1	0	0	0	0	0	3.46985e+12	1	100	0	6	2.15928e+06	0.15	43.01	1	77.66	B+	74.05	A	88.42	A-	1.79565e+10	4/18/1989	34	Germany	0	0	1	0	0	18	1.91936e+06	119960	Footwear	Consumer Cyclicals	0	1	0	0	0	0	0	0
74	2017	0	0	0	0	0	0	1	0	0	0	0	3.69085e+12	1	100	0	7	3.09661e+06	0.06	31.53	1	67.41	B+	69.43	A	85.66	B+	1.76806e+10	4/18/1989	34	Germany	0	0	1	0	0	18	1.94972e+06	1.0322e+06	Footwear	Consumer Cyclicals	0	1	0	0	0	0	0	0
74	2018	0	0	0	0	0	0	0	1	0	0	0	3.97444e+12	1	100	0	8	3.363e+06	0.04	22.67	1	72.38	B+	72.59	A	86.5	A-	2.33001e+10	4/18/1989	34	Germany	0	0	1	0	0	18	2.1299e+06	896801	Footwear	Consumer Cyclicals	0	1	0	0	0	0	0	0
74	2019	0	0	0	0	0	0	0	0	1	0	0	3.88823e+12	1	100	0	1	2.68686e+06	0.11	95.36	1	73.85	A	88.35	A	90.5	A	2.51058e+10	4/18/1989	34	Germany	0	0	1	0	0	16	2.19834e+06	244260	Footwear	Consumer Cyclicals	0	1	0	0	0	0	0	0
74	2020	0	0	0	0	0	0	0	0	0	1	0	3.88967e+12	1	100	0	2	2.61465e+06	0.1	86.75	1	81.86	A	90.14	A	91.59	A+	2.45169e+10	4/18/1989	34	Germany	0	0	1	0	0	16	1.81888e+06	341041	Footwear	Consumer Cyclicals	0	1	0	0	0	0	0	0
74	2021	0	0	0	0	0	0	0	0	0	0	1	4.25993e+12	1	100	0	3	2.67551e+06	0.37	68.92	1	83.62	A	89.37	A	90.59	A+	2.14e+10	4/18/1989	34	Germany	0	0	1	0	0	16	2.14041e+06	321062	Footwear	Consumer Cyclicals	0	1	0	0	0	0	0	0
75	2011	1	0	0	0	0	0	0	0	0	0	0	3.74931e+12	1	100	1	2	1.30621e+06	0.2	33.77	0	0	B+	67.76	C	34.61	A-	0	12/22/2010	13	Germany	0	0	1	0	0	0	960524	47498.4	Semiconductor Equipment & Testing	Technology	0	0	0	0	0	0	0	1
75	2012	0	1	0	0	0	0	0	0	0	0	0	3.52714e+12	1	100	1	3	1.48858e+06	0.3	22.44	0	0	B	65.4	C-	33.24	A-	7.74106e+08	12/22/2010	13	Germany	0	0	1	0	0	6	988262	48107.3	Semiconductor Equipment & Testing	Technology	0	0	0	0	0	0	0	1
75	2013	0	0	1	0	0	0	0	0	0	0	0	3.7338e+12	1	100	1	4	0	0.34	21.88	0	0	C	41.41	C-	28.02	C+	6.0499e+08	12/22/2010	13	Germany	0	0	1	0	0	7	845582	41129.9	Semiconductor Equipment & Testing	Technology	0	0	0	0	0	0	0	1
75	2014	0	0	0	1	0	0	0	0	0	0	0	3.88909e+12	1	100	0	5	983916	0.31	22.02	0	0	B-	53.48	C-	33.03	B	5.30967e+08	12/22/2010	13	Germany	0	0	1	0	0	7	793866	35838	Semiconductor Equipment & Testing	Technology	0	0	0	0	0	0	0	1
75	2015	0	0	0	0	1	0	0	0	0	0	0	3.35759e+12	1	100	0	6	1.05971e+06	0.19	20.22	0	0	B-	55.57	C	34.91	B	4.61491e+08	12/22/2010	13	Germany	0	0	1	0	0	7	900967	10513	Semiconductor Equipment & Testing	Technology	0	0	0	0	0	0	0	1
75	2016	0	0	0	0	0	1	0	0	0	0	0	3.46985e+12	1	83.33	0	7	743753	0.16	17.2	0	0	B	59.47	C+	46.54	B+	5.56657e+08	12/22/2010	13	Germany	0	0	1	0	0	7	579408	33588.8	Semiconductor Equipment & Testing	Technology	0	0	0	0	0	0	0	1
75	2017	0	0	0	0	0	0	1	0	0	0	0	3.69085e+12	1	83.33	1	8	877374	0.21	13.06	0	0	B-	55.36	B-	55.06	B+	6.13492e+08	12/22/2010	13	Germany	0	0	1	0	0	6	670933	43582	Semiconductor Equipment & Testing	Technology	0	0	0	0	0	0	0	1
75	2018	0	0	0	0	0	0	0	1	0	0	0	3.97444e+12	1	100	1	9	812726	0.23	8.72	0	0	B	63.02	B-	54.62	A-	6.19141e+08	12/22/2010	13	Germany	0	0	1	0	0	5	687174	28025	Semiconductor Equipment & Testing	Technology	0	0	0	0	0	0	0	1
75	2019	0	0	0	0	0	0	0	0	1	0	0	3.88823e+12	1	100	1	10	840254	0.14	6.7	1	73.85	B+	70.23	B	60.79	A	7.18901e+08	12/22/2010	13	Germany	0	0	1	0	0	5	603322	37860.3	Semiconductor Equipment & Testing	Technology	0	0	0	0	0	0	0	1
75	2020	0	0	0	0	0	0	0	0	0	1	0	3.88967e+12	1	100	1	11	852602	0.31	5.83	1	81.86	A-	81.29	B+	74.8	A+	8.28908e+08	12/22/2010	13	Germany	0	0	1	0	0	5	616147	114817	Semiconductor Equipment & Testing	Technology	0	0	0	0	0	0	0	1
75	2021	0	0	0	0	0	0	0	0	0	0	1	4.25993e+12	1	100	1	1	388485	0.17	91.22	1	83.62	A	86.51	A-	75.36	A	9.54562e+08	12/22/2010	13	Germany	0	0	1	0	0	5	367080	21404.1	Semiconductor Equipment & Testing	Technology	0	0	0	0	0	0	0	1
76	2011	1	0	0	0	0	0	0	0	0	0	0	3.74931e+12	1	16.67	0	1	2.0609e+06	0.47	75.32	0	0	A-	80.26	B	65.42	A	0	1992-06-07	31	Germany	0	0	1	0	0	0	1.62286e+06	257283	Personal Products	Consumer Cyclicals	0	1	0	0	0	0	0	0
76	2012	0	1	0	0	0	0	0	0	0	0	0	3.52714e+12	1	25	0	2	2.16345e+06	0.1	57.05	0	0	B+	69.92	B	59.08	B+	7.96757e+09	1992-06-07	31	Germany	0	0	1	0	0	15	1.92842e+06	9621.46	Personal Products	Consumer Cyclicals	0	1	0	0	0	0	0	0
76	2013	0	0	1	0	0	0	0	0	0	0	0	3.7338e+12	1	28.57	0	3	1.78068e+06	0.12	53.75	0	0	B+	71.29	B-	55.88	A-	7.20546e+09	1992-06-07	31	Germany	0	0	1	0	0	15	1.59439e+06	24194	Personal Products	Consumer Cyclicals	0	1	0	0	0	0	0	0
76	2014	0	0	0	1	0	0	0	0	0	0	0	3.88909e+12	1	28.57	1	4	2.18938e+06	0.1	52.98	0	0	A-	75.48	B-	56.12	A-	7.64763e+09	1992-06-07	31	Germany	0	0	1	0	0	13	1.42157e+06	27150	Personal Products	Consumer Cyclicals	0	1	0	0	0	0	0	0
76	2015	0	0	0	0	1	0	0	0	0	0	0	3.35759e+12	1	28.57	1	5	1.79878e+06	0.51	50	0	0	B-	54.53	B-	54.05	B-	7.98116e+09	1992-06-07	31	Germany	0	0	1	0	0	13	1.61165e+06	26282.6	Personal Products	Consumer Cyclicals	0	1	0	0	0	0	0	0
76	2016	0	0	0	0	0	1	0	0	0	0	0	3.46985e+12	1	20	1	6	1.62906e+06	0.1	43.01	0	0	B	62.27	B	59.21	B	1.0065e+10	1992-06-07	31	Germany	0	0	1	0	0	12	1.29197e+06	80373.3	Personal Products	Consumer Cyclicals	0	1	0	0	0	0	0	0
76	2017	0	0	0	0	0	0	1	0	0	0	0	3.69085e+12	1	20	1	7	1.68823e+06	0.19	31.53	1	67.41	B-	50.13	B	62.45	C+	1.00855e+10	1992-06-07	31	Germany	0	0	1	0	0	12	1.06202e+06	435820	Personal Products	Consumer Cyclicals	0	1	0	0	0	0	0	0
76	2018	0	0	0	0	0	0	0	1	0	0	0	3.97444e+12	1	20	1	8	1.55147e+06	0.13	22.67	1	72.38	B	65.09	B	63.35	B+	1.12074e+10	1992-06-07	31	Germany	0	0	1	0	0	13	947246	439432	Personal Products	Consumer Cyclicals	0	1	0	0	0	0	0	0
76	2019	0	0	0	0	0	0	0	0	1	0	0	3.88823e+12	1	12.5	1	9	2.18246e+06	0.12	17.78	1	73.85	B	61.52	B	62.37	B	1.22827e+10	1992-06-07	31	Germany	0	0	1	0	0	12	1.71959e+06	129458	Personal Products	Consumer Cyclicals	0	1	0	0	0	0	0	0
76	2020	0	0	0	0	0	0	0	0	0	1	0	3.88967e+12	1	12.5	1	10	2.10763e+06	0.18	13.96	1	81.86	B+	74.31	B+	66.81	A-	1.25712e+10	1992-06-07	31	Germany	0	0	1	0	0	12	1.64495e+06	252370	Personal Products	Consumer Cyclicals	0	1	0	0	0	0	0	0
76	2021	0	0	0	0	0	0	0	0	0	0	1	4.25993e+12	1	12.5	1	11	2109375	0.11	8.28	1	83.62	A-	78.58	B+	71.17	A-	1.31691e+10	1992-06-07	31	Germany	0	0	1	0	0	12	1.83968e+06	269692	Personal Products	Consumer Cyclicals	0	1	0	0	0	0	0	0
77	2011	1	0	0	0	0	0	0	0	0	0	0	3.74931e+12	0	0	0	0	795598	0	0	0	0	A	0	A	0	A	0	1948-01-09	76	Germany	0	0	1	0	0	0	432763	232214	Apparel & Accessories	Utilities	0	0	0	0	0	0	0	0
77	2012	0	1	0	0	0	0	0	0	0	0	0	3.52714e+12	1	66.67	0	2	960772	0.04	33.77	0	0	C-	27.09	C+	43.07	C-	2.08206e+09	1948-01-09	76	Germany	0	0	1	0	0	12	527806	263903	Apparel & Accessories	Utilities	0	0	0	0	0	0	0	0
77	2013	0	0	1	0	0	0	0	0	0	0	0	3.7338e+12	1	66.67	1	1	867356	0.2	88.46	0	0	D+	23.88	C+	48.9	D+	1.76733e+09	1948-01-09	76	Germany	0	0	1	0	0	12	469364	54436.6	Apparel & Accessories	Utilities	0	0	0	0	0	0	0	0
77	2014	0	0	0	1	0	0	0	0	0	0	0	3.88909e+12	1	66.67	0	2	1.11098e+06	0.21	81.88	0	0	C-	32.87	B-	51.27	C-	1.94329e+09	1948-01-09	76	Germany	0	0	1	0	0	12	522366	54300	Apparel & Accessories	Utilities	0	0	0	0	0	0	0	0
77	2015	0	0	0	0	1	0	0	0	0	0	0	3.35759e+12	1	66.67	0	3	727502	0.66	77.98	1	81.03	B-	56.17	B+	72.38	B+	1.90204e+09	1948-01-09	76	Germany	0	0	1	0	0	12	509882	119849	Apparel & Accessories	Utilities	0	0	0	0	0	0	0	0
77	2016	0	0	0	0	0	1	0	0	0	0	0	3.46985e+12	1	66.67	1	4	711364	0.93	73.6	1	78.57	B	62.47	B+	74.31	A-	2.11737e+09	1948-01-09	76	Germany	0	0	1	0	0	13	568611	130757	Apparel & Accessories	Utilities	0	0	0	0	0	0	0	0
77	2017	0	0	0	0	0	0	1	0	0	0	0	3.69085e+12	1	75	1	5	2.45779e+06	0.16	63.98	1	77.66	B+	69.67	B+	74.75	B+	2.08009e+09	1948-01-09	76	Germany	0	0	1	0	0	13	1.9956e+06	211029	Apparel & Accessories	Utilities	0	0	0	0	0	0	0	0
77	2018	0	0	0	0	0	0	0	1	0	0	0	3.97444e+12	1	75	1	6	2.34513e+06	0.02	47.3	1	67.41	A	86.02	A	86.67	A	3.23398e+09	1948-01-09	76	Germany	0	0	1	0	0	12	1.98641e+06	163666	Apparel & Accessories	Utilities	0	0	0	0	0	0	0	0
77	2019	0	0	0	0	0	0	0	0	1	0	0	3.88823e+12	1	75	1	7	2.69052e+06	0.11	35.76	1	72.38	A	84.67	A	85.26	A	3.08046e+09	1948-01-09	76	Germany	0	0	1	0	0	12	2.26185e+06	359062	Apparel & Accessories	Utilities	0	0	0	0	0	0	0	0
77	2020	0	0	0	0	0	0	0	0	0	1	0	3.88967e+12	1	85.71	1	8	3.01366e+06	0.09	29.64	1	73.85	A-	78.08	A	86.48	A-	3.00442e+09	1948-01-09	76	Germany	0	0	1	0	0	12	2.42025e+06	446764	Apparel & Accessories	Utilities	0	0	0	0	0	0	0	0
77	2021	0	0	0	0	0	0	0	0	0	0	1	4.25993e+12	1	85.71	1	9	2.85531e+06	0.03	22.97	1	81.86	A	83.8	A	88.24	A-	3.32766e+09	1948-01-09	76	Germany	0	0	1	0	0	13	2.62093e+06	101670	Apparel & Accessories	Utilities	0	0	0	0	0	0	0	0
78	2011	1	0	0	0	0	0	0	0	0	0	0	3.74931e+12	1	50	1	18	5.67342e+07	0.09	1.3	1	82.56	A-	83.22	A	91.23	A+	0	7/31/1998	25	Germany	0	0	1	0	0	0	3.16656e+07	1.9791e+07	Auto & Truck Manufacturers	Consumer Cyclicals	0	1	0	0	0	0	0	0
78	2012	0	1	0	0	0	0	0	0	0	0	0	3.52714e+12	1	50	1	1	5.77288e+07	0.1	88.46	1	81.76	A+	93.14	A+	94.54	A+	229000000000	7/31/1998	25	Germany	0	0	1	0	0	20	3.29879e+07	1.78684e+07	Auto & Truck Manufacturers	Consumer Cyclicals	0	1	0	0	0	0	0	0
78	2013	0	0	1	0	0	0	0	0	0	0	0	3.7338e+12	1	50	1	2	5.32269e+07	0.14	81.88	1	80.95	A+	92.77	A+	94.57	A+	218000000000	7/31/1998	25	Germany	0	0	1	0	0	20	2.90328e+07	1.69358e+07	Auto & Truck Manufacturers	Consumer Cyclicals	0	1	0	0	0	0	0	0
78	2014	0	0	0	1	0	0	0	0	0	0	0	3.88909e+12	1	50	1	3	5.8644e+07	0.16	77.98	1	81.03	A	85.8	A	90.88	A	243000000000	7/31/1998	25	Germany	0	0	1	0	0	21	2.715e+07	1.7376e+07	Auto & Truck Manufacturers	Consumer Cyclicals	0	1	0	0	0	0	0	0
78	2015	0	0	0	0	1	0	0	0	0	0	0	3.35759e+12	1	50	1	4	5.57191e+07	0.32	73.6	1	78.57	A	88.71	A+	93.03	A	261000000000	7/31/1998	25	Germany	0	0	1	0	0	20	2.73339e+07	2.10261e+07	Auto & Truck Manufacturers	Consumer Cyclicals	0	1	0	0	0	0	0	0
78	2016	0	0	0	0	0	1	0	0	0	0	0	3.46985e+12	1	80	1	5	7.19761e+07	0.15	63.98	1	77.66	A	91.28	A+	92.21	A+	320000000000	7/31/1998	25	Germany	0	0	1	0	0	20	5.27825e+07	1.07964e+07	Auto & Truck Manufacturers	Consumer Cyclicals	0	1	0	0	0	0	0	0
78	2017	0	0	0	0	0	0	1	0	0	0	0	3.69085e+12	1	80	1	6	7.5695e+07	0.13	47.3	1	67.41	A	84.61	A	91.34	A+	320000000000	7/31/1998	25	Germany	0	0	1	0	0	20	5.27571e+07	1.14689e+07	Auto & Truck Manufacturers	Consumer Cyclicals	0	1	0	0	0	0	0	0
78	2018	0	0	0	0	0	0	0	1	0	0	0	3.97444e+12	1	80	1	7	8.40751e+07	0.18	35.76	1	72.38	A+	91.87	A+	93.72	A+	330000000000	7/31/1998	25	Germany	0	0	1	0	0	20	5.8292e+07	1.6815e+07	Auto & Truck Manufacturers	Consumer Cyclicals	0	1	0	0	0	0	0	0
78	2019	0	0	0	0	0	0	0	0	1	0	0	3.88823e+12	1	100	1	8	6.35076e+07	0.12	29.64	1	73.85	A+	94.06	A+	93.23	A+	346000000000	7/31/1998	25	Germany	0	0	1	0	0	20	5.12946e+07	8.5491e+06	Auto & Truck Manufacturers	Consumer Cyclicals	0	1	0	0	0	0	0	0
78	2020	0	0	0	0	0	0	0	0	0	1	0	3.88967e+12	1	100	1	9	7.16186e+07	0.06	22.97	1	81.86	A+	97.77	A+	93.83	A+	291000000000	7/31/1998	25	Germany	0	0	1	0	0	20	4.54721e+07	2.15993e+07	Auto & Truck Manufacturers	Consumer Cyclicals	0	1	0	0	0	0	0	0
78	2021	0	0	0	0	0	0	0	0	0	0	1	4.25993e+12	1	100	1	1	4.92295e+07	0.07	91.22	1	83.62	A+	94.93	A+	93.26	A+	278000000000	7/31/1998	25	Germany	0	0	1	0	0	20	4.06678e+07	6.42123e+06	Auto & Truck Manufacturers	Consumer Cyclicals	0	1	0	0	0	0	0	0
79	2011	1	0	0	0	0	0	0	0	0	0	0	3.74931e+12	1	50	0	1	1.21385e+07	0.07	75.32	0	0	C	41.23	C	39.49	C-	0	2010-08-10	13	Germany	0	0	1	0	0	0	7.78446e+06	2.6388e+06	Construction & Engineering	Basic Material	1	0	0	0	0	0	0	0
79	2012	0	1	0	0	0	0	0	0	0	0	0	3.52714e+12	1	50	1	2	1.25079e+07	0.16	57.05	0	0	C	41	B-	56.85	C-	8.90707e+09	2010-08-10	13	Germany	0	0	1	0	0	14	8.24697e+06	2.74899e+06	Construction & Engineering	Basic Material	1	0	0	0	0	0	0	0
79	2013	0	0	1	0	0	0	0	0	0	0	0	3.7338e+12	1	0	1	3	1.1976e+07	0.14	53.75	0	0	C	35.94	B-	53.11	D+	6.79787e+09	2010-08-10	13	Germany	0	0	1	0	0	13	7.74209e+06	2.90328e+06	Construction & Engineering	Basic Material	1	0	0	0	0	0	0	0
79	2014	0	0	0	1	0	0	0	0	0	0	0	3.88909e+12	1	0	0	4	1.1403e+07	0.13	52.98	0	0	C	38.71	B	60.45	D+	5.896e+09	2010-08-10	13	Germany	0	0	1	0	0	14	6.0816e+06	4.1268e+06	Construction & Engineering	Basic Material	1	0	0	0	0	0	0	0
79	2015	0	0	0	0	1	0	0	0	0	0	0	3.35759e+12	1	0	0	5	6.51808e+06	0.12	50	0	0	C+	49.53	B+	69.86	C	4.25884e+09	2010-08-10	13	Germany	0	0	1	0	0	13	3.67956e+06	1.89235e+06	Construction & Engineering	Basic Material	1	0	0	0	0	0	0	0
79	2016	0	0	0	0	0	1	0	0	0	0	0	3.46985e+12	1	16.67	1	6	6.11797e+06	0.17	43.01	0	0	B	59.77	B	63.57	B-	4.50656e+09	2010-08-10	13	Germany	0	0	1	0	0	13	4.19861e+06	839721	Construction & Engineering	Basic Material	1	0	0	0	0	0	0	0
79	2017	0	0	0	0	0	0	1	0	0	0	0	3.69085e+12	1	16.67	1	7	5.50509e+06	0.21	31.53	0	0	B-	58.1	B+	71.62	B-	3.92755e+09	2010-08-10	13	Germany	0	0	1	0	0	13	4.01413e+06	688137	Construction & Engineering	Basic Material	1	0	0	0	0	0	0	0
79	2018	0	0	0	0	0	0	0	1	0	0	0	3.97444e+12	1	16.67	1	8	4.2598e+06	0.17	22.67	1	72.38	B+	69.73	B+	70.48	B	3.6366e+09	2010-08-10	13	Germany	0	0	1	0	0	13	3.6993e+06	112100	Construction & Engineering	Basic Material	1	0	0	0	0	0	0	0
79	2019	0	0	0	0	0	0	0	0	1	0	0	3.88823e+12	1	28.57	0	9	4.27455e+06	0.12	17.78	1	73.85	B+	70.82	B+	68.74	B+	3.94923e+09	2010-08-10	13	Germany	0	0	1	0	0	13	3.54177e+06	244260	Construction & Engineering	Basic Material	1	0	0	0	0	0	0	0
79	2020	0	0	0	0	0	0	0	0	0	1	0	3.88967e+12	1	28.57	1	10	2.95569e+06	0.13	13.96	1	81.86	A-	82.01	B+	70.28	A	3.59802e+09	2010-08-10	13	Germany	0	0	1	0	0	12	2.72833e+06	113680	Construction & Engineering	Basic Material	1	0	0	0	0	0	0	0
79	2021	0	0	0	0	0	0	0	0	0	0	1	4.25993e+12	0	28.57	0	1	3.1036e+06	0.04	91.22	1	83.62	A-	79.95	B	63.06	A-	3.27633e+09	2010-08-10	13	Germany	0	0	1	0	0	12	2.99658e+06	107021	Construction & Engineering	Basic Material	1	0	0	0	0	0	0	0
80	2011	1	0	0	0	0	0	0	0	0	0	0	3.74931e+12	1	0	1	2	6.46506e+06	0.03	33.77	1	82.56	B	63.94	A-	77.1	B	0	24/11/1871	#VALUE!	Germany	0	0	1	0	0	0	3.82626e+06	2.50686e+06	Auto, Truck & Motorcycle Parts	Consumer Cyclicals	0	1	0	0	0	0	0	0
80	2012	0	1	0	0	0	0	0	0	0	0	0	3.52714e+12	1	0	1	3	5.91033e+06	0.02	22.44	1	81.76	B	63.56	A-	77.17	B	3.71685e+10	24/11/1871	#VALUE!	Germany	0	0	1	0	0	20	4.12348e+06	1.51194e+06	Auto, Truck & Motorcycle Parts	Consumer Cyclicals	0	1	0	0	0	0	0	0
80	2013	0	0	1	0	0	0	0	0	0	0	0	3.7338e+12	1	0	1	4	5.20172e+06	0.05	21.88	1	80.95	B+	70	A-	78.79	A-	3.335e+10	24/11/1871	#VALUE!	Germany	0	0	1	0	0	20	3.87105e+06	1.08873e+06	Auto, Truck & Motorcycle Parts	Consumer Cyclicals	0	1	0	0	0	0	0	0
80	2014	0	0	0	1	0	0	0	0	0	0	0	3.88909e+12	1	0	1	5	5.1042e+06	0.05	22.02	1	81.03	A-	82.28	A-	80.25	A	35971319961	24/11/1871	#VALUE!	Germany	0	0	1	0	0	20	3.5838e+06	1.1946e+06	Auto, Truck & Motorcycle Parts	Consumer Cyclicals	0	1	0	0	0	0	0	0
80	2015	0	0	0	0	1	0	0	0	0	0	0	3.35759e+12	1	0	1	6	5.15139e+06	0.07	20.22	1	78.57	A	90.1	A-	80.69	A+	3.80052e+10	24/11/1871	#VALUE!	Germany	0	0	1	0	0	20	4.41548e+06	420521	Auto, Truck & Motorcycle Parts	Consumer Cyclicals	0	1	0	0	0	0	0	0
80	2016	0	0	0	0	0	1	0	0	0	0	0	3.46985e+12	1	11.11	1	7	6.47785e+06	0.07	17.2	1	77.66	A	89.15	A	84.48	A	46089124146	24/11/1871	#VALUE!	Germany	0	0	1	0	0	20	5.27825e+06	119960	Auto, Truck & Motorcycle Parts	Consumer Cyclicals	0	1	0	0	0	0	0	0
80	2017	0	0	0	0	0	0	1	0	0	0	0	3.69085e+12	1	11.11	1	8	6.19323e+06	0.2	13.06	1	67.41	A	91.46	A	84.35	A+	4.52663e+10	24/11/1871	#VALUE!	Germany	0	0	1	0	0	20	5.27571e+06	688137	Auto, Truck & Motorcycle Parts	Consumer Cyclicals	0	1	0	0	0	0	0	0
80	2018	0	0	0	0	0	0	0	1	0	0	0	3.97444e+12	1	11.11	1	9	1.28915e+07	0.04	8.72	1	72.38	A-	76.9	A-	77.84	B+	4.78423e+10	24/11/1871	#VALUE!	Germany	0	0	1	0	0	20	6.6139e+06	6.0534e+06	Auto, Truck & Motorcycle Parts	Consumer Cyclicals	0	1	0	0	0	0	0	0
80	2019	0	0	0	0	0	0	0	0	1	0	0	3.88823e+12	1	14.29	1	10	1.17245e+07	0.02	6.7	1	73.85	A-	80.59	A-	80.23	A-	4.71611e+10	24/11/1871	#VALUE!	Germany	0	0	1	0	0	20	7.93845e+06	3.41964e+06	Auto, Truck & Motorcycle Parts	Consumer Cyclicals	0	1	0	0	0	0	0	0
80	2020	0	0	0	0	0	0	0	0	0	1	0	3.88967e+12	1	14.29	1	11	5.68401e+06	0.03	5.83	1	81.86	A-	82.02	A-	79.55	A	3.96939e+10	24/11/1871	#VALUE!	Germany	0	0	1	0	0	20	4.88825e+06	0	Auto, Truck & Motorcycle Parts	Consumer Cyclicals	0	1	0	0	0	0	0	0
80	2021	0	0	0	0	0	0	0	0	0	0	1	4.25993e+12	1	16.67	1	12	6.42123e+06	0.16	3.04	1	83.62	A-	81.07	A-	78.97	A	3.99898e+10	24/11/1871	#VALUE!	Germany	0	0	1	0	0	20	6.10017e+06	107021	Auto, Truck & Motorcycle Parts	Consumer Cyclicals	0	1	0	0	0	0	0	0
81	2011	1	0	0	0	0	0	0	0	0	0	0	3.74931e+12	1	71.43	1	18	5.14566e+06	0.35	1.3	1	82.56	B+	67.02	B-	57.99	A	0	23/03/1889	#VALUE!	Germany	0	0	1	0	0	0	4.22208e+06	0	Construction Materials	Basic Material	1	0	0	0	0	0	0	0
81	2012	0	1	0	0	0	0	0	0	0	0	0	3.52714e+12	1	71.43	1	1	5.08563e+06	0.22	88.46	1	81.76	A-	78.63	A-	78.27	A	3.71608e+10	23/03/1889	#VALUE!	Germany	0	0	1	0	0	13	4.12348e+06	0	Construction Materials	Basic Material	1	0	0	0	0	0	0	0
81	2013	0	0	1	0	0	0	0	0	0	0	0	3.7338e+12	1	71.43	1	2	5.80657e+06	0.23	81.88	1	80.95	A-	78.66	B+	74.75	A	2.99867e+10	23/03/1889	#VALUE!	Germany	0	0	1	0	0	12	3.62911e+06	0	Construction Materials	Basic Material	1	0	0	0	0	0	0	0
81	2014	0	0	0	1	0	0	0	0	0	0	0	3.88909e+12	1	71.43	1	3	8.0364e+06	0.6	77.98	1	81.03	B+	70.58	A-	78.09	A-	3.21112e+10	23/03/1889	#VALUE!	Germany	0	0	1	0	0	12	4.5612e+06	0	Construction Materials	Basic Material	1	0	0	0	0	0	0	0
81	2015	0	0	0	0	1	0	0	0	0	0	0	3.35759e+12	1	71.43	1	4	8.09504e+06	0.76	73.6	1	78.57	B+	73.83	A-	79.58	A	3.99925e+10	23/03/1889	#VALUE!	Germany	0	0	1	0	0	12	4.836e+06	0	Construction Materials	Basic Material	1	0	0	0	0	0	0	0
81	2016	0	0	0	0	0	1	0	0	0	0	0	3.46985e+12	1	100	1	5	5.15829e+06	0.67	63.98	1	77.66	A-	75.2	A-	80.55	A+	4.25062e+10	23/03/1889	#VALUE!	Germany	0	0	1	0	0	12	4.43853e+06	0	Construction Materials	Basic Material	1	0	0	0	0	0	0	0
81	2017	0	0	0	0	0	0	1	0	0	0	0	3.69085e+12	1	100	1	6	4.81696e+06	0.14	47.3	1	67.41	A-	80.07	A-	80.19	A+	4.06961e+10	23/03/1889	#VALUE!	Germany	0	0	1	0	0	12	3.78475e+06	0	Construction Materials	Basic Material	1	0	0	0	0	0	0	0
81	2018	0	0	0	0	0	0	0	1	0	0	0	3.97444e+12	1	100	1	7	5.2687e+06	0.27	35.76	1	72.38	A-	81.92	A-	79.96	A+	4.18301e+10	23/03/1889	#VALUE!	Germany	0	0	1	0	0	12	3.5872e+06	0	Construction Materials	Basic Material	1	0	0	0	0	0	0	0
81	2019	0	0	0	0	0	0	0	0	1	0	0	3.88823e+12	1	80	1	8	4.51881e+06	0.47	29.64	1	73.85	A-	76.49	A-	78.54	A+	3.85274e+10	23/03/1889	#VALUE!	Germany	0	0	1	0	0	12	4.27455e+06	0	Construction Materials	Basic Material	1	0	0	0	0	0	0	0
81	2020	0	0	0	0	0	0	0	0	0	1	0	3.88967e+12	1	80	1	9	4.31985e+06	0.06	22.97	1	81.86	A	83.97	A-	82.05	A+	3.77257e+10	23/03/1889	#VALUE!	Germany	0	0	1	0	0	12	4.09249e+06	0	Construction Materials	Basic Material	1	0	0	0	0	0	0	0
81	2021	0	0	0	0	0	0	0	0	0	0	1	4.25993e+12	1	87.5	1	1	4.81592e+06	0.06	91.22	1	83.62	A+	92.44	A	84.34	A+	3.52344e+10	23/03/1889	#VALUE!	Germany	0	0	1	0	0	12	4.49486e+06	0	Construction Materials	Basic Material	1	0	0	0	0	0	0	0
82	2011	1	0	0	0	0	0	0	0	0	0	0	3.74931e+12	1	0	1	1	823306	0.09	75.32	0	0	C+	47.11	C+	43.01	C	0	10/03/1885	#VALUE!	Germany	0	0	1	0	0	0	700602	0	Marine Port Services	Basic Material	1	0	0	0	0	0	0	0
82	2012	0	1	0	0	0	0	0	0	0	0	0	3.52714e+12	1	9.09	1	2	824697	0.18	57.05	0	0	C	40.9	C+	47.52	C	2.16625e+09	10/03/1885	#VALUE!	Germany	0	0	1	0	0	17	633642	0	Marine Port Services	Basic Material	1	0	0	0	0	0	0	0
82	2013	0	0	1	0	0	0	0	0	0	0	0	3.7338e+12	1	9.09	1	3	723402	0.3	53.75	0	0	C	38.83	C+	46.96	C	1.76625e+09	10/03/1885	#VALUE!	Germany	0	0	1	0	0	13	580657	0	Marine Port Services	Basic Material	1	0	0	0	0	0	0	0
82	2014	0	0	0	1	0	0	0	0	0	0	0	3.88909e+12	1	12.5	0	4	657030	0.25	52.98	0	0	C-	30.27	C+	46.05	C-	1.9842e+09	10/03/1885	#VALUE!	Germany	0	0	1	0	0	14	496302	0	Marine Port Services	Basic Material	1	0	0	0	0	0	0	0
82	2015	0	0	0	0	1	0	0	0	0	0	0	3.35759e+12	1	12.5	0	5	540370	0.32	50	0	0	C	39.58	C+	45.81	C+	1.93505e+09	10/03/1885	#VALUE!	Germany	0	0	1	0	0	14	538267	0	Marine Port Services	Basic Material	1	0	0	0	0	0	0	0
82	2016	0	0	0	0	0	1	0	0	0	0	0	3.46985e+12	1	12.5	0	6	743753	0	43.01	0	0	C+	44.12	C+	47.57	B-	2.25869e+09	10/03/1885	#VALUE!	Germany	0	0	1	0	0	14	702967	19193.6	Marine Port Services	Basic Material	1	0	0	0	0	0	0	0
82	2017	0	0	0	0	0	0	1	0	0	0	0	3.69085e+12	1	12.5	0	1	683549	0.03	90.09	0	0	B	59.84	B-	51.94	B+	2.21896e+09	10/03/1885	#VALUE!	Germany	0	0	1	0	0	12	589504	0	Marine Port Services	Basic Material	1	0	0	0	0	0	0	0
82	2018	0	0	0	0	0	0	0	1	0	0	0	3.97444e+12	1	28.57	0	2	690537	0.16	77.91	1	72.38	B+	67.85	B-	55.84	A-	2.83969e+09	10/03/1885	#VALUE!	Germany	0	0	1	0	0	12	600856	0	Marine Port Services	Basic Material	1	0	0	0	0	0	0	0
82	2019	0	0	0	0	0	0	0	0	1	0	0	3.88823e+12	1	28.57	0	3	775525	0.15	72.16	1	73.85	B	63.33	B+	68.97	B+	3.0482e+09	10/03/1885	#VALUE!	Germany	0	0	1	0	0	12	680264	12213	Marine Port Services	Basic Material	1	0	0	0	0	0	0	0
82	2020	0	0	0	0	0	0	0	0	0	1	0	3.88967e+12	1	16.67	0	4	935589	0.12	65.19	1	81.86	B+	71.95	B+	72.51	A-	3.18296e+09	10/03/1885	#VALUE!	Germany	0	0	1	0	0	12	748016	2273.61	Marine Port Services	Basic Material	1	0	0	0	0	0	0	0
82	2021	0	0	0	0	0	0	0	0	0	0	1	4.25993e+12	1	16.67	0	5	882920	0.25	48.31	1	83.62	B+	69.09	B+	70.01	B+	3.00091e+09	10/03/1885	#VALUE!	Germany	0	0	1	0	0	12	705265	0	Marine Port Services	Basic Material	1	0	0	0	0	0	0	0
83	2011	1	0	0	0	0	0	0	0	0	0	0	3.74931e+12	1	83.33	1	2	3.43044e+07	0.47	33.77	1	82.56	A	86.01	A	88.38	A	0	1995-12-12	28	Germany	0	0	1	0	0	0	1.84716e+07	5.2776e+06	Auto & Truck Manufacturers	Consumer Cyclicals	0	1	0	0	0	0	0	0
83	2012	0	1	0	0	0	0	0	0	0	0	0	3.52714e+12	1	83.33	1	3	3.57369e+07	0.44	22.44	1	81.76	A	87.96	A	85.81	A+	192000000000	1995-12-12	28	Germany	0	0	1	0	0	20	1.92429e+07	4.12348e+06	Auto & Truck Manufacturers	Consumer Cyclicals	0	1	0	0	0	0	0	0
83	2013	0	0	1	0	0	0	0	0	0	0	0	3.7338e+12	1	83.33	1	4	2.78231e+07	0.53	21.88	1	80.95	A	87.46	A	88.37	A+	168000000000	1995-12-12	28	Germany	0	0	1	0	0	20	1.81455e+07	2.4194e+06	Auto & Truck Manufacturers	Consumer Cyclicals	0	1	0	0	0	0	0	0
83	2014	0	0	0	1	0	0	0	0	0	0	0	3.88909e+12	1	83.33	1	5	2.4978e+07	0.35	22.02	1	81.03	A-	80.69	A	86.28	A	193000000000	1995-12-12	28	Germany	0	0	1	0	0	20	1.629e+07	4.344e+06	Auto & Truck Manufacturers	Consumer Cyclicals	0	1	0	0	0	0	0	0
83	2015	0	0	0	0	1	0	0	0	0	0	0	3.35759e+12	1	83.33	1	6	2.418e+07	0.21	20.22	1	78.57	A-	78.11	A	85.84	A-	204000000000	1995-12-12	28	Germany	0	0	1	0	0	20	1.57696e+07	5.25652e+06	Auto & Truck Manufacturers	Consumer Cyclicals	0	1	0	0	0	0	0	0
83	2016	0	0	0	0	0	1	0	0	0	0	0	3.46985e+12	1	100	1	7	2.999e+07	0.15	17.2	1	77.66	A-	81.53	A	87.1	A+	239000000000	1995-12-12	28	Germany	0	0	1	0	0	20	2.03932e+07	4.79841e+06	Auto & Truck Manufacturers	Consumer Cyclicals	0	1	0	0	0	0	0	0
83	2017	0	0	0	0	0	0	1	0	0	0	0	3.69085e+12	1	100	1	8	2.75255e+07	0.19	13.06	1	67.41	B+	74.12	A	84.22	A	238000000000	1995-12-12	28	Germany	0	0	1	0	0	20	1.94972e+07	3.44068e+06	Auto & Truck Manufacturers	Consumer Cyclicals	0	1	0	0	0	0	0	0
83	2018	0	0	0	0	0	0	0	1	0	0	0	3.97444e+12	1	100	1	9	2.1299e+07	0.2	8.72	1	72.38	A-	77	A	83.6	A	249000000000	1995-12-12	28	Germany	0	0	1	0	0	20	1.5694e+07	1.121e+06	Auto & Truck Manufacturers	Consumer Cyclicals	0	1	0	0	0	0	0	0
83	2019	0	0	0	0	0	0	0	0	1	0	0	3.88823e+12	1	100	1	10	2.19834e+07	0.27	6.7	1	73.85	A-	83.05	A	85.82	A+	260000000000	1995-12-12	28	Germany	0	0	1	0	0	20	1.70982e+07	1.2213e+06	Auto & Truck Manufacturers	Consumer Cyclicals	0	1	0	0	0	0	0	0
83	2020	0	0	0	0	0	0	0	0	0	1	0	3.88967e+12	1	100	1	11	2.15993e+07	0.2	5.83	1	81.86	A-	79.64	A-	82.65	A+	253000000000	1995-12-12	28	Germany	0	0	1	0	0	21	1.81888e+07	2.27361e+06	Auto & Truck Manufacturers	Consumer Cyclicals	0	1	0	0	0	0	0	0
83	2021	0	0	0	0	0	0	0	0	0	0	1	4.25993e+12	1	100	1	1	2.14041e+07	0.06	91.22	1	83.62	A+	94.83	A	89.97	A+	261000000000	1995-12-12	28	Germany	0	0	1	0	0	21	1.81935e+07	1.07021e+06	Auto & Truck Manufacturers	Consumer Cyclicals	0	1	0	0	0	0	0	0
84	2011	1	0	0	0	0	0	0	0	0	0	0	3.74931e+12	1	0	1	1	0	0	75.32	0	0	B-	58.1	D+	22.55	B+	0	5/26/2005	18	Germany	0	0	1	0	0	0	494775	1.13468e+06	Integrated Telecommunications Services	Technology	0	0	0	0	0	0	0	1
84	2012	0	1	0	0	0	0	0	0	0	0	0	3.52714e+12	1	0	1	1	1.25766e+06	0	88.46	0	0	C-	27.49	D	13.66	D+	3.39575e+09	5/26/2005	18	Germany	0	0	1	0	0	13	1.24529e+06	12370.5	Integrated Telecommunications Services	Technology	0	0	0	0	0	0	0	1
84	2013	0	0	1	0	0	0	0	0	0	0	0	3.7338e+12	1	0	0	2	2.24037e+06	0	81.88	0	0	C-	31.71	D	14.94	C	2.83059e+09	5/26/2005	18	Germany	0	0	1	0	0	7	841952	0	Integrated Telecommunications Services	Technology	0	0	0	0	0	0	0	1
84	2014	0	0	0	1	0	0	0	0	0	0	0	3.88909e+12	1	0	0	1	1.42375e+06	1.66	94.64	0	0	D+	19.73	D-	7.52	D	2.98415e+09	5/26/2005	18	Germany	0	0	1	0	0	12	1.20437e+06	0	Integrated Telecommunications Services	Technology	0	0	0	0	0	0	0	1
84	2015	0	0	0	0	1	0	0	0	0	0	0	3.35759e+12	1	0	0	2	1.76093e+06	0.18	88.76	0	0	C-	30.44	D	10.19	D+	4.50155e+09	5/26/2005	18	Germany	0	0	1	0	0	12	1.51703e+06	0	Integrated Telecommunications Services	Technology	0	0	0	0	0	0	0	1
84	2016	0	0	0	0	0	1	0	0	0	0	0	3.46985e+12	1	0	0	3	1.29317e+06	0.16	79.57	0	0	C+	47.55	D+	16.72	C+	5.2921e+09	5/26/2005	18	Germany	0	0	1	0	0	12	1.14322e+06	0	Integrated Telecommunications Services	Technology	0	0	0	0	0	0	0	1
84	2017	0	0	0	0	0	0	1	0	0	0	0	3.69085e+12	1	0	0	1	1.41068e+06	0.13	90.09	0	0	C+	43.13	D	16.65	C	5.27144e+09	5/26/2005	18	Germany	0	0	1	0	0	12	1.34875e+06	28672.4	Integrated Telecommunications Services	Technology	0	0	0	0	0	0	0	1
84	2018	0	0	0	0	0	0	0	1	0	0	0	3.97444e+12	1	0	0	1	0	0.02	92.73	1	72.38	B+	74.68	C	33.73	A	5.32257e+09	5/26/2005	18	Germany	0	0	1	0	0	12	0	0	Integrated Telecommunications Services	Technology	0	0	0	0	0	0	0	1
84	2019	0	0	0	0	0	0	0	0	1	0	0	3.88823e+12	1	0	0	1	1.41915e+06	0.07	95.36	1	73.85	C+	48.6	C	35.08	C+	5.48064e+09	5/26/2005	18	Germany	0	0	1	0	0	12	1.27015e+06	24426	Integrated Telecommunications Services	Technology	0	0	0	0	0	0	0	1
84	2020	0	0	0	0	0	0	0	0	0	1	0	3.88967e+12	0	0	0	7	1.87914e+06	0.1	35.51	1	81.86	B-	51.62	C	33.99	B-	4.42314e+09	5/26/2005	18	Germany	0	0	1	0	0	12	1274356	13641.6	Integrated Telecommunications Services	Technology	0	0	0	0	0	0	0	1
84	2021	0	0	0	0	0	0	0	0	0	0	1	4.25993e+12	1	50	0	1	1.40839e+06	0.46	91.22	1	83.62	B	65.71	C	38.18	B+	3.90416e+09	5/26/2005	18	Germany	0	0	1	0	0	12	1.28853e+06	86686.6	Integrated Telecommunications Services	Technology	0	0	0	0	0	0	0	1
85	2011	1	0	0	0	0	0	0	0	0	0	0	3.74931e+12	1	100	1	1	0	0.46	75.32	1	82.56	C+	47.7	B+	67.41	C	0	1995-02-01	29	Germany	0	0	1	0	0	0	0	0	Integrated Telecommunications Services	Technology	0	0	0	0	0	0	0	1
85	2012	0	1	0	0	0	0	0	0	0	0	0	3.52714e+12	1	100	0	1	3.02389e+07	0.08	88.46	1	81.76	A-	75.4	A-	75.79	B+	164000000000	1995-02-01	29	Germany	0	0	1	0	0	20	6.87247e+06	2.06174e+07	Integrated Telecommunications Services	Technology	0	0	0	0	0	0	0	1
85	2013	0	0	1	0	0	0	0	0	0	0	0	3.7338e+12	1	90.91	1	2	2.4194e+07	0.1	81.88	1	80.95	B+	67.15	B+	73.62	B	145000000000	1995-02-01	29	Germany	0	0	1	0	0	20	1.45164e+07	7.25821e+06	Integrated Telecommunications Services	Technology	0	0	0	0	0	0	0	1
85	2014	0	0	0	1	0	0	0	0	0	0	0	3.88909e+12	1	90.91	0	1	2.3892e+07	0.11	94.64	1	81.03	B	63.04	B+	70.23	C+	159000000000	1995-02-01	29	Germany	0	0	1	0	0	20	1.629e+07	6.516e+06	Integrated Telecommunications Services	Technology	0	0	0	0	0	0	0	1
85	2015	0	0	0	0	1	0	0	0	0	0	0	3.35759e+12	1	90.91	0	1	2.20774e+07	0.05	96.63	1	78.57	B	62.57	A-	78.63	B-	156000000000	1995-02-01	29	Germany	0	0	1	0	0	20	1.57696e+07	4.20521e+06	Integrated Telecommunications Services	Technology	0	0	0	0	0	0	0	1
85	2016	0	0	0	0	0	1	0	0	0	0	0	3.46985e+12	1	77.78	0	2	2.15928e+07	0.11	86.02	1	77.66	B	65.99	A-	79.4	B-	174000000000	1995-02-01	29	Germany	0	0	1	0	0	20	1.43952e+07	4.79841e+06	Integrated Telecommunications Services	Technology	0	0	0	0	0	0	0	1
85	2017	0	0	0	0	0	0	1	0	0	0	0	3.69085e+12	1	77.78	0	1	1.83503e+07	0.06	90.09	1	67.41	B-	53.6	A-	77	C	138000000000	1995-02-01	29	Germany	0	0	1	0	0	20	1.37627e+07	3.44068e+06	Integrated Telecommunications Services	Technology	0	0	0	0	0	0	0	1
85	2018	0	0	0	0	0	0	0	1	0	0	0	3.97444e+12	1	77.78	0	2	1.5694e+07	0.07	77.91	1	72.38	C+	47.27	A-	77.66	C-	184000000000	1995-02-01	29	Germany	0	0	1	0	0	20	1.3452e+07	1.121e+06	Integrated Telecommunications Services	Technology	0	0	0	0	0	0	0	1
85	2019	0	0	0	0	0	0	0	0	1	0	0	3.88823e+12	1	85.71	0	3	2.07621e+07	0.08	72.16	1	73.85	B	62.09	A-	82.05	B-	320000000000	1995-02-01	29	Germany	0	0	1	0	0	20	1.83195e+07	1.2213e+06	Integrated Telecommunications Services	Technology	0	0	0	0	0	0	0	1
85	2020	0	0	0	0	0	0	0	0	0	1	0	3.88967e+12	1	85.71	0	4	1.7052e+07	0.06	65.19	1	81.86	A-	78.92	A	87.5	B+	315000000000	1995-02-01	29	Germany	0	0	1	0	0	20	1.59152e+07	1.1368e+06	Integrated Telecommunications Services	Technology	0	0	0	0	0	0	0	1
85	2021	0	0	0	0	0	0	0	0	0	0	1	4.25993e+12	1	85.71	0	5	1.60531e+07	0	48.31	1	83.62	A-	78.17	A	87.06	B+	316000000000	1995-02-01	29	Germany	0	0	1	0	0	20	1.49829e+07	1.07021e+06	Integrated Telecommunications Services	Technology	0	0	0	0	0	0	0	1
86	2011	1	0	0	0	0	0	0	0	0	0	0	3.74931e+12	1	0	1	1	432763	0	75.32	0	0	C	33.76	C-	27.31	D+	0	10/15/2004	19	Germany	0	0	1	0	0	0	432763	0	Real Estate Rental, Development & Operations	Real Estate	0	0	0	0	0	0	1	0
86	2012	0	1	0	0	0	0	0	0	0	0	0	3.52714e+12	1	0	1	2	426093	0	57.05	0	0	D+	22.39	D+	17.72	D	0	10/15/2004	19	Germany	0	0	1	0	0	9	402727	23366.4	Real Estate Rental, Development & Operations	Real Estate	0	0	0	0	0	0	1	0
86	2013	0	0	1	0	0	0	0	0	0	0	0	3.7338e+12	1	0	1	3	350814	0	53.75	0	0	C-	29.64	D+	18.51	D+	4.67752e+09	10/15/2004	19	Germany	0	0	1	0	0	9	345975	4838.81	Real Estate Rental, Development & Operations	Real Estate	0	0	0	0	0	0	1	0
86	2014	0	0	0	1	0	0	0	0	0	0	0	3.88909e+12	1	0	0	4	314940	0	52.98	0	0	D	11.15	D	12.41	D-	3.79426e+09	10/15/2004	19	Germany	0	0	1	0	0	9	310596	4344	Real Estate Rental, Development & Operations	Real Estate	0	0	0	0	0	0	1	0
86	2015	0	0	0	0	1	0	0	0	0	0	0	3.35759e+12	1	0	0	5	310135	0	50	0	0	D	9.27	D	13.2	D-	4.30728e+09	10/15/2004	19	Germany	0	0	1	0	0	9	305929	4205.21	Real Estate Rental, Development & Operations	Real Estate	0	0	0	0	0	0	1	0
86	2016	0	0	0	0	0	1	0	0	0	0	0	3.46985e+12	1	66.67	1	6	367078	0	43.01	0	0	D	15.24	D+	16.82	D	4.34693e+09	10/15/2004	19	Germany	0	0	1	0	0	9	362280	4798.41	Real Estate Rental, Development & Operations	Real Estate	0	0	0	0	0	0	1	0
86	2017	0	0	0	0	0	0	1	0	0	0	0	3.69085e+12	1	66.67	1	7	353243	0	31.53	0	0	D+	17.11	D+	17.55	D+	5.70741e+09	10/15/2004	19	Germany	0	0	1	0	0	9	347509	5734.47	Real Estate Rental, Development & Operations	Real Estate	0	0	0	0	0	0	1	0
86	2018	0	0	0	0	0	0	0	1	0	0	0	3.97444e+12	1	66.67	1	8	349752	0	22.67	0	0	C-	30.14	D	15.55	C	5.2414e+09	10/15/2004	19	Germany	0	0	1	0	0	9	344147	5605	Real Estate Rental, Development & Operations	Real Estate	0	0	0	0	0	0	1	0
86	2019	0	0	0	0	0	0	0	0	1	0	0	3.88823e+12	1	66.67	1	9	478749	0	17.78	0	0	C-	31.56	D+	21.45	C	4.92694e+09	10/15/2004	19	Germany	0	0	1	0	0	9	473864	4885.2	Real Estate Rental, Development & Operations	Real Estate	0	0	0	0	0	0	1	0
86	2020	0	0	0	0	0	0	0	0	0	1	0	3.88967e+12	1	66.67	1	10	414933	0	13.96	0	0	C+	44.79	D+	23.98	B-	5.02089e+09	10/15/2004	19	Germany	0	0	1	0	0	9	410386	4547.21	Real Estate Rental, Development & Operations	Real Estate	0	0	0	0	0	0	1	0
86	2021	0	0	0	0	0	0	0	0	0	0	1	4.25993e+12	1	66.67	1	11	0	0	8.28	0	0	C+	45.47	C-	28.78	B-	4.71825e+09	10/15/2004	19	Germany	0	0	1	0	0	9	0	0	Real Estate Rental, Development & Operations	Real Estate	0	0	0	0	0	0	1	0
87	2011	1	0	0	0	0	0	0	0	0	0	0	3.74931e+12	1	75	1	2	1.3194e+07	0.29	33.77	1	82.56	A-	78.34	A-	82.07	A-	0	1995-02-01	29	Germany	0	0	1	0	0	0	6.597e+06	3.9582e+06	Courier, Postal, Air Freight & Land-based Logistics	Technology	0	0	0	0	0	0	0	1
87	2012	0	1	0	0	0	0	0	0	0	0	0	3.52714e+12	1	77.78	1	3	0	0.25	22.44	1	81.76	A	84.35	A	83.74	A+	4.9325e+10	1995-02-01	29	Germany	0	0	1	0	0	20	6.87247e+06	4.12348e+06	Courier, Postal, Air Freight & Land-based Logistics	Technology	0	0	0	0	0	0	0	1
87	2013	0	0	1	0	0	0	0	0	0	0	0	3.7338e+12	1	50	1	4	1.2097e+07	0.25	21.88	1	80.95	B+	68.17	A-	79.5	B+	3.89942e+10	1995-02-01	29	Germany	0	0	1	0	0	20	7.25821e+06	3.62911e+06	Courier, Postal, Air Freight & Land-based Logistics	Technology	0	0	0	0	0	0	0	1
87	2014	0	0	0	1	0	0	0	0	0	0	0	3.88909e+12	1	50	1	5	1.4118e+07	0	22.02	1	81.03	B	65.03	A-	78.1	B+	4.16456e+10	1995-02-01	29	Germany	0	0	1	0	0	20	1.086e+07	3.258e+06	Courier, Postal, Air Freight & Land-based Logistics	Technology	0	0	0	0	0	0	0	1
87	2015	0	0	0	0	1	0	0	0	0	0	0	3.35759e+12	1	100	1	6	1.15643e+07	0	20.22	1	78.57	B+	70.03	A-	80.36	A-	4.0359e+10	1995-02-01	29	Germany	0	0	1	0	0	20	1.0513e+07	1.0513e+06	Courier, Postal, Air Freight & Land-based Logistics	Technology	0	0	0	0	0	0	0	1
87	2016	0	0	0	0	0	1	0	0	0	0	0	3.46985e+12	1	100	1	7	1.43952e+07	0	17.2	1	77.66	B+	72.73	A-	82.87	A	4.79998e+10	1995-02-01	29	Germany	0	0	1	0	0	20	1.31956e+07	1.1996e+06	Courier, Postal, Air Freight & Land-based Logistics	Technology	0	0	0	0	0	0	0	1
87	2017	0	0	0	0	0	0	1	0	0	0	0	3.69085e+12	1	100	1	8	1.26158e+07	0	13.06	1	67.41	B	66.1	A-	80.43	A-	5.64857e+10	1995-02-01	29	Germany	0	0	1	0	0	20	1.26158e+07	0	Courier, Postal, Air Freight & Land-based Logistics	Technology	0	0	0	0	0	0	0	1
87	2018	0	0	0	0	0	0	0	1	0	0	0	3.97444e+12	1	100	0	9	1.121e+07	0	8.72	1	72.38	B	64.98	A-	79.98	A-	5.88416e+10	1995-02-01	29	Germany	0	0	1	0	0	20	1.121e+07	0	Courier, Postal, Air Freight & Land-based Logistics	Technology	0	0	0	0	0	0	0	1
87	2019	0	0	0	0	0	0	0	0	1	0	0	3.88823e+12	1	100	0	10	0	0	6.7	1	73.85	A-	83.15	A	85.28	A	6.58041e+10	1995-02-01	29	Germany	0	0	1	0	0	20	1.34343e+07	0	Courier, Postal, Air Freight & Land-based Logistics	Technology	0	0	0	0	0	0	0	1
87	2020	0	0	0	0	0	0	0	0	0	1	0	3.88967e+12	1	100	1	11	1.25048e+07	0	5.83	1	81.86	A	83.75	A	84.3	A	7.04285e+10	1995-02-01	29	Germany	0	0	1	0	0	20	1.1368e+07	1.1368e+06	Courier, Postal, Air Freight & Land-based Logistics	Technology	0	0	0	0	0	0	0	1
87	2021	0	0	0	0	0	0	0	0	0	0	1	4.25993e+12	1	100	1	12	1.17723e+07	0	3.04	1	83.62	A-	77.44	A-	82.85	A-	7.22381e+10	1995-02-01	29	Germany	0	0	1	0	0	20	1.07021e+07	0	Courier, Postal, Air Freight & Land-based Logistics	Technology	0	0	0	0	0	0	0	1
88	2011	1	0	0	0	0	0	0	0	0	0	0	3.74931e+12	1	20	1	2	0	0	57.05	1	81.76	B-	57.66	B	66.52	C+	0	7/14/1999	24	Germany	0	0	1	0	0	0	1.02863e+06	257159	Semiconductors	Technology	0	0	0	0	0	0	0	1
88	2012	0	1	0	0	0	0	0	0	0	0	0	3.52714e+12	1	20	0	3	0	0.04	53.75	1	80.95	B+	67.61	B+	73.17	B-	7.93342e+09	7/14/1999	24	Germany	0	0	1	0	0	14	1.08191e+06	405718	Semiconductors	Technology	0	0	0	0	0	0	0	1
88	2013	0	0	1	0	0	0	0	0	0	0	0	3.7338e+12	1	20	1	1	1.51573e+06	0.09	94.64	1	81.03	B+	67.23	B+	74.31	B-	8.02563e+09	7/14/1999	24	Germany	0	0	1	0	0	14	1.13679e+06	252621	Semiconductors	Technology	0	0	0	0	0	0	0	1
88	2014	0	0	0	1	0	0	0	0	0	0	0	3.88909e+12	1	20	1	1	2.48332e+06	0.06	96.63	1	78.57	B+	73.91	A-	80.02	B	9.27329e+09	7/14/1999	24	Germany	0	0	1	0	0	16	1.89993e+06	447042	Semiconductors	Technology	0	0	0	0	0	0	0	1
88	2015	0	0	0	0	1	0	0	0	0	0	0	3.35759e+12	1	25	1	2	2.50607e+06	0.24	86.02	1	77.66	B+	71.84	A-	82.99	B	9.59222e+09	7/14/1999	24	Germany	0	0	1	0	0	16	1.91046e+06	112380	Semiconductors	Technology	0	0	0	0	0	0	0	1
88	2016	0	0	0	0	0	1	0	0	0	0	0	3.46985e+12	1	25	1	3	2.71675e+06	0.21	67.57	1	67.41	B	60.39	A-	79.23	B	1.17312e+10	7/14/1999	24	Germany	0	0	1	0	0	16	2.12615e+06	118120	Semiconductors	Technology	0	0	0	0	0	0	0	1
88	2017	0	0	0	0	0	0	1	0	0	0	0	3.69085e+12	1	25	1	4	2.66986e+06	0.15	56.4	1	72.38	B	61.75	A-	77.35	B	1.2203e+10	7/14/1999	24	Germany	0	0	1	0	0	17	2.20553e+06	116081	Semiconductors	Technology	0	0	0	0	0	0	0	1
88	2018	0	0	0	0	0	0	0	1	0	0	0	3.97444e+12	1	40	1	5	3.07214e+06	0.04	50.52	1	73.85	B	64.35	A-	76.93	B	1.47626e+10	7/14/1999	24	Germany	0	0	1	0	0	16	2.07062e+06	871840	Semiconductors	Technology	0	0	0	0	0	0	0	1
88	2019	0	0	0	0	0	0	0	0	1	0	0	3.88823e+12	1	40	1	6	4.7118e+06	0.03	42.93	1	81.86	A-	81.06	A-	82.16	A	2.59873e+10	7/14/1999	24	Germany	0	0	1	0	0	16	3.98411e+06	585899	Semiconductors	Technology	0	0	0	0	0	0	0	1
88	2020	0	0	0	0	0	0	0	0	0	1	0	3.88967e+12	1	40	1	7	4.78181e+06	0.03	30.57	1	83.62	A	89.28	A-	83.31	A	2.67828e+10	7/14/1999	24	Germany	0	0	1	0	0	16	4.28499e+06	347431	Semiconductors	Technology	0	0	0	0	0	0	0	1
88	2021	0	0	0	0	0	0	0	0	0	0	1	4.25993e+12	0	0	0	8	4.74665e+06	0.1	23.65	1	83.37	A	84.15	A	83.33	A	2.77867e+10	7/14/1999	24	Germany	0	0	1	0	0	16	4.0176e+06	293971	Semiconductors	Technology	0	0	0	0	0	0	0	1
89	2011	1	0	0	0	0	0	0	0	0	0	0	3.74931e+12	1	0	1	15	1.91327e+06	0.3	7.75	0	0	C+	42.72	C+	49.74	B-	0	4/26/2002	21	Germany	0	0	1	0	0	0	1.01748e+06	262783	Electrical Components & Equipment	Industrial	0	0	0	0	0	1	0	0
89	2012	0	1	0	0	0	0	0	0	0	0	0	3.52714e+12	1	0	1	1	1.80362e+06	0.49	75.32	0	0	C	39.15	B-	53.32	C+	0	4/26/2002	21	Germany	0	0	1	0	0	12	978995	369432	Electrical Components & Equipment	Industrial	0	0	0	0	0	1	0	0
89	2013	0	0	1	0	0	0	0	0	0	0	0	3.7338e+12	1	0	1	2	1.94491e+06	0.34	57.05	0	0	C	33.81	B	59.12	C-	3.3176e+09	4/26/2002	21	Germany	0	0	1	0	0	12	1.03637e+06	331253	Electrical Components & Equipment	Industrial	0	0	0	0	0	1	0	0
89	2014	0	0	0	1	0	0	0	0	0	0	0	3.88909e+12	1	0	1	3	1.39116e+06	0.42	53.75	0	0	D	14.92	B-	51.01	D	2.82642e+09	4/26/2002	21	Germany	0	0	1	0	0	12	935100	30242.5	Electrical Components & Equipment	Industrial	0	0	0	0	0	1	0	0
89	2015	0	0	0	0	1	0	0	0	0	0	0	3.35759e+12	1	0	1	4	1.79407e+06	0.44	52.98	0	0	D+	22.36	B-	51.18	D+	3.12856e+09	4/26/2002	21	Germany	0	0	1	0	0	12	981744	32580	Electrical Components & Equipment	Industrial	0	0	0	0	0	1	0	0
89	2016	0	0	0	0	0	1	0	0	0	0	0	3.46985e+12	1	0	1	5	2.97519e+06	0.77	50	0	0	D+	23.56	C+	49.43	D+	4.25535e+09	4/26/2002	21	Germany	0	0	1	0	0	12	1.10492e+06	100925	Electrical Components & Equipment	Industrial	0	0	0	0	0	1	0	0
89	2017	0	0	0	0	0	0	1	0	0	0	0	3.69085e+12	1	40	0	6	2.17128e+06	1.47	43.01	0	0	C+	46.58	B-	54.94	B-	3.82662e+09	4/26/2002	21	Germany	0	0	1	0	0	12	1.72983e+06	37187.7	Electrical Components & Equipment	Industrial	0	0	0	0	0	1	0	0
89	2018	0	0	0	0	0	0	0	1	0	0	0	3.97444e+12	1	40	0	7	1.75934e+06	0.23	31.53	0	0	C	33.76	B-	57.6	C	3.92121e+09	4/26/2002	21	Germany	0	0	1	0	0	12	1.36136e+06	114689	Electrical Components & Equipment	Industrial	0	0	0	0	0	1	0	0
89	2019	0	0	0	0	0	0	0	0	1	0	0	3.88823e+12	1	50	0	8	2.59736e+06	0.19	22.67	0	0	C	38.83	B	61.45	C+	3.97492e+09	4/26/2002	21	Germany	0	0	1	0	0	12	1.59967e+06	998812	Electrical Components & Equipment	Industrial	0	0	0	0	0	1	0	0
89	2020	0	0	0	0	0	0	0	0	0	1	0	3.88967e+12	1	50	0	1	3.73351e+06	0	95.36	0	0	B-	51.2	B	62.95	C+	4.18874e+09	4/26/2002	21	Germany	0	0	1	0	0	12	3.4978e+06	236932	Electrical Components & Equipment	Industrial	0	0	0	0	0	1	0	0
89	2021	0	0	0	0	0	0	0	0	0	0	1	4.25993e+12	1	60	1	2	4.09931e+06	0	86.75	0	0	B-	58.22	B	66.15	B	3.7954e+09	4/26/2002	21	Germany	0	0	1	0	0	12	2.95455e+06	1.14476e+06	Electrical Components & Equipment	Industrial	0	0	0	0	0	1	0	0
90	2011	1	0	0	0	0	0	0	0	0	0	0	3.74931e+12	1	100	1	1	8.70804e+06	0.16	75.32	1	82.56	B+	71.89	B+	69.09	A	0	7/18/1995	28	Germany	0	0	1	0	0	0	7.12476e+06	791640	Pharmaceuticals	Healthcare	0	0	0	0	1	0	0	0
90	2012	0	1	0	0	0	0	0	0	0	0	0	3.52714e+12	1	100	1	2	9.34657e+06	0.1	57.05	1	81.76	B	64.26	B+	73.21	B+	2.88506e+10	7/18/1995	28	Germany	0	0	1	0	0	17	7.14737e+06	549798	Pharmaceuticals	Healthcare	0	0	0	0	1	0	0	0
90	2013	0	0	1	0	0	0	0	0	0	0	0	3.7338e+12	1	100	0	3	8.34694e+06	0.21	53.75	1	80.95	B-	53.66	B+	72.05	B-	2.90638e+10	7/18/1995	28	Germany	0	0	1	0	0	17	6.53239e+06	725821	Pharmaceuticals	Healthcare	0	0	0	0	1	0	0	0
90	2014	0	0	0	1	0	0	0	0	0	0	0	3.88909e+12	1	50	0	4	1.1946e+07	0.15	52.98	1	81.03	B-	54.18	B+	74.96	C+	4.1842e+10	7/18/1995	28	Germany	0	0	1	0	0	18	8.5794e+06	1.086e+06	Pharmaceuticals	Healthcare	0	0	0	0	1	0	0	0
90	2015	0	0	0	0	1	0	0	0	0	0	0	3.35759e+12	1	50	0	5	1.11438e+07	0.24	50	1	78.57	C+	48.08	A-	80.02	C+	4.04503e+10	7/18/1995	28	Germany	0	0	1	0	0	18	8.62069e+06	315391	Pharmaceuticals	Healthcare	0	0	0	0	1	0	0	0
90	2016	0	0	0	0	0	1	0	0	0	0	0	3.46985e+12	1	50	0	6	1.24759e+07	0.25	43.01	1	77.66	B-	50.33	A-	80.5	B-	4.38493e+10	7/18/1995	28	Germany	0	0	1	0	0	18	1.01966e+07	359881	Pharmaceuticals	Healthcare	0	0	0	0	1	0	0	0
90	2017	0	0	0	0	0	0	1	0	0	0	0	3.69085e+12	1	50	0	7	1.29599e+07	0.18	31.53	1	67.41	C+	42.92	A-	78.42	C+	4.12848e+10	7/18/1995	28	Germany	0	0	1	0	0	18	1.14689e+07	458758	Pharmaceuticals	Healthcare	0	0	0	0	1	0	0	0
90	2018	0	0	0	0	0	0	0	1	0	0	0	3.97444e+12	1	50	0	8	1.2331e+07	0.09	22.67	1	72.38	B	59.25	A	83.77	B-	4.92391e+10	7/18/1995	28	Germany	0	0	1	0	0	18	1.07616e+07	784701	Pharmaceuticals	Healthcare	0	0	0	0	1	0	0	0
90	2019	0	0	0	0	0	0	0	0	1	0	0	3.88823e+12	1	50	1	9	1.27015e+07	0.07	17.78	1	73.85	B-	56.32	A	83.36	C+	5.00132e+10	7/18/1995	28	Germany	0	0	1	0	0	17	11358085	610650	Pharmaceuticals	Healthcare	0	0	0	0	1	0	0	0
90	2020	0	0	0	0	0	0	0	0	0	1	0	3.88967e+12	1	60	1	10	1.23912e+07	0.06	13.96	1	81.86	B+	70.82	A	87.34	B	5.01886e+10	7/18/1995	28	Germany	0	0	1	0	0	16	1.1027e+07	682082	Pharmaceuticals	Healthcare	0	0	0	0	1	0	0	0
90	2021	0	0	0	0	0	0	0	0	0	0	1	4.25993e+12	1	60	1	11	1.14512e+07	0.06	8.28	1	83.62	B+	74.35	A	88.22	B+	5.14183e+10	7/18/1995	28	Germany	0	0	1	0	0	16	1.0381e+07	428082	Pharmaceuticals	Healthcare	0	0	0	0	1	0	0	0
91	2011	1	0	0	0	0	0	0	0	0	0	0	3.74931e+12	1	25	0	2	540954	0	33.77	0	0	C	39.42	D+	19.41	C-	0	7/18/2013	10	Germany	0	0	1	0	0	0	473665	18471.6	Commodity Chemicals	Basic Material	1	0	0	0	0	0	0	0
91	2012	0	1	0	0	0	0	0	0	0	0	0	3.52714e+12	1	33.33	1	3	584160	0.1	22.44	0	0	C	36.18	C-	25.55	C	1.6038e+09	7/18/2013	10	Germany	0	0	1	0	0	6	569041	15119.4	Commodity Chemicals	Basic Material	1	0	0	0	0	0	0	0
91	2013	0	0	1	0	0	0	0	0	0	0	0	3.7338e+12	1	33.33	1	4	1.9827e+06	0	21.88	0	0	C-	31.45	D+	24.67	D+	1.45195e+09	7/18/2013	10	Germany	0	0	1	0	0	6	1.76012e+06	38710.5	Commodity Chemicals	Basic Material	1	0	0	0	0	0	0	0
91	2014	0	0	0	1	0	0	0	0	0	0	0	3.88909e+12	1	33.33	0	5	2.08078e+06	0.1	22.02	0	0	D+	21.81	C-	26.87	D	1.659e+09	7/18/2013	10	Germany	0	0	1	0	0	6	1.79733e+06	116202	Commodity Chemicals	Basic Material	1	0	0	0	0	0	0	0
91	2015	0	0	0	0	1	0	0	0	0	0	0	3.35759e+12	1	33.33	1	6	2.20774e+06	0.09	20.22	0	0	C-	26.45	C-	26.13	D+	1.78863e+09	7/18/2013	10	Germany	0	0	1	0	0	6	1.89235e+06	105130	Commodity Chemicals	Basic Material	1	0	0	0	0	0	0	0
91	2016	0	0	0	0	0	1	0	0	0	0	0	3.46985e+12	1	66.67	1	7	2.51916e+06	0.11	17.2	0	0	B-	56.73	C-	32.26	B	2.1588e+09	7/18/2013	10	Germany	0	0	1	0	0	6	2.27924e+06	119960	Commodity Chemicals	Basic Material	1	0	0	0	0	0	0	0
91	2017	0	0	0	0	0	0	1	0	0	0	0	3.69085e+12	1	66.67	1	8	1.94972e+06	0.05	13.06	0	0	B+	71.82	B-	52.09	A	2.14326e+09	7/18/2013	10	Germany	0	0	1	0	0	6	1.83503e+06	0	Commodity Chemicals	Basic Material	1	0	0	0	0	0	0	0
91	2018	0	0	0	0	0	0	0	1	0	0	0	3.97444e+12	1	66.67	1	9	2.1299e+06	0.06	8.72	0	0	B-	53.16	C+	47.19	B+	2.18139e+09	7/18/2013	10	Germany	0	0	1	0	0	6	1.9057e+06	0	Commodity Chemicals	Basic Material	1	0	0	0	0	0	0	0
91	2019	0	0	0	0	0	0	0	0	1	0	0	3.88823e+12	1	66.67	1	10	2.4426e+06	0.12	6.7	0	0	B-	51.37	C+	45.89	B+	2.52237e+09	7/18/2013	10	Germany	0	0	1	0	0	6	2.07621e+06	122130	Commodity Chemicals	Basic Material	1	0	0	0	0	0	0	0
91	2020	0	0	0	0	0	0	0	0	0	1	0	3.88967e+12	1	66.67	1	1	2.27361e+06	0.11	95.23	0	0	B	62.72	B-	52.31	B+	2.55481e+09	7/18/2013	10	Germany	0	0	1	0	0	6	2.04625e+06	113680	Commodity Chemicals	Basic Material	1	0	0	0	0	0	0	0
91	2021	0	0	0	0	0	0	0	0	0	0	1	4.25993e+12	1	66.67	1	2	2.24743e+06	0.05	77.53	0	0	B+	70.75	B-	56.91	A-	2.66024e+09	7/18/2013	10	Germany	0	0	1	0	0	6	2.14041e+06	107021	Commodity Chemicals	Basic Material	1	0	0	0	0	0	0	0
92	2011	1	0	0	0	0	0	0	0	0	0	0	3.74931e+12	0	0	0	1	262561	0	75.32	0	0	C-	27.48	C-	25.38	D+	0	1994-01-07	30	Germany	0	0	1	0	0	0	262561	0	Miscellaneous Specialty Retailers	Consumer Cyclicals	0	1	0	0	0	0	0	0
92	2012	0	1	0	0	0	0	0	0	0	0	0	3.52714e+12	0	0	0	2	285895	0	57.05	0	0	D	10	D+	21.23	D	0	1994-01-07	30	Germany	0	0	1	0	0	16	273524	0	Miscellaneous Specialty Retailers	Consumer Cyclicals	0	1	0	0	0	0	0	0
92	2013	0	0	1	0	0	0	0	0	0	0	0	3.7338e+12	0	0	0	3	268554	0.05	53.75	0	0	D	10.12	D+	22.05	D-	1.09586e+09	1994-01-07	30	Germany	0	0	1	0	0	16	241940	0	Miscellaneous Specialty Retailers	Consumer Cyclicals	0	1	0	0	0	0	0	0
92	2014	0	0	0	1	0	0	0	0	0	0	0	3.88909e+12	0	0	0	4	217200	0.11	52.98	0	0	D-	7.01	D+	21.52	D-	9.37452e+08	1994-01-07	30	Germany	0	0	1	0	0	16	217200	0	Miscellaneous Specialty Retailers	Consumer Cyclicals	0	1	0	0	0	0	0	0
92	2015	0	0	0	0	1	0	0	0	0	0	0	3.35759e+12	1	66.67	1	5	259672	0	50	0	0	D+	21.94	C-	27.32	D	9.82088e+08	1994-01-07	30	Germany	0	0	1	0	0	18	259672	0	Miscellaneous Specialty Retailers	Consumer Cyclicals	0	1	0	0	0	0	0	0
92	2016	0	0	0	0	0	1	0	0	0	0	0	3.46985e+12	1	66.67	0	6	245918	0	43.01	0	0	D-	7.7	D+	22.37	D-	9.66427e+08	1994-01-07	30	Germany	0	0	1	0	0	18	233922	0	Miscellaneous Specialty Retailers	Consumer Cyclicals	0	1	0	0	0	0	0	0
92	2017	0	0	0	0	0	0	1	0	0	0	0	3.69085e+12	0	66.67	0	7	247729	0.05	31.53	0	0	D	16.33	C	37.46	D	1.14007e+09	1994-01-07	30	Germany	0	0	1	0	0	16	247729	0	Miscellaneous Specialty Retailers	Consumer Cyclicals	0	1	0	0	0	0	0	0
92	2018	0	0	0	0	0	0	0	1	0	0	0	3.97444e+12	1	66.67	1	8	317243	0	22.67	0	0	D+	24.47	C	41.25	D+	1.07149e+09	1994-01-07	30	Germany	0	0	1	0	0	18	317243	0	Miscellaneous Specialty Retailers	Consumer Cyclicals	0	1	0	0	0	0	0	0
92	2019	0	0	0	0	0	0	0	0	1	0	0	3.88823e+12	1	66.67	1	9	322423	0	17.78	0	0	D+	19.63	C+	41.94	D+	1.48302e+09	1994-01-07	30	Germany	0	0	1	0	0	18	322423	0	Miscellaneous Specialty Retailers	Consumer Cyclicals	0	1	0	0	0	0	0	0
92	2020	0	0	0	0	0	0	0	0	0	1	0	3.88967e+12	1	66.67	1	10	359230	0	13.96	0	0	C	34.46	B-	50.29	C	2.04812e+09	1994-01-07	30	Germany	0	0	1	0	0	19	359230	0	Miscellaneous Specialty Retailers	Consumer Cyclicals	0	1	0	0	0	0	0	0
92	2021	0	0	0	0	0	0	0	0	0	0	1	4.25993e+12	1	66.67	1	1	0	0	91.22	0	0	C+	47.82	B-	55.39	C+	1.94747e+09	1994-01-07	30	Germany	0	0	1	0	0	16	0	0	Miscellaneous Specialty Retailers	Consumer Cyclicals	0	1	0	0	0	0	0	0
93	2011	1	0	0	0	0	0	0	0	0	0	0	3.74931e+12	1	71.43	1	2	3.03462e+07	0.06	33.77	0	0	B	64.61	B	61.27	B+	0	1/28/2011	13	Germany	0	0	1	0	0	0	2.24298e+07	3.9582e+06	Healthcare Facilities & Services	Healthcare	0	0	0	0	1	0	0	0
93	2012	0	1	0	0	0	0	0	0	0	0	0	3.52714e+12	1	71.43	1	3	3.02389e+07	0.15	22.44	0	0	C+	44.23	C+	47.76	C+	4.50257e+10	1/28/2011	13	Germany	0	0	1	0	0	12	2.06174e+07	2.74899e+06	Healthcare Facilities & Services	Healthcare	0	0	0	0	1	0	0	0
93	2013	0	0	1	0	0	0	0	0	0	0	0	3.7338e+12	1	71.43	1	4	2.90328e+07	0.29	21.88	0	0	C	41.28	C+	44.58	C+	4.53272e+10	1/28/2011	13	Germany	0	0	1	0	0	12	1.93552e+07	1.2097e+06	Healthcare Facilities & Services	Healthcare	0	0	0	0	1	0	0	0
93	2014	0	0	0	1	0	0	0	0	0	0	0	3.88909e+12	1	71.43	0	5	2.8236e+07	0.41	22.02	0	0	B-	52.23	B-	51.87	B	4.77736e+10	1/28/2011	13	Germany	0	0	1	0	0	11	1.8462e+07	1.086e+06	Healthcare Facilities & Services	Healthcare	0	0	0	0	1	0	0	0
93	2015	0	0	0	0	1	0	0	0	0	0	0	3.35759e+12	1	71.43	0	6	2.62826e+07	0.44	20.22	0	0	C-	28.29	C+	46.48	C-	4.90247e+10	1/28/2011	13	Germany	0	0	1	0	0	12	1.78722e+07	2.10261e+06	Healthcare Facilities & Services	Healthcare	0	0	0	0	1	0	0	0
93	2016	0	0	0	0	0	1	0	0	0	0	0	3.46985e+12	1	75	0	7	2.87904e+07	0.32	17.2	0	0	C-	25.92	C+	43.91	C-	6.49873e+10	1/28/2011	13	Germany	0	0	1	0	0	12	2.27924e+07	2.3992e+06	Healthcare Facilities & Services	Healthcare	0	0	0	0	1	0	0	0
93	2017	0	0	0	0	0	0	1	0	0	0	0	3.69085e+12	1	75	0	8	2.75255e+07	0.14	13.06	1	67.41	B-	53.72	B	63.28	B	6.42731e+10	1/28/2011	13	Germany	0	0	1	0	0	12	2.06441e+07	3.44068e+06	Healthcare Facilities & Services	Healthcare	0	0	0	0	1	0	0	0
93	2018	0	0	0	0	0	0	0	1	0	0	0	3.97444e+12	1	75	0	9	2.8025e+07	0.14	8.72	1	72.38	B	65.57	B+	72.98	B	7.22522e+10	1/28/2011	13	Germany	0	0	1	0	0	13	2.3541e+07	3.363e+06	Healthcare Facilities & Services	Healthcare	0	0	0	0	1	0	0	0
93	2019	0	0	0	0	0	0	0	0	1	0	0	3.88823e+12	1	100	0	1	3.54177e+07	0.04	95.36	1	73.85	A-	82.98	B+	75	A-	8.09685e+10	1/28/2011	13	Germany	0	0	1	0	0	12	2.4426e+07	3.6639e+06	Healthcare Facilities & Services	Healthcare	0	0	0	0	1	0	0	0
93	2020	0	0	0	0	0	0	0	0	0	1	0	3.88967e+12	1	100	0	2	3.29673e+07	0.26	86.75	1	81.86	A	87.88	A-	83.02	A	8.14972e+10	1/28/2011	13	Germany	0	0	1	0	0	12	2.61465e+07	3.41041e+06	Healthcare Facilities & Services	Healthcare	0	0	0	0	1	0	0	0
93	2021	0	0	0	0	0	0	0	0	0	0	1	4.25993e+12	1	100	0	3	3.85274e+07	0.12	68.92	1	83.62	A	87.88	A	83.48	A	8.13514e+10	1/28/2011	13	Germany	0	0	1	0	0	13	3.1036e+07	3.21062e+06	Healthcare Facilities & Services	Healthcare	0	0	0	0	1	0	0	0
94	2011	1	0	0	0	0	0	0	0	0	0	0	3.74931e+12	1	33.33	1	3	1.18746e+07	0.13	22.44	1	81.76	C+	43.49	B+	73.76	C	0	1/15/1952	72	Germany	0	0	1	0	0	0	3.9582e+06	6.597e+06	Pharmaceuticals	Healthcare	0	0	0	0	1	0	0	0
94	2012	0	1	0	0	0	0	0	0	0	0	0	3.52714e+12	1	40	1	4	9.62146e+06	0.17	21.88	1	80.95	C+	43.96	B+	74.65	C	7.0828e+10	1/15/1952	72	Germany	0	0	1	0	0	21	4.12348e+06	4.12348e+06	Pharmaceuticals	Healthcare	0	0	0	0	1	0	0	0
94	2013	0	0	1	0	0	0	0	0	0	0	0	3.7338e+12	1	40	1	5	2.90328e+07	0.5	22.02	1	81.03	C	38.52	B+	73.85	C	7.86336e+10	1/15/1952	72	Germany	0	0	1	0	0	20	1.45164e+07	4.83881e+06	Pharmaceuticals	Healthcare	0	0	0	0	1	0	0	0
94	2014	0	0	0	1	0	0	0	0	0	0	0	3.88909e+12	1	40	1	6	3.9096e+07	0	20.22	1	78.57	C+	41.83	B+	74.95	C	8.14638e+10	1/15/1952	72	Germany	0	0	1	0	0	20	1.8462e+07	9.774e+06	Pharmaceuticals	Healthcare	0	0	0	0	1	0	0	0
94	2015	0	0	0	0	1	0	0	0	0	0	0	3.35759e+12	1	87.5	1	7	2.94365e+07	0	17.2	1	77.66	B	65.11	A-	82.92	A-	8.68021e+10	1/15/1952	72	Germany	0	0	1	0	0	20	1.68209e+07	2.10261e+06	Pharmaceuticals	Healthcare	0	0	0	0	1	0	0	0
94	2016	0	0	0	0	0	1	0	0	0	0	0	3.46985e+12	1	87.5	1	1	2.03932e+07	0.55	90.09	1	67.41	B+	67.65	A	84.37	B+	9.15539e+10	1/15/1952	72	Germany	0	0	1	0	0	20	1.07964e+07	2.3992e+06	Pharmaceuticals	Healthcare	0	0	0	0	1	0	0	0
94	2017	0	0	0	0	0	0	1	0	0	0	0	3.69085e+12	1	87.5	1	1	2.86724e+07	0.39	92.73	1	72.38	A	83.65	A	89.73	A-	144000000000	1/15/1952	72	Germany	0	0	1	0	0	20	1.72034e+07	3.44068e+06	Pharmaceuticals	Healthcare	0	0	0	0	1	0	0	0
94	2018	0	0	0	0	0	0	0	1	0	0	0	3.97444e+12	1	100	1	2	3.2509e+07	0.32	85.05	1	73.85	A-	79.02	A	89.18	A-	139000000000	1/15/1952	72	Germany	0	0	1	0	0	20	1.5694e+07	8.96801e+06	Pharmaceuticals	Healthcare	0	0	0	0	1	0	0	0
94	2019	0	0	0	0	0	0	0	0	1	0	0	3.88823e+12	1	100	1	3	2.56473e+07	0.17	77.56	1	81.86	A	87	A	90.79	A	143000000000	1/15/1952	72	Germany	0	0	1	0	0	20	1.58769e+07	6.1065e+06	Pharmaceuticals	Healthcare	0	0	0	0	1	0	0	0
94	2020	0	0	0	0	0	0	0	0	0	1	0	3.88967e+12	1	87.5	1	4	2.15993e+07	0.06	59.8	1	83.62	A	90.55	A+	92.41	A	134000000000	1/15/1952	72	Germany	0	0	1	0	0	20	1.59152e+07	4.54721e+06	Pharmaceuticals	Healthcare	0	0	0	0	1	0	0	0
94	2021	0	0	0	0	0	0	0	0	0	0	1	4.25993e+12	1	87.5	1	5	1.92637e+07	0	49.32	1	83.37	A+	94.79	A+	93.93	A+	132000000000	1/15/1952	72	Germany	0	0	1	0	0	21	1.60531e+07	3.21062e+06	Pharmaceuticals	Healthcare	0	0	0	0	1	0	0	0
95	2011	1	0	0	0	0	0	0	0	0	0	0	3.74931e+12	1	100	0	1	2.29444e+06	0.42	75.32	0	0	D	13.29	D+	19.03	D-	0	2017-11-10	6	Germany	0	0	1	0	0	0	692685	1.22704e+06	Real Estate Rental, Development & Operations	Real Estate	0	0	0	0	0	0	1	0
95	2012	0	1	0	0	0	0	0	0	0	0	0	3.52714e+12	1	100	0	2	2.58542e+06	0.2	57.05	0	0	D+	24.34	C	39	D	0	2017-11-10	6	Germany	0	0	1	0	0	5	1.08997e+06	978640	Real Estate Rental, Development & Operations	Real Estate	0	0	0	0	0	0	1	0
95	2013	0	0	1	0	0	0	0	0	0	0	0	3.7338e+12	1	100	0	3	1.20728e+06	0.25	53.75	0	0	D+	18.32	C	38.86	D	1.399e+10	2017-11-10	6	Germany	0	0	1	0	0	5	616948	285490	Real Estate Rental, Development & Operations	Real Estate	0	0	0	0	0	0	1	0
95	2014	0	0	0	1	0	0	0	0	0	0	0	3.88909e+12	1	100	0	4	1.85163e+06	0.34	52.98	0	0	D+	19.93	C+	48.71	D	1.2457e+10	2017-11-10	6	Germany	0	0	1	0	0	5	651600	468066	Real Estate Rental, Development & Operations	Real Estate	0	0	0	0	0	0	1	0
95	2015	0	0	0	0	1	0	0	0	0	0	0	3.35759e+12	1	100	0	5	1.20479e+06	0.65	50	0	0	D	13.8	C+	47.81	D-	1.55044e+10	2017-11-10	6	Germany	0	0	1	0	0	5	1.05235e+06	19974.8	Real Estate Rental, Development & Operations	Real Estate	0	0	0	0	0	0	1	0
95	2016	0	0	0	0	0	1	0	0	0	0	0	3.46985e+12	1	100	0	1	1.30157e+06	0.12	94.09	0	0	C-	31.99	B-	53.46	D+	1.81398e+10	2017-11-10	6	Germany	0	0	1	0	0	5	1.2128e+06	88770.5	Real Estate Rental, Development & Operations	Real Estate	0	0	0	0	0	0	1	0
95	2017	0	0	0	0	0	0	1	0	0	0	0	3.69085e+12	1	100	0	2	1.36824e+06	0	75.23	0	0	A-	77.58	B+	71.61	A	2.53682e+10	2017-11-10	6	Germany	0	0	1	0	0	6	1.2742e+06	82576.4	Real Estate Rental, Development & Operations	Real Estate	0	0	0	0	0	0	1	0
95	2018	0	0	0	0	0	0	0	1	0	0	0	3.97444e+12	1	100	0	3	1.57052e+06	0.01	65.12	0	0	A-	76.91	B+	70.94	A+	2.82253e+10	2017-11-10	6	Germany	0	0	1	0	0	6	1.45506e+06	96406.1	Real Estate Rental, Development & Operations	Real Estate	0	0	0	0	0	0	1	0
95	2019	0	0	0	0	0	0	0	0	1	0	0	3.88823e+12	1	100	1	4	2.2594e+06	0.01	59.28	0	0	B+	72.01	B+	67.43	A	3.03026e+10	2017-11-10	6	Germany	0	0	1	0	0	6	1.90645e+06	106253	Real Estate Rental, Development & Operations	Real Estate	0	0	0	0	0	0	1	0
95	2020	0	0	0	0	0	0	0	0	0	1	0	3.88967e+12	1	100	1	5	3.43997e+06	0.12	51.94	0	0	A-	76.69	A-	76.69	A+	3.62301e+10	2017-11-10	6	Germany	0	0	1	0	0	6	3.2001e+06	239865	Real Estate Rental, Development & Operations	Real Estate	0	0	0	0	0	0	1	0
95	2021	0	0	0	0	0	0	0	0	0	0	1	4.25993e+12	1	100	1	6	3.6387e+06	0	37.84	1	83.62	A-	77.36	A	83.51	A	3.67715e+10	2017-11-10	6	Germany	0	0	1	0	0	6	3.42466e+06	214041	Real Estate Rental, Development & Operations	Real Estate	0	0	0	0	0	0	1	0
96	2011	1	0	0	0	0	0	0	0	0	0	0	3.74931e+12	1	100	1	2	1.39777e+07	0.07	33.77	0	0	A	88.67	A-	75.16	A+	0	2006-10-02	17	Germany	0	0	1	0	0	0	1.15104e+07	435402	Healthcare Facilities & Services	Healthcare	0	0	0	0	1	0	0	0
96	2012	0	1	0	0	0	0	0	0	0	0	0	3.52714e+12	1	100	1	3	1.50851e+07	0.17	22.44	0	0	A-	77.74	B	66.06	A	2.39327e+10	2006-10-02	17	Germany	0	0	1	0	0	6	1.04132e+07	32987.9	Healthcare Facilities & Services	Healthcare	0	0	0	0	1	0	0	0
96	2013	0	0	1	0	0	0	0	0	0	0	0	3.7338e+12	1	100	1	4	1.5143e+07	0.44	21.88	0	0	A	84.27	B+	67.55	A+	2.17912e+10	2006-10-02	17	Germany	0	0	1	0	0	7	8.70259e+06	391943	Healthcare Facilities & Services	Healthcare	0	0	0	0	1	0	0	0
96	2014	0	0	0	1	0	0	0	0	0	0	0	3.88909e+12	1	100	0	5	1.43309e+07	0.67	22.02	0	0	A	84.85	B	66.43	A+	2.5344e+10	2006-10-02	17	Germany	0	0	1	0	0	7	8.50447e+06	109686	Healthcare Facilities & Services	Healthcare	0	0	0	0	1	0	0	0
96	2015	0	0	0	0	1	0	0	0	0	0	0	3.35759e+12	1	100	1	6	1.34735e+07	0.66	20.22	0	0	A	84.7	B+	68.92	A+	2.57008e+10	2006-10-02	17	Germany	0	0	1	0	0	7	8.30109e+06	55719.1	Healthcare Facilities & Services	Healthcare	0	0	0	0	1	0	0	0
96	2016	0	0	0	0	0	1	0	0	0	0	0	3.46985e+12	1	100	0	7	1.22767e+07	0.61	17.2	0	0	A-	83.25	B+	72.72	A+	2.93851e+10	2006-10-02	17	Germany	0	0	1	0	0	7	1.03514e+07	70776.5	Healthcare Facilities & Services	Healthcare	0	0	0	0	1	0	0	0
96	2017	0	0	0	0	0	0	1	0	0	0	0	3.69085e+12	1	100	0	8	1.08783e+07	0.18	13.06	0	0	A	83.76	B+	73.88	A+	2.97457e+10	2006-10-02	17	Germany	0	0	1	0	0	7	8.99739e+06	367006	Healthcare Facilities & Services	Healthcare	0	0	0	0	1	0	0	0
96	2018	0	0	0	0	0	0	0	1	0	0	0	3.97444e+12	1	100	0	9	1.24285e+07	0.16	8.72	1	72.38	A	90.67	A-	80.47	A+	3.55828e+10	2006-10-02	17	Germany	0	0	1	0	0	6	1.13367e+07	689416	Healthcare Facilities & Services	Healthcare	0	0	0	0	1	0	0	0
96	2019	0	0	0	0	0	0	0	0	1	0	0	3.88823e+12	1	100	0	1	2.0734e+07	0.03	95.36	1	73.85	A+	93.13	A-	79.7	A+	3.84992e+10	2006-10-02	17	Germany	0	0	1	0	0	7	1.20188e+07	729116	Healthcare Facilities & Services	Healthcare	0	0	0	0	1	0	0	0
96	2020	0	0	0	0	0	0	0	0	0	1	0	3.88967e+12	1	100	0	2	1.73226e+07	0.63	86.75	1	81.86	A+	92.37	A	84.63	A+	3.89202e+10	2006-10-02	17	Germany	0	0	1	0	0	7	1.26242e+07	1274356	Healthcare Facilities & Services	Healthcare	0	0	0	0	1	0	0	0
96	2021	0	0	0	0	0	0	0	0	0	0	1	4.25993e+12	1	100	0	1	2.05308e+07	0.25	91.22	1	83.62	A+	96.73	A	87.16	A+	3.80638e+10	2006-10-02	17	Germany	0	0	1	0	0	7	1.53617e+07	734161	Healthcare Facilities & Services	Healthcare	0	0	0	0	1	0	0	0
97	2011	1	0	0	0	0	0	0	0	0	0	0	3.74931e+12	1	0	1	1	2.22185e+06	0.76	75.32	0	0	C-	27.76	B-	51.49	C-	0	10/15/1908	115	Germany	0	0	1	0	0	0	1.59824e+06	7714.76	Specialty Mining & Metals	Basic Material	1	0	0	0	0	0	0	0
97	2012	0	1	0	0	0	0	0	0	0	0	0	3.52714e+12	1	20	1	2	2.00289e+06	0.38	57.05	0	0	C+	44.73	B-	56.47	B-	5.58424e+09	10/15/1908	115	Germany	0	0	1	0	0	13	1.66074e+06	8114.36	Specialty Mining & Metals	Basic Material	1	0	0	0	0	0	0	0
97	2013	0	0	1	0	0	0	0	0	0	0	0	3.7338e+12	1	28.57	1	1	1.65593e+06	0.2	96.25	0	0	B-	58.16	B	63.02	B	4.95521e+09	10/15/1908	115	Germany	0	0	1	0	0	12	1.3591e+06	12631	Specialty Mining & Metals	Basic Material	1	0	0	0	0	0	0	0
97	2014	0	0	0	1	0	0	0	0	0	0	0	3.88909e+12	1	28.57	1	1	1.46965e+06	0.21	94.64	0	0	C+	43.24	B	64.13	C+	4.44377e+09	10/15/1908	115	Germany	0	0	1	0	0	12	1.15784e+06	37998.6	Specialty Mining & Metals	Basic Material	1	0	0	0	0	0	0	0
97	2015	0	0	0	0	1	0	0	0	0	0	0	3.35759e+12	1	28.57	1	2	1.42385e+06	0.23	88.76	0	0	C	35.63	B	61.22	C	4.24241e+09	10/15/1908	115	Germany	0	0	1	0	0	12	1.1429e+06	80913.4	Specialty Mining & Metals	Basic Material	1	0	0	0	0	0	0	0
97	2016	0	0	0	0	0	1	0	0	0	0	0	3.46985e+12	1	33.33	1	3	1.54146e+06	0.16	79.57	0	0	C	39.95	B	66.2	C+	5.15688e+09	10/15/1908	115	Germany	0	0	1	0	0	12	1.30758e+06	37798.2	Specialty Mining & Metals	Basic Material	1	0	0	0	0	0	0	0
97	2017	0	0	0	0	0	0	1	0	0	0	0	3.69085e+12	1	33.33	1	1	1.75398e+06	0.15	90.09	0	0	B-	54.49	B+	69.49	B	5.13599e+09	10/15/1908	115	Germany	0	0	1	0	0	12	1.32332e+06	58040.3	Specialty Mining & Metals	Basic Material	1	0	0	0	0	0	0	0
97	2018	0	0	0	0	0	0	0	1	0	0	0	3.97444e+12	1	33.33	1	2	1.00588e+06	0.27	77.91	0	0	C	40.32	B+	72.31	C+	5.04316e+09	10/15/1908	115	Germany	0	0	1	0	0	13	996077	0	Specialty Mining & Metals	Basic Material	1	0	0	0	0	0	0	0
97	2019	0	0	0	0	0	0	0	0	1	0	0	3.88823e+12	1	28.57	0	1	1.26906e+06	0.01	95.36	0	0	B	60.33	A-	77.55	B-	6.68499e+09	10/15/1908	115	Germany	0	0	1	0	0	12	1.24445e+06	24607.7	Specialty Mining & Metals	Basic Material	1	0	0	0	0	0	0	0
97	2020	0	0	0	0	0	0	0	0	0	1	0	3.88967e+12	1	28.57	0	2	2.17492e+06	0	86.75	0	0	A-	75.93	A-	80.89	B+	7.48167e+09	10/15/1908	115	Germany	0	0	1	0	0	12	2.15755e+06	17371.6	Specialty Mining & Metals	Basic Material	1	0	0	0	0	0	0	0
97	2021	0	0	0	0	0	0	0	0	0	0	1	4.25993e+12	1	50	1	3	2.0529e+06	0	68.92	1	83.62	A-	79.12	A-	82.28	A	7.8964e+09	10/15/1908	115	Germany	0	0	1	0	0	12	1.853e+06	199900	Specialty Mining & Metals	Basic Material	1	0	0	0	0	0	0	0
98	2011	1	0	0	0	0	0	0	0	0	0	0	3.74931e+12	1	16.67	1	1	1.08692e+07	0.14	75.32	0	0	B	58.64	C	41.16	B	0	2005-12-07	18	Germany	0	0	1	0	0	0	7.49419e+06	1.11357e+06	Industrial Machinery & Equipment	Industrial	0	0	0	0	0	1	0	0
98	2012	0	1	0	0	0	0	0	0	0	0	0	3.52714e+12	1	16.67	1	1	9.82214e+06	0.26	88.46	0	0	C+	49.44	C	36.75	C+	8.78418e+09	2005-12-07	18	Germany	0	0	1	0	0	12	6.7364e+06	581411	Industrial Machinery & Equipment	Industrial	0	0	0	0	0	1	0	0
98	2013	0	0	1	0	0	0	0	0	0	0	0	3.7338e+12	1	16.67	1	2	8.73284e+06	0.34	81.88	0	0	B-	52.64	C-	33.15	B-	6.61587e+09	2005-12-07	18	Germany	0	0	1	0	0	12	5.18236e+06	1.32462e+06	Industrial Machinery & Equipment	Industrial	0	0	0	0	0	1	0	0
98	2014	0	0	0	1	0	0	0	0	0	0	0	3.88909e+12	1	16.67	0	3	8.26555e+06	0.34	77.98	0	0	B-	55.3	C	33.86	B	6.84112e+09	2005-12-07	18	Germany	0	0	1	0	0	12	5.34529e+06	29322	Industrial Machinery & Equipment	Industrial	0	0	0	0	0	1	0	0
98	2015	0	0	0	0	1	0	0	0	0	0	0	3.35759e+12	1	16.67	0	4	8.91611e+06	0.54	73.6	0	0	B-	52.46	C	39	B	6.51659e+09	2005-12-07	18	Germany	0	0	1	0	0	12	5.20185e+06	91463.4	Industrial Machinery & Equipment	Industrial	0	0	0	0	0	1	0	0
98	2016	0	0	0	0	0	1	0	0	0	0	0	3.46985e+12	1	33.33	0	5	8.19568e+06	0.68	63.98	0	0	B+	68.27	C+	49.21	A	7.08768e+09	2005-12-07	18	Germany	0	0	1	0	0	12	6.52703e+06	214729	Industrial Machinery & Equipment	Industrial	0	0	0	0	0	1	0	0
98	2017	0	0	0	0	0	0	1	0	0	0	0	3.69085e+12	1	33.33	1	6	8.45032e+06	0.22	47.3	1	67.41	B	64.66	B	63.76	A	6.46368e+09	2005-12-07	18	Germany	0	0	1	0	0	12	7.44449e+06	42435.1	Industrial Machinery & Equipment	Industrial	0	0	0	0	0	1	0	0
98	2018	0	0	0	0	0	0	0	1	0	0	0	3.97444e+12	1	33.33	1	7	6.65426e+06	0.13	35.76	1	72.38	B+	66.74	B+	68.84	A-	6.29306e+09	2005-12-07	18	Germany	0	0	1	0	0	12	6.10385e+06	208506	Industrial Machinery & Equipment	Industrial	0	0	0	0	0	1	0	0
98	2019	0	0	0	0	0	0	0	0	1	0	0	3.88823e+12	1	40	1	8	7.44993e+06	0.05	29.64	1	73.85	B	65.42	B+	68.16	A-	6.80496e+09	2005-12-07	18	Germany	0	0	1	0	0	12	6.68784e+06	409135	Industrial Machinery & Equipment	Industrial	0	0	0	0	0	1	0	0
98	2020	0	0	0	0	0	0	0	0	0	1	0	3.88967e+12	1	40	1	9	5.72949e+06	0.05	22.97	1	81.86	B	65.24	B+	68.81	B+	6.49942e+09	2005-12-07	18	Germany	0	0	1	0	0	13	5.10311e+06	386513	Industrial Machinery & Equipment	Industrial	0	0	0	0	0	1	0	0
98	2021	0	0	0	0	0	0	0	0	0	0	1	4.25993e+12	1	40	0	10	5.80051e+06	0.04	14.7	0	0	B	62.29	B+	69.35	B+	6.24487e+09	2005-12-07	18	Germany	0	0	1	0	0	12	4.78596e+06	654966	Industrial Machinery & Equipment	Industrial	0	0	0	0	0	1	0	0
99	2011	1	0	0	0	0	0	0	0	0	0	0	3.74931e+12	1	50	1	1	7.09758e+07	0.01	88.46	1	81.76	A	91.48	A	83.5	A+	0	8/28/1996	27	Germany	0	0	1	0	0	0	5.68321e+07	1.36294e+07	IT Services & Consulting	Technology	0	0	0	0	0	0	0	1
99	2012	0	1	0	0	0	0	0	0	0	0	0	3.52714e+12	1	50	1	2	7.61397e+07	0.01	81.88	1	80.95	A	89.14	A-	82.86	A+	137000000000	8/28/1996	27	Germany	0	0	1	0	0	20	6.16691e+07	1.37944e+07	IT Services & Consulting	Technology	0	0	0	0	0	0	0	1
99	2013	0	0	1	0	0	0	0	0	0	0	0	3.7338e+12	1	50	0	3	6.265e+07	0	77.98	1	81.03	A+	92.41	A	84.5	A+	130000000000	8/28/1996	27	Germany	0	0	1	0	0	20	5.49451e+07	7.45232e+06	IT Services & Consulting	Technology	0	0	0	0	0	0	0	1
99	2014	0	0	0	1	0	0	0	0	0	0	0	3.88909e+12	1	100	1	4	5.69979e+07	0	73.6	1	78.57	A	88	A	83.52	A+	130000000000	8/28/1996	27	Germany	0	0	1	0	0	20	4.88394e+07	7.935e+06	IT Services & Consulting	Technology	0	0	0	0	0	0	0	1
99	2015	0	0	0	0	1	0	0	0	0	0	0	3.35759e+12	1	100	1	5	5.5628e+07	0.01	63.98	1	77.66	A	89.97	A-	82.46	A+	137000000000	8/28/1996	27	Germany	0	0	1	0	0	20	5.15823e+07	3.59615e+06	IT Services & Consulting	Technology	0	0	0	0	0	0	0	1
99	2016	0	0	0	0	0	1	0	0	0	0	0	3.46985e+12	1	100	1	6	6.67375e+07	0	47.3	1	67.41	A	84.08	A-	83.04	A-	156000000000	8/28/1996	27	Germany	0	0	1	0	0	20	6.21309e+07	4.37042e+06	IT Services & Consulting	Technology	0	0	0	0	0	0	0	1
99	2017	0	0	0	0	0	0	1	0	0	0	0	3.69085e+12	1	100	1	7	7.39434e+07	0	35.76	1	72.38	A	86.32	A	84.75	A	158000000000	8/28/1996	27	Germany	0	0	1	0	0	20	5.87368e+07	1.49744e+07	IT Services & Consulting	Technology	0	0	0	0	0	0	0	1
99	2018	0	0	0	0	0	0	0	1	0	0	0	3.97444e+12	1	100	1	8	6.24455e+07	0	29.64	1	73.85	A+	91.91	A	86.03	A+	166000000000	8/28/1996	27	Germany	0	0	1	0	0	20	5.56888e+07	6.64778e+06	IT Services & Consulting	Technology	0	0	0	0	0	0	0	1
99	2019	0	0	0	0	0	0	0	0	1	0	0	3.88823e+12	1	100	1	9	8.03853e+07	0	22.97	1	81.86	A+	92.96	A	87.47	A+	147000000000	8/28/1996	27	Germany	0	0	1	0	0	19	6.80814e+07	1.21867e+07	IT Services & Consulting	Technology	0	0	0	0	0	0	0	1
99	2020	0	0	0	0	0	0	0	0	0	1	0	3.88967e+12	1	100	1	10	4.81771e+07	0	14.7	1	83.62	A	90.92	A	87.01	A	160000000000	8/28/1996	27	Germany	0	0	1	0	0	20	4.35447e+07	4.51661e+06	IT Services & Consulting	Technology	0	0	0	0	0	0	0	1
99	2021	0	0	0	0	0	0	0	0	0	0	1	4.25993e+12	1	87.5	1	11	4.24298e+07	0	7.94	1	83.37	A	87.68	A	86.46	A	157000000000	8/28/1996	27	Germany	0	0	1	0	0	20	3.74323e+07	4.89951e+06	IT Services & Consulting	Technology	0	0	0	0	0	0	0	1
100	2011	1	0	0	0	0	0	0	0	0	0	0	3.74931e+12	1	33.33	1	2	695941	0.06	57.05	0	0	C+	44.26	C	38.75	C	0	2007-04-04	16	Germany	0	0	1	0	0	0	620634	38951.9	Medical Equipment, Supplies & Distribution	Healthcare	0	0	0	0	1	0	0	0
100	2012	0	1	0	0	0	0	0	0	0	0	0	3.52714e+12	1	37.5	1	3	732446	0.1	53.75	0	0	C	38.61	C	36.74	C	2.2102e+09	2007-04-04	16	Germany	0	0	1	0	0	13	630529	36690.3	Medical Equipment, Supplies & Distribution	Healthcare	0	0	0	0	1	0	0	0
100	2013	0	0	1	0	0	0	0	0	0	0	0	3.7338e+12	1	37.5	1	4	681017	0.03	52.98	0	0	C+	49.86	C+	45.67	B-	1.87634e+09	2007-04-04	16	Germany	0	0	1	0	0	12	641177	21165.1	Medical Equipment, Supplies & Distribution	Healthcare	0	0	0	0	1	0	0	0
100	2014	0	0	0	1	0	0	0	0	0	0	0	3.88909e+12	1	37.5	1	5	672864	0.02	50	0	0	C-	32.24	C+	43.39	C-	2.73961e+09	2007-04-04	16	Germany	0	0	1	0	0	12	648569	8450.41	Medical Equipment, Supplies & Distribution	Healthcare	0	0	0	0	1	0	0	0
100	2015	0	0	0	0	1	0	0	0	0	0	0	3.35759e+12	1	55.56	1	6	649921	0.03	43.01	0	0	C-	29.99	B-	52.91	D+	2.51625e+09	2007-04-04	16	Germany	0	0	1	0	0	12	624517	7409.52	Medical Equipment, Supplies & Distribution	Healthcare	0	0	0	0	1	0	0	0
100	2016	0	0	0	0	0	1	0	0	0	0	0	3.46985e+12	1	55.56	1	7	696271	0.02	31.53	0	0	C	34.18	B-	57.37	C	3.01331e+09	2007-04-04	16	Germany	0	0	1	0	0	12	683179	13092.3	Medical Equipment, Supplies & Distribution	Healthcare	0	0	0	0	1	0	0	0
100	2017	0	0	0	0	0	0	1	0	0	0	0	3.69085e+12	1	55.56	1	1	776211	0	92.73	1	72.38	B-	55.79	B+	70.88	C+	3.08567e+09	2007-04-04	16	Germany	0	0	1	0	0	12	700401	75810.7	Medical Equipment, Supplies & Distribution	Healthcare	0	0	0	0	1	0	0	0
100	2018	0	0	0	0	0	0	0	1	0	0	0	3.97444e+12	1	62.5	1	2	723688	0	85.05	1	73.85	B	65.61	B+	73.64	B	2.8536e+09	2007-04-04	16	Germany	0	0	1	0	0	12	649887	73800.7	Medical Equipment, Supplies & Distribution	Healthcare	0	0	0	0	1	0	0	0
100	2019	0	0	0	0	0	0	0	0	1	0	0	3.88823e+12	1	62.5	1	3	812300	0	77.56	1	81.86	B+	71.13	A-	75.29	B+	3.1629e+09	2007-04-04	16	Germany	0	0	1	0	0	12	722840	89460.4	Medical Equipment, Supplies & Distribution	Healthcare	0	0	0	0	1	0	0	0
100	2020	0	0	0	0	0	0	0	0	0	1	0	3.88967e+12	1	62.5	1	4	891005	0	59.8	1	83.62	A-	81.24	A-	79.44	A-	3.26881e+09	2007-04-04	16	Germany	0	0	1	0	0	12	807119	83886	Medical Equipment, Supplies & Distribution	Healthcare	0	0	0	0	1	0	0	0
100	2021	0	0	0	0	0	0	0	0	0	0	1	4.25993e+12	1	62.5	1	5	895867	0	49.32	1	83.37	B+	72.18	B+	72.83	B+	3.55388e+09	2007-04-04	16	Germany	0	0	1	0	0	12	812627	83239.7	Medical Equipment, Supplies & Distribution	Healthcare	0	0	0	0	1	0	0	0
101	2011	1	0	0	0	0	0	0	0	0	0	0	3.74931e+12	1	16.67	1	2	2.19758e+06	0.83	57.05	0	0	C+	43.55	C+	44.37	B-	0	1900-02-01	124	Germany	0	0	1	0	0	0	1.1555e+06	46700.3	Industrial Machinery & Equipment	Industrial	0	0	0	0	0	1	0	0
101	2012	0	1	0	0	0	0	0	0	0	0	0	3.52714e+12	1	16.67	1	3	1.87015e+06	0.87	53.75	0	0	D+	24.14	C	36.55	C-	0	1900-02-01	124	Germany	0	0	1	0	0	15	953663	46145	Industrial Machinery & Equipment	Industrial	0	0	0	0	0	1	0	0
101	2013	0	0	1	0	0	0	0	0	0	0	0	3.7338e+12	1	16.67	1	4	2.58324e+06	0.61	52.98	0	0	C	36.99	C	40.41	C	3.03651e+09	1900-02-01	124	Germany	0	0	1	0	0	12	1.03688e+06	568698	Industrial Machinery & Equipment	Industrial	0	0	0	0	0	1	0	0
101	2014	0	0	0	1	0	0	0	0	0	0	0	3.88909e+12	1	0	0	5	2.23934e+06	1.14	50	0	0	D	10.92	C-	33.16	D-	2.59686e+09	1900-02-01	124	Germany	0	0	1	0	0	12	857324	186701	Industrial Machinery & Equipment	Industrial	0	0	0	0	0	1	0	0
101	2015	0	0	0	0	1	0	0	0	0	0	0	3.35759e+12	1	28.57	0	6	1.55423e+06	0.22	43.01	0	0	D+	23.25	C+	42.46	D+	2.50323e+09	1900-02-01	124	Germany	0	0	1	0	0	12	1.0354e+06	243489	Industrial Machinery & Equipment	Industrial	0	0	0	0	0	1	0	0
101	2016	0	0	0	0	0	1	0	0	0	0	0	3.46985e+12	1	28.57	0	1	1.0798e+06	0.14	90.09	1	67.41	C	37.66	C+	43.47	C-	2.48798e+09	1900-02-01	124	Germany	0	0	1	0	0	11	888122	61763.9	Industrial Machinery & Equipment	Industrial	0	0	0	0	0	1	0	0
101	2017	0	0	0	0	0	0	1	0	0	0	0	3.69085e+12	1	25	1	2	1.45019e+06	0.06	77.91	1	72.38	B-	54.1	B-	52.65	B-	2.64883e+09	1900-02-01	124	Germany	0	0	1	0	0	12	1.34176e+06	22177.9	Industrial Machinery & Equipment	Industrial	0	0	0	0	0	1	0	0
101	2018	0	0	0	0	0	0	0	1	0	0	0	3.97444e+12	1	25	1	3	1.41784e+06	0	72.16	1	73.85	B-	50.63	B-	53.08	C+	2.6255e+09	1900-02-01	124	Germany	0	0	1	0	0	12	1.2866e+06	131239	Industrial Machinery & Equipment	Industrial	0	0	0	0	0	1	0	0
101	2019	0	0	0	0	0	0	0	0	1	0	0	3.88823e+12	1	25	0	4	2.03154e+06	0.13	65.19	1	81.86	B	61.79	B-	56.14	B	2.95143e+09	1900-02-01	124	Germany	0	0	1	0	0	12	1.69957e+06	98158.2	Industrial Machinery & Equipment	Industrial	0	0	0	0	0	1	0	0
101	2020	0	0	0	0	0	0	0	0	0	1	0	3.88967e+12	1	42.86	0	5	1.33934e+06	0.12	48.31	1	83.62	B	66.12	B-	55.53	B+	2.64136e+09	1900-02-01	124	Germany	0	0	1	0	0	12	1.09657e+06	96169.6	Industrial Machinery & Equipment	Industrial	0	0	0	0	0	1	0	0
101	2021	0	0	0	0	0	0	0	0	0	0	1	4.25993e+12	1	42.86	0	6	1.24371e+06	0.03	37.84	1	83.37	B	66.04	B-	56.78	B+	2.31722e+09	1900-02-01	124	Germany	0	0	1	0	0	12	1.10318e+06	107331	Industrial Machinery & Equipment	Industrial	0	0	0	0	0	1	0	0
102	2011	1	0	0	0	0	0	0	0	0	0	0	3.74931e+12	1	0	1	1	1.61886e+06	0	75.32	0	0	D+	23.32	D+	22.95	D	0	29/09/1873	#VALUE!	Germany	0	0	1	0	0	0	1.10589e+06	185202	Food Processing	Consumer Non-Cyclicals	0	0	1	0	0	0	0	0
102	2012	0	1	0	0	0	0	0	0	0	0	0	3.52714e+12	1	0	1	2	1.14371e+06	0.25	57.05	0	0	D-	7.87	D+	17.01	D-	0	29/09/1873	#VALUE!	Germany	0	0	1	0	0	20	1.07321e+06	26112	Food Processing	Consumer Non-Cyclicals	0	0	1	0	0	0	0	0
102	2013	0	0	1	0	0	0	0	0	0	0	0	3.7338e+12	1	0	1	3	1.44922e+06	0.04	53.75	0	0	D	16.23	D+	23.32	D-	1.19667e+10	29/09/1873	#VALUE!	Germany	0	0	1	0	0	20	1.14557e+06	27604.1	Food Processing	Consumer Non-Cyclicals	0	0	1	0	0	0	0	0
102	2014	0	0	0	1	0	0	0	0	0	0	0	3.88909e+12	1	0	1	4	1.06557e+06	0.24	52.98	0	0	D	16.21	C	35.43	D	9.41651e+09	29/09/1873	#VALUE!	Germany	0	0	1	0	0	20	899913	19028	Food Processing	Consumer Non-Cyclicals	0	0	1	0	0	0	0	0
102	2015	0	0	0	0	1	0	0	0	0	0	0	3.35759e+12	1	0	0	5	990347	0.16	50	0	0	D	16.59	C	33.64	D	9.11101e+09	29/09/1873	#VALUE!	Germany	0	0	1	0	0	20	878375	42396.8	Food Processing	Consumer Non-Cyclicals	0	0	1	0	0	0	0	0
102	2016	0	0	0	0	0	1	0	0	0	0	0	3.46985e+12	1	0	0	6	1.09662e+06	0.08	43.01	0	0	D	14.76	C+	48.24	D-	9.69739e+09	29/09/1873	#VALUE!	Germany	0	0	1	0	0	20	793122	154394	Food Processing	Consumer Non-Cyclicals	0	0	1	0	0	0	0	0
102	2017	0	0	0	0	0	0	1	0	0	0	0	3.69085e+12	1	0	0	7	1.14737e+06	0.16	31.53	1	67.41	D	12.13	C+	44.34	D-	1.10081e+10	29/09/1873	#VALUE!	Germany	0	0	1	0	0	20	842539	184115	Food Processing	Consumer Non-Cyclicals	0	0	1	0	0	0	0	0
102	2018	0	0	0	0	0	0	0	1	0	0	0	3.97444e+12	1	0	0	8	986913	0.12	22.67	1	72.38	D+	24.14	C+	48.31	D+	9.14757e+09	29/09/1873	#VALUE!	Germany	0	0	1	0	0	19	852748	108015	Food Processing	Consumer Non-Cyclicals	0	0	1	0	0	0	0	0
102	2019	0	0	0	0	0	0	0	0	1	0	0	3.88823e+12	1	0	0	9	1.00768e+06	0.03	17.78	1	73.85	C-	25.78	B-	54.06	D+	9.09127e+09	29/09/1873	#VALUE!	Germany	0	0	1	0	0	20	904049	85994.9	Food Processing	Consumer Non-Cyclicals	0	0	1	0	0	0	0	0
102	2020	0	0	0	0	0	0	0	0	0	1	0	3.88967e+12	1	0	0	1	977989	0.02	95.23	1	81.86	C+	43.02	B	62.73	C-	9.7825e+09	29/09/1873	#VALUE!	Germany	0	0	1	0	0	20	856042	121947	Food Processing	Consumer Non-Cyclicals	0	0	1	0	0	0	0	0
102	2021	0	0	0	0	0	0	0	0	0	0	1	4.25993e+12	1	0	1	2	1.10507e+06	0	77.53	1	83.62	B	62.49	B+	68.52	B-	9.13947e+09	29/09/1873	#VALUE!	Germany	0	0	1	0	0	20	888540	129018	Food Processing	Consumer Non-Cyclicals	0	0	1	0	0	0	0	0
103	2011	1	0	0	0	0	0	0	0	0	0	0	3.74931e+12	1	0	1	2	3.6246e+06	1.33	33.77	0	0	C	40.66	C	39.72	B-	0	2015-07-07	8	Germany	0	0	1	0	0	0	1.16505e+06	388350	Broadcasting	Consumer Cyclicals	0	1	0	0	0	0	0	0
103	2012	0	1	0	0	0	0	0	0	0	0	0	3.52714e+12	1	0	1	3	2.90268e+06	0.83	22.44	0	0	D	14.38	C-	28.39	D+	0	2015-07-07	8	Germany	0	0	1	0	0	9	1.18746e+06	395820	Broadcasting	Consumer Cyclicals	0	1	0	0	0	0	0	0
103	2013	0	0	1	0	0	0	0	0	0	0	0	3.7338e+12	1	0	1	4	3.29879e+06	0.33	21.88	0	0	C-	30.73	C	35.69	C-	4.87457e+09	2015-07-07	8	Germany	0	0	1	0	0	7	1.64939e+06	824697	Broadcasting	Consumer Cyclicals	0	1	0	0	0	0	0	0
103	2014	0	0	0	1	0	0	0	0	0	0	0	3.88909e+12	1	0	0	5	3.14522e+06	0.37	22.02	0	0	D	15.22	C-	33.33	D+	4.3672e+09	2015-07-07	8	Germany	0	0	1	0	0	8	1.69358e+06	604851	Broadcasting	Consumer Cyclicals	0	1	0	0	0	0	0	0
103	2015	0	0	0	0	1	0	0	0	0	0	0	3.35759e+12	1	0	1	6	5.1042e+06	0.74	20.22	1	78.57	B-	58.03	B-	55.9	A-	5.86019e+09	2015-07-07	8	Germany	0	0	1	0	0	9	2.4978e+06	434400	Broadcasting	Consumer Cyclicals	0	1	0	0	0	0	0	0
103	2016	0	0	0	0	0	1	0	0	0	0	0	3.46985e+12	1	50	1	7	4941127	0.38	17.2	1	77.66	B	63.22	B	59.25	A-	6.98531e+09	2015-07-07	8	Germany	0	0	1	0	0	9	3.36417e+06	210261	Broadcasting	Consumer Cyclicals	0	1	0	0	0	0	0	0
103	2017	0	0	0	0	0	0	1	0	0	0	0	3.69085e+12	1	50	1	8	4.55849e+06	0.12	13.06	1	67.41	A	88.21	B+	68.54	A+	8.09888e+09	2015-07-07	8	Germany	0	0	1	0	0	9	3.47885e+06	599801	Broadcasting	Consumer Cyclicals	0	1	0	0	0	0	0	0
103	2018	0	0	0	0	0	0	0	1	0	0	0	3.97444e+12	1	50	0	9	4.93165e+06	0.02	8.72	1	72.38	A	88.63	B+	72.61	A+	7.23895e+09	2015-07-07	8	Germany	0	0	1	0	0	9	4.47289e+06	458758	Broadcasting	Consumer Cyclicals	0	1	0	0	0	0	0	0
103	2019	0	0	0	0	0	0	0	0	1	0	0	3.88823e+12	1	66.67	0	1	4.2598e+06	0.03	95.36	1	73.85	A+	92.65	B+	73.94	A+	7.43796e+09	2015-07-07	8	Germany	0	0	1	0	0	9	3.9235e+06	224200	Broadcasting	Consumer Cyclicals	0	1	0	0	0	0	0	0
103	2020	0	0	0	0	0	0	0	0	0	1	0	3.88967e+12	1	66.67	0	2	4.15242e+06	0	86.75	1	81.86	A+	94.37	B+	74.62	A+	8.61195e+09	2015-07-07	8	Germany	0	0	1	0	0	10	3.90816e+06	244260	Broadcasting	Consumer Cyclicals	0	1	0	0	0	0	0	0
103	2021	0	0	0	0	0	0	0	0	0	0	1	4.25993e+12	1	100	1	3	4.09249e+06	0	68.92	1	83.62	A+	95.4	B+	74.06	A+	7.28787e+09	2015-07-07	8	Germany	0	0	1	0	0	8	3.75145e+06	341041	Broadcasting	Consumer Cyclicals	0	1	0	0	0	0	0	0
104	2011	1	0	0	0	0	0	0	0	0	0	0	3.74931e+12	1	7.14	0	1	1.13482e+07	0.25	75.32	1	82.56	C+	42.29	B+	69.67	D	0	6/28/2001	22	Germany	0	0	1	0	0	0	8.99831e+06	769210	Construction & Engineering	Basic Material	1	0	0	0	0	0	0	0
104	2012	0	1	0	0	0	0	0	0	0	0	0	3.52714e+12	1	11.11	0	1	1.00379e+07	0.16	88.46	1	81.76	C+	45.61	B+	73.36	D+	2.02288e+10	6/28/2001	22	Germany	0	0	1	0	0	19	8.55073e+06	791709	Construction & Engineering	Basic Material	1	0	0	0	0	0	0	0
104	2013	0	0	1	0	0	0	0	0	0	0	0	3.7338e+12	1	7.14	0	2	8.49816e+06	0.07	81.88	1	80.95	C+	45.71	B+	73.06	C-	1.70395e+10	6/28/2001	22	Germany	0	0	1	0	0	18	6.73562e+06	1.31132e+06	Construction & Engineering	Basic Material	1	0	0	0	0	0	0	0
104	2014	0	0	0	1	0	0	0	0	0	0	0	3.88909e+12	1	7.14	0	3	7.71929e+06	0.06	77.98	1	81.03	B-	53	A-	78.86	C	1.46248e+10	6/28/2001	22	Germany	0	0	1	0	0	16	7.01773e+06	534312	Construction & Engineering	Basic Material	1	0	0	0	0	0	0	0
104	2015	0	0	0	0	1	0	0	0	0	0	0	3.35759e+12	1	7.14	0	4	1.42767e+06	0.02	73.6	1	78.57	B-	54.14	A-	81.48	C+	1.48582e+10	6/28/2001	22	Germany	0	0	1	0	0	15	1.24895e+06	171362	Construction & Engineering	Basic Material	1	0	0	0	0	0	0	0
104	2016	0	0	0	0	0	1	0	0	0	0	0	3.46985e+12	1	23.08	0	5	2.39441e+06	0.01	63.98	1	77.66	A	83.33	A	89.15	A-	1.63949e+10	6/28/2001	22	Germany	0	0	1	0	0	16	1.4959e+06	843320	Construction & Engineering	Basic Material	1	0	0	0	0	0	0	0
104	2017	0	0	0	0	0	0	1	0	0	0	0	3.69085e+12	1	23.08	0	6	1.74901e+06	0.02	47.3	1	67.41	B+	71.34	A	86.89	B+	1.63752e+10	6/28/2001	22	Germany	0	0	1	0	0	16	1.37627e+06	290164	Construction & Engineering	Basic Material	1	0	0	0	0	0	0	0
104	2018	0	0	0	0	0	0	0	1	0	0	0	3.97444e+12	1	23.08	0	7	1.40461e+06	0.05	35.76	1	72.38	B+	66.69	A	84.75	B+	1.95378e+10	6/28/2001	22	Germany	0	0	1	0	0	16	1.10643e+06	112100	Construction & Engineering	Basic Material	1	0	0	0	0	0	0	0
104	2019	0	0	0	0	0	0	0	0	1	0	0	3.88823e+12	1	25	0	8	2.23131e+06	0.15	29.64	1	73.85	B+	70.36	A	84.46	B+	2.05272e+10	6/28/2001	22	Germany	0	0	1	0	0	16	2.00782e+06	168539	Construction & Engineering	Basic Material	1	0	0	0	0	0	0	0
104	2020	0	0	0	0	0	0	0	0	0	1	0	3.88967e+12	1	25	0	1	2.45095e+06	0.03	95.23	1	81.86	A-	83.08	A	88.8	A-	1.83603e+10	6/28/2001	22	Germany	0	0	1	0	0	16	2.21336e+06	220540	Construction & Engineering	Basic Material	1	0	0	0	0	0	0	0
104	2021	0	0	0	0	0	0	0	0	0	0	1	4.25993e+12	1	25	0	2	3.21276e+06	0.01	77.53	1	83.62	A	89.26	A	90.27	A	1.93885e+10	6/28/2001	22	Germany	0	0	1	0	0	16	2.7836e+06	429152	Construction & Engineering	Basic Material	1	0	0	0	0	0	0	0
105	2011	1	0	0	0	0	0	0	0	0	0	0	3.74931e+12	1	12.5	0	1	2.50686e+06	0.24	75.35	1	85.63	C-	33.05	B+	67.96	D+	0	2004-07-06	19	Germany	0	0	1	0	0	0	1.9791e+06	263880	Airport Operators & Services	Industrial	0	0	0	0	0	1	0	0
105	2012	0	1	0	0	0	0	0	0	0	0	0	3.52714e+12	1	22.22	1	2	3.16134e+06	0.11	33.77	1	82.56	C+	45.07	B+	70.55	C+	1.30841e+10	2004-07-06	19	Germany	0	0	1	0	0	25	2.06174e+06	549798	Airport Operators & Services	Industrial	0	0	0	0	0	1	0	0
105	2013	0	0	1	0	0	0	0	0	0	0	0	3.7338e+12	1	22.22	1	3	2.29843e+06	0.12	22.44	1	81.76	B-	55.8	A-	75.46	B	9.60721e+09	2004-07-06	19	Germany	0	0	1	0	0	25	1.81455e+06	241940	Airport Operators & Services	Industrial	0	0	0	0	0	1	0	0
105	2014	0	0	0	1	0	0	0	0	0	0	0	3.88909e+12	1	25	1	1	1.9548e+06	0.21	96.25	1	80.95	B+	71.5	A-	80.86	A-	9.9284e+09	2004-07-06	19	Germany	0	0	1	0	0	20	1.8462e+06	108600	Airport Operators & Services	Industrial	0	0	0	0	0	1	0	0
105	2015	0	0	0	0	1	0	0	0	0	0	0	3.35759e+12	1	25	1	2	1.89235e+06	0.12	87.5	1	81.03	B+	71.09	A	83.5	B+	9.52579e+09	2004-07-06	19	Germany	0	0	1	0	0	20	1.57696e+06	315391	Airport Operators & Services	Industrial	0	0	0	0	0	1	0	0
105	2016	0	0	0	0	0	1	0	0	0	0	0	3.46985e+12	1	25	1	3	2.27924e+06	0	82.58	1	78.57	B+	74.72	A	86.24	A-	1.33097e+10	2004-07-06	19	Germany	0	0	1	0	0	20	1.67944e+06	239920	Airport Operators & Services	Industrial	0	0	0	0	0	1	0	0
105	2017	0	0	0	0	0	0	1	0	0	0	0	3.69085e+12	1	20	1	4	2.06441e+06	0	73.12	1	77.66	B+	72.62	A	85.82	A-	1.29937e+10	2004-07-06	19	Germany	0	0	1	0	0	20	1.83503e+06	114689	Airport Operators & Services	Industrial	0	0	0	0	0	1	0	0
105	2018	0	0	0	0	0	0	0	1	0	0	0	3.97444e+12	1	20	1	5	2.242e+06	0.19	55.41	1	67.41	B-	55.21	A-	82.18	B	1.40225e+10	2004-07-06	19	Germany	0	0	1	0	0	20	1.7936e+06	112100	Airport Operators & Services	Industrial	0	0	0	0	0	1	0	0
105	2019	0	0	0	0	0	0	0	0	1	0	0	3.88823e+12	1	20	1	6	2.56473e+06	0.06	43.31	1	72.38	B	62.35	A	83.79	B+	1.67566e+10	2004-07-06	19	Germany	0	0	1	0	0	20	1.95408e+06	366390	Airport Operators & Services	Industrial	0	0	0	0	0	1	0	0
105	2020	0	0	0	0	0	0	0	0	0	1	0	3.88967e+12	1	22.22	1	7	2.61465e+06	0.18	37.11	1	73.85	B	58.5	A-	82.1	B+	1.77844e+10	2004-07-06	19	Germany	0	0	1	0	0	20	1.93256e+06	568401	Airport Operators & Services	Industrial	0	0	0	0	0	1	0	0
105	2021	0	0	0	0	0	0	0	0	0	0	1	4.25993e+12	1	22.22	1	8	2.24743e+06	0.11	28.45	1	81.86	B+	69.97	A	84.38	A-	1.88965e+10	2004-07-06	19	Germany	0	0	1	0	0	20	1.81935e+06	428082	Airport Operators & Services	Industrial	0	0	0	0	0	1	0	0
106	2011	1	0	0	0	0	0	0	0	0	0	0	3.74931e+12	1	0	1	1	1.08455e+06	0.03	75.32	0	0	B-	53.99	C-	29.49	B+	0	6/30/1970	53	Germany	0	0	1	0	0	0	942052	100274	Software	Technology	0	0	0	0	0	0	0	1
106	2012	0	1	0	0	0	0	0	0	0	0	0	3.52714e+12	1	0	1	1	1.26591e+06	0.04	88.46	0	0	B-	50.39	C	41.34	B	2.72928e+09	6/30/1970	53	Germany	0	0	1	0	0	12	1.16007e+06	97589.1	Software	Technology	0	0	0	0	0	0	0	1
106	2013	0	0	1	0	0	0	0	0	0	0	0	3.7338e+12	1	50	1	2	960503	0.01	81.88	0	0	B	62.5	C+	47.7	A-	2.08672e+09	6/30/1970	53	Germany	0	0	1	0	0	12	822597	82259.7	Software	Technology	0	0	0	0	0	0	0	1
106	2014	0	0	0	1	0	0	0	0	0	0	0	3.88909e+12	1	50	0	3	761286	0.06	77.98	0	0	B	59.58	C+	45.94	B+	1.97646e+09	6/30/1970	53	Germany	0	0	1	0	0	12	655944	77106	Software	Technology	0	0	0	0	0	0	0	1
106	2015	0	0	0	0	1	0	0	0	0	0	0	3.35759e+12	1	50	0	4	888352	0.04	73.6	0	0	B	60.91	B-	53.54	B+	2.09031e+09	6/30/1970	53	Germany	0	0	1	0	0	6	726451	114592	Software	Technology	0	0	0	0	0	0	0	1
106	2016	0	0	0	0	0	1	0	0	0	0	0	3.46985e+12	1	33.33	0	5	1.03046e+06	0.06	63.98	0	0	C-	27.27	C	38.28	D+	2.3643e+09	6/30/1970	53	Germany	0	0	1	0	0	6	984873	11996	Software	Technology	0	0	0	0	0	0	0	1
106	2017	0	0	0	0	0	0	1	0	0	0	0	3.69085e+12	1	33.33	0	6	1.06891e+06	0.03	47.3	1	67.41	C+	44.35	B-	52.07	C	2.30447e+09	6/30/1970	53	Germany	0	0	1	0	0	6	994357	38994.4	Software	Technology	0	0	0	0	0	0	0	1
106	2018	0	0	0	0	0	0	0	1	0	0	0	3.97444e+12	1	66.67	0	7	1.07392e+06	0.03	35.76	1	72.38	C-	26.29	C+	44.1	D	2.32959e+09	6/30/1970	53	Germany	0	0	1	0	0	6	1.03468e+06	39235	Software	Technology	0	0	0	0	0	0	0	1
106	2019	0	0	0	0	0	0	0	0	1	0	0	3.88823e+12	1	66.67	1	8	1.20298e+06	0	29.64	1	73.85	C+	49.68	B-	57.77	C	2.46992e+09	6/30/1970	53	Germany	0	0	1	0	0	6	1.1639e+06	39081.6	Software	Technology	0	0	0	0	0	0	0	1
106	2020	0	0	0	0	0	0	0	0	0	1	0	3.88967e+12	1	80	1	9	1.18114e+06	0	22.97	1	81.86	B	61.46	B	65.06	B-	2.47531e+09	6/30/1970	53	Germany	0	0	1	0	0	6	1.13112e+06	50019.3	Software	Technology	0	0	0	0	0	0	0	1
106	2021	0	0	0	0	0	0	0	0	0	0	1	4.25993e+12	1	80	1	10	1.03061e+06	0	14.7	1	83.62	B	64.3	B+	68.12	B	2.9433e+09	6/30/1970	53	Germany	0	0	1	0	0	7	866866	53510.3	Software	Technology	0	0	0	0	0	0	0	1
107	2011	1	0	0	0	0	0	0	0	0	0	0	3.74931e+12	1	22.22	1	2	1.60703e+06	0.47	33.77	0	0	B+	73.82	B	64.94	B+	0	2006-08-11	17	Germany	0	0	1	0	0	0	1.05552e+06	0	Specialty Chemicals	Basic Material	1	0	0	0	0	0	0	0
107	2012	0	1	0	0	0	0	0	0	0	0	0	3.52714e+12	1	30	1	3	2.04387e+06	0.52	22.44	0	0	B+	68.76	B+	70.19	B+	3.06718e+09	2006-08-11	17	Germany	0	0	1	0	0	13	1.10097e+06	16493.9	Specialty Chemicals	Basic Material	1	0	0	0	0	0	0	0
107	2013	0	0	1	0	0	0	0	0	0	0	0	3.7338e+12	1	27.27	1	4	1.78794e+06	0.83	21.88	0	0	B	66.13	B+	70.76	B+	4.27863e+09	2006-08-11	17	Germany	0	0	1	0	0	13	1.02341e+06	140325	Specialty Chemicals	Basic Material	1	0	0	0	0	0	0	0
107	2014	0	0	0	1	0	0	0	0	0	0	0	3.88909e+12	1	27.27	0	5	1.11641e+06	0.54	22.02	0	0	B-	55.78	B	63.46	B-	4.60597e+09	2006-08-11	17	Germany	0	0	1	0	0	12	877488	30408	Specialty Chemicals	Basic Material	1	0	0	0	0	0	0	0
107	2015	0	0	0	0	1	0	0	0	0	0	0	3.35759e+12	1	27.27	0	6	1.30677e+06	0.23	20.22	1	78.57	B	66.32	B	66.62	B+	5.03896e+09	2006-08-11	17	Germany	0	0	1	0	0	12	868377	25231.3	Specialty Chemicals	Basic Material	1	0	0	0	0	0	0	0
107	2016	0	0	0	0	0	1	0	0	0	0	0	3.46985e+12	1	50	1	7	993270	0.46	17.2	1	77.66	B-	58.2	B	62.97	B	5.7802e+09	2006-08-11	17	Germany	0	0	1	0	0	13	861314	0	Specialty Chemicals	Basic Material	1	0	0	0	0	0	0	0
107	2017	0	0	0	0	0	0	1	0	0	0	0	3.69085e+12	1	50	1	1	815442	0.15	90.09	1	67.41	B+	67.21	B+	68.43	B	5.57234e+09	2006-08-11	17	Germany	0	0	1	0	0	13	815442	0	Specialty Chemicals	Basic Material	1	0	0	0	0	0	0	0
107	2018	0	0	0	0	0	0	0	1	0	0	0	3.97444e+12	1	50	1	2	1.11427e+06	0	77.91	1	72.38	A	84.25	B+	71.62	A-	6.71916e+09	2006-08-11	17	Germany	0	0	1	0	0	13	1.00217e+06	102011	Specialty Chemicals	Basic Material	1	0	0	0	0	0	0	0
107	2019	0	0	0	0	0	0	0	0	1	0	0	3.88823e+12	1	75	1	3	1.11505e+06	0.01	72.16	1	73.85	A-	78.03	B+	68.9	B+	7.22275e+09	2006-08-11	17	Germany	0	0	1	0	0	13	1.00269e+06	112360	Specialty Chemicals	Basic Material	1	0	0	0	0	0	0	0
107	2020	0	0	0	0	0	0	0	0	0	1	0	3.88967e+12	1	75	1	4	894664	0	65.19	1	81.86	A	88.08	B+	73.89	A	7.39067e+09	2006-08-11	17	Germany	0	0	1	0	0	13	861697	32967.3	Specialty Chemicals	Basic Material	1	0	0	0	0	0	0	0
107	2021	0	0	0	0	0	0	0	0	0	0	1	4.25993e+12	1	75	1	5	1.21147e+06	0	48.31	1	83.62	A	88.43	A-	77.7	A+	8.20633e+09	2006-08-11	17	Germany	0	0	1	0	0	13	1.18044e+06	31036	Specialty Chemicals	Basic Material	1	0	0	0	0	0	0	0
108	2011	1	0	0	0	0	0	0	0	0	0	0	3.74931e+12	1	0	1	2	8.5761e+06	0.47	33.77	0	0	C+	46.13	B+	70.15	C-	0	3/14/1953	71	Germany	0	0	1	0	0	0	3.9582e+06	1.3194e+06	Airlines	Industrial	0	0	0	0	0	1	0	0
108	2012	0	1	0	0	0	0	0	0	0	0	0	3.52714e+12	1	0	1	3	8.52187e+06	0.63	22.44	0	0	C	36.48	B	66.47	C-	4.03339e+10	3/14/1953	71	Germany	0	0	1	0	0	22	3.98604e+06	1.0996e+06	Airlines	Industrial	0	0	0	0	0	1	0	0
108	2013	0	0	1	0	0	0	0	0	0	0	0	3.7338e+12	1	0	1	4	8.22597e+06	0.68	21.88	0	0	C+	47.48	B+	69.47	C	3.46733e+10	3/14/1953	71	Germany	0	0	1	0	0	23	3.50814e+06	846791	Airlines	Industrial	0	0	0	0	0	1	0	0
108	2014	0	0	0	1	0	0	0	0	0	0	0	3.88909e+12	1	0	1	5	6.7332e+06	0.89	22.02	0	0	C-	28.56	B	65.55	D+	3.67371e+10	3/14/1953	71	Germany	0	0	1	0	0	23	3.1494e+06	868800	Airlines	Industrial	0	0	0	0	0	1	0	0
108	2015	0	0	0	0	1	0	0	0	0	0	0	3.35759e+12	1	0	1	6	6.9386e+06	0.68	20.22	1	78.57	C-	28.17	B+	67.4	D	3.7348e+10	3/14/1953	71	Germany	0	0	1	0	0	22	3.78469e+06	420521	Airlines	Industrial	0	0	0	0	0	1	0	0
108	2016	0	0	0	0	0	1	0	0	0	0	0	3.46985e+12	1	20	1	7	6.59781e+06	0.65	17.2	1	77.66	C+	41.77	B+	72.47	C	4.46231e+10	3/14/1953	71	Germany	0	0	1	0	0	22	4.91837e+06	359881	Airlines	Industrial	0	0	0	0	0	1	0	0
108	2017	0	0	0	0	0	0	1	0	0	0	0	3.69085e+12	1	20	1	8	6.30792e+06	0.25	13.06	1	67.41	C	41.58	B+	73.21	C-	4.31883e+10	3/14/1953	71	Germany	0	0	1	0	0	22	4.81696e+06	458758	Airlines	Industrial	0	0	0	0	0	1	0	0
108	2018	0	0	0	0	0	0	0	1	0	0	0	3.97444e+12	1	8.33	1	9	9.19221e+06	0.2	8.72	1	72.38	B-	56.59	A-	76.47	C+	4.56027e+10	3/14/1953	71	Germany	0	0	1	0	0	22	4.9324e+06	1.121e+06	Airlines	Industrial	0	0	0	0	0	1	0	0
108	2019	0	0	0	0	0	0	0	0	1	0	0	3.88823e+12	1	8.33	1	10	6.22863e+06	0.52	6.7	1	73.85	C+	44.59	B+	70.39	C	4.72466e+10	3/14/1953	71	Germany	0	0	1	0	0	21	3.90816e+06	244260	Airlines	Industrial	0	0	0	0	0	1	0	0
108	2020	0	0	0	0	0	0	0	0	0	1	0	3.88967e+12	1	9.09	1	11	7.16186e+06	0.5	5.83	1	81.86	C+	49.37	B+	71	C	4.70642e+10	3/14/1953	71	Germany	0	0	1	0	0	21	5.22929e+06	1.81888e+06	Airlines	Industrial	0	0	0	0	0	1	0	0
108	2021	0	0	0	0	0	0	0	0	0	0	1	4.25993e+12	1	9.09	1	12	1.13442e+07	0.02	3.04	1	83.62	B	62.25	A-	77.04	B-	5.05646e+10	3/14/1953	71	Germany	0	0	1	0	0	22	7.91952e+06	749144	Airlines	Industrial	0	0	0	0	0	1	0	0
109	2011	1	0	0	0	0	0	0	0	0	0	0	3.74931e+12	1	50	1	3	3.20482e+06	0.41	14.29	1	82.56	A-	75.69	B	65.19	A+	0	2004-03-09	20	Germany	0	0	1	0	0	0	1.70467e+06	1.20857e+06	Diversified Chemicals	Basic Material	1	0	0	0	0	0	0	0
109	2012	0	1	0	0	0	0	0	0	0	0	0	3.52714e+12	1	50	1	4	2.95654e+06	0.1	5.13	1	81.76	B+	69.29	B+	66.69	A-	9.38426e+09	2004-03-09	20	Germany	0	0	1	0	0	13	1.8322e+06	666630	Diversified Chemicals	Basic Material	1	0	0	0	0	0	0	0
109	2013	0	0	1	0	0	0	0	0	0	0	0	3.7338e+12	1	50	1	5	3.3037e+06	0.18	5	1	80.95	B+	69.92	B+	69.06	A-	7.72781e+09	2004-03-09	20	Germany	0	0	1	0	0	13	1.59923e+06	677433	Diversified Chemicals	Basic Material	1	0	0	0	0	0	0	0
109	2014	0	0	0	1	0	0	0	0	0	0	0	3.88909e+12	1	50	0	6	5.76666e+06	0.45	5.36	1	81.03	B	64.8	B+	67.24	A-	8.16971e+09	2004-03-09	20	Germany	0	0	1	0	0	13	1.97652e+06	156384	Diversified Chemicals	Basic Material	1	0	0	0	0	0	0	0
109	2015	0	0	0	0	1	0	0	0	0	0	0	3.35759e+12	1	50	0	7	4.32086e+06	1.7	3.93	1	78.57	B+	69.96	B+	69.08	A	1.06316e+10	2004-03-09	20	Germany	0	0	1	0	0	12	3.12132e+06	257569	Diversified Chemicals	Basic Material	1	0	0	0	0	0	0	0
109	2016	0	0	0	0	0	1	0	0	0	0	0	3.46985e+12	1	71.43	0	8	3.74396e+06	0.28	3.23	1	77.66	B-	58.09	B	63.48	B+	1.27913e+10	2004-03-09	20	Germany	0	0	1	0	0	12	2.92223e+06	257914	Diversified Chemicals	Basic Material	1	0	0	0	0	0	0	0
109	2017	0	0	0	0	0	0	1	0	0	0	0	3.69085e+12	1	71.43	0	9	2.79613e+06	0.18	3.15	1	67.41	B-	53.84	B	64.4	B	9.81804e+09	2004-03-09	20	Germany	0	0	1	0	0	12	2.05179e+06	548215	Diversified Chemicals	Basic Material	1	0	0	0	0	0	0	0
109	2018	0	0	0	0	0	0	0	1	0	0	0	3.97444e+12	1	71.43	0	10	3.26996e+06	0.08	2.03	1	72.38	B+	73.61	A-	75.32	A	9.79663e+09	2004-03-09	20	Germany	0	0	1	0	0	12	2.79914e+06	306033	Diversified Chemicals	Basic Material	1	0	0	0	0	0	0	0
109	2019	0	0	0	0	0	0	0	0	1	0	0	3.88823e+12	1	100	0	11	3.1021e+06	0.05	1.8	1	73.85	A-	79.84	A-	77.72	A+	1.06417e+10	2004-03-09	20	Germany	0	0	1	0	0	12	2.71983e+06	238153	Diversified Chemicals	Basic Material	1	0	0	0	0	0	0	0
109	2020	0	0	0	0	0	0	0	0	0	1	0	3.88967e+12	1	100	0	12	0	0.05	2.65	1	81.86	A	91.55	A-	80.72	A+	1.14741e+10	2004-03-09	20	Germany	0	0	1	0	0	12	0	0	Diversified Chemicals	Basic Material	1	0	0	0	0	0	0	0
109	2021	0	0	0	0	0	0	0	0	0	0	1	4.25993e+12	1	62.5	0	1	3.0533e+06	0.02	91.22	1	83.62	A+	94.84	A-	82.4	A+	1.19296e+10	2004-03-09	20	Germany	0	0	1	0	0	12	2.7226e+06	330693	Diversified Chemicals	Basic Material	1	0	0	0	0	0	0	0
110	2011	1	0	0	0	0	0	0	0	0	0	0	3.74931e+12	1	0	1	1	1.45134e+06	0.22	75.32	0	0	B	66	C+	41.75	B+	0	1/23/2009	15	Germany	0	0	1	0	0	0	1.18746e+06	0	Specialty Mining & Metals	Basic Material	1	0	0	0	0	0	0	0
110	2012	0	1	0	0	0	0	0	0	0	0	0	3.52714e+12	1	0	1	2	2.88644e+06	0.22	57.05	0	0	B	58.93	C+	42.41	B	2.78796e+09	1/23/2009	15	Germany	0	0	1	0	0	13	2.47409e+06	0	Specialty Mining & Metals	Basic Material	1	0	0	0	0	0	0	0
110	2013	0	0	1	0	0	0	0	0	0	0	0	3.7338e+12	1	14.29	1	3	2.78231e+06	0.17	53.75	0	0	B	65.81	C+	42.95	B+	2.35802e+09	1/23/2009	15	Germany	0	0	1	0	0	12	2.4194e+06	0	Specialty Mining & Metals	Basic Material	1	0	0	0	0	0	0	0
110	2014	0	0	0	1	0	0	0	0	0	0	0	3.88909e+12	1	14.29	1	4	1.4118e+06	0.15	52.98	0	0	B	62.96	C+	42.47	B+	2.06176e+09	1/23/2009	15	Germany	0	0	1	0	0	12	1.1946e+06	0	Specialty Mining & Metals	Basic Material	1	0	0	0	0	0	0	0
110	2015	0	0	0	0	1	0	0	0	0	0	0	3.35759e+12	1	14.29	1	5	2.94365e+06	0.18	50	0	0	B-	51.8	B-	53.96	B-	2.05266e+09	1/23/2009	15	Germany	0	0	1	0	0	12	2.52313e+06	0	Specialty Mining & Metals	Basic Material	1	0	0	0	0	0	0	0
110	2016	0	0	0	0	0	1	0	0	0	0	0	3.46985e+12	1	40	1	6	839721	0.17	43.01	0	0	B	61.76	B-	57.62	B+	1.90632e+09	1/23/2009	15	Germany	0	0	1	0	0	12	839721	0	Specialty Mining & Metals	Basic Material	1	0	0	0	0	0	0	0
110	2017	0	0	0	0	0	0	1	0	0	0	0	3.69085e+12	1	40	1	1	1.49096e+06	0	90.09	1	67.41	B-	52.37	B	58.63	C+	1782753928	1/23/2009	15	Germany	0	0	1	0	0	12	1.37627e+06	0	Specialty Mining & Metals	Basic Material	1	0	0	0	0	0	0	0
110	2018	0	0	0	0	0	0	0	1	0	0	0	3.97444e+12	1	40	1	1	1.2331e+06	0.08	92.73	1	72.38	B+	67.48	B+	66.89	B	1.68283e+09	1/23/2009	15	Germany	0	0	1	0	0	8	1.121e+06	0	Specialty Mining & Metals	Basic Material	1	0	0	0	0	0	0	0
110	2019	0	0	0	0	0	0	0	0	1	0	0	3.88823e+12	1	50	0	2	854910	0.1	85.05	1	73.85	B+	72.93	B	65.71	B+	1.48085e+09	1/23/2009	15	Germany	0	0	1	0	0	8	854910	0	Specialty Mining & Metals	Basic Material	1	0	0	0	0	0	0	0
110	2020	0	0	0	0	0	0	0	0	0	1	0	3.88967e+12	1	50	0	3	909442	0	77.56	1	81.86	A-	80.22	B+	67.74	A-	1.51338e+09	1/23/2009	15	Germany	0	0	1	0	0	8	909442	0	Specialty Mining & Metals	Basic Material	1	0	0	0	0	0	0	0
110	2021	0	0	0	0	0	0	0	0	0	0	1	4.25993e+12	1	50	0	4	1.39127e+06	0	59.8	1	83.62	A	86.83	B+	70.33	A-	1.60317e+09	1/23/2009	15	Germany	0	0	1	0	0	8	1.39127e+06	0	Specialty Mining & Metals	Basic Material	1	0	0	0	0	0	0	0
111	2011	1	0	0	0	0	0	0	0	0	0	0	3.74931e+12	1	27.27	1	3	1.9791e+07	0.5	22.44	1	81.76	B	58.77	B+	73.35	B	0	7/18/2001	22	Germany	0	0	1	0	0	0	1.05552e+07	2.6388e+06	Computer & Electronics Retailers	Technology	0	0	0	0	0	0	0	1
111	2012	0	1	0	0	0	0	0	0	0	0	0	3.52714e+12	1	27.27	1	4	0	0.33	21.88	1	80.95	B	62.68	B+	72.84	B	3.96267e+10	7/18/2001	22	Germany	0	0	1	0	0	20	9.46675e+06	2.70479e+06	Computer & Electronics Retailers	Technology	0	0	0	0	0	0	0	1
111	2013	0	0	1	0	0	0	0	0	0	0	0	3.7338e+12	1	27.27	1	5	1.51573e+07	0.2	22.02	1	81.03	A	84.47	A-	78.25	A+	3.5033e+10	7/18/2001	22	Germany	0	0	1	0	0	19	1.13679e+07	1.2631e+06	Computer & Electronics Retailers	Technology	0	0	0	0	0	0	0	1
111	2014	0	0	0	1	0	0	0	0	0	0	0	3.88909e+12	1	0	1	6	1.45289e+07	0.3	20.22	1	78.57	B	59.16	B+	73.28	B	3.02199e+10	7/18/2001	22	Germany	0	0	1	0	0	20	1.00585e+07	1.11761e+06	Computer & Electronics Retailers	Technology	0	0	0	0	0	0	0	1
111	2015	0	0	0	0	1	0	0	0	0	0	0	3.35759e+12	1	36.36	1	7	0	0.27	17.2	1	77.66	B-	54.84	B+	74.82	B	2.62868e+10	7/18/2001	22	Germany	0	0	1	0	0	20	0	0	Computer & Electronics Retailers	Technology	0	0	0	0	0	0	0	1
111	2016	0	0	0	0	0	1	0	0	0	0	0	3.46985e+12	1	36.36	1	8	0	0.18	13.06	1	67.41	B-	56.65	A-	75.49	B	9.80183e+09	7/18/2001	22	Germany	0	0	1	0	0	20	0	0	Computer & Electronics Retailers	Technology	0	0	0	0	0	0	0	1
111	2017	0	0	0	0	0	0	1	0	0	0	0	3.69085e+12	1	54.55	1	9	8.12565e+06	0.17	8.72	1	72.38	B	63.63	B	61.92	B+	9.64032e+09	7/18/2001	22	Germany	0	0	1	0	0	20	6.96484e+06	0	Computer & Electronics Retailers	Technology	0	0	0	0	0	0	0	1
111	2018	0	0	0	0	0	0	0	1	0	0	0	3.97444e+12	1	54.55	1	1	6.5388e+06	0	95.36	1	73.85	B	64.14	B	61.47	B-	9.01786e+09	7/18/2001	22	Germany	0	0	1	0	0	20	6.5388e+06	0	Computer & Electronics Retailers	Technology	0	0	0	0	0	0	0	1
111	2019	0	0	0	0	0	0	0	0	1	0	0	3.88823e+12	1	54.55	1	2	8.20258e+06	0.17	86.75	1	81.86	B	64.98	B	66.29	B	1.27038e+10	7/18/2001	22	Germany	0	0	1	0	0	19	7.03078e+06	0	Computer & Electronics Retailers	Technology	0	0	0	0	0	0	0	1
111	2020	0	0	0	0	0	0	0	0	0	1	0	3.88967e+12	1	50	1	3	8.10673e+06	0	68.92	1	83.62	B	64.99	B+	73.37	B-	1.23684e+10	7/18/2001	22	Germany	0	0	1	0	0	19	6.94863e+06	1.1581e+06	Computer & Electronics Retailers	Technology	0	0	0	0	0	0	0	1
111	2021	0	0	0	0	0	0	0	0	0	0	1	4.25993e+12	1	50	1	4	7.83922e+06	0	60.47	1	83.37	A-	82.03	A-	79.98	A-	1.06239e+10	7/18/2001	22	Germany	0	0	1	0	0	20	6.85932e+06	979902	Computer & Electronics Retailers	Technology	0	0	0	0	0	0	0	1
112	2011	1	0	0	0	0	0	0	0	0	0	0	3.74931e+12	1	60	1	3	1.45134e+06	0.83	14.29	0	0	B+	73.24	B-	55.18	A-	0	5/19/2005	18	Germany	0	0	1	0	0	0	791640	0	Aerospace & Defense	Industrial	0	0	0	0	0	1	0	0
112	2012	0	1	0	0	0	0	0	0	0	0	0	3.52714e+12	1	60	1	4	1.37449e+06	0.83	5.13	0	0	B	60.28	B-	50.22	A-	6.13399e+09	5/19/2005	18	Germany	0	0	1	0	0	13	824697	0	Aerospace & Defense	Industrial	0	0	0	0	0	1	0	0
112	2013	0	0	1	0	0	0	0	0	0	0	0	3.7338e+12	1	60	1	5	846791	0.67	5	0	0	B	65.74	B-	52.28	A	5.48014e+09	5/19/2005	18	Germany	0	0	1	0	0	13	725821	0	Aerospace & Defense	Industrial	0	0	0	0	0	1	0	0
112	2014	0	0	0	1	0	0	0	0	0	0	0	3.88909e+12	1	60	0	1	1.3032e+06	0.17	94.64	0	0	B+	71.19	B-	53.05	A-	5.78026e+09	5/19/2005	18	Germany	0	0	1	0	0	13	1.086e+06	0	Aerospace & Defense	Industrial	0	0	0	0	0	1	0	0
112	2015	0	0	0	0	1	0	0	0	0	0	0	3.35759e+12	1	60	0	2	841043	0.2	88.76	0	0	B+	67.75	B+	73.87	B+	6.183e+09	5/19/2005	18	Germany	0	0	1	0	0	12	735913	0	Aerospace & Defense	Industrial	0	0	0	0	0	1	0	0
112	2016	0	0	0	0	0	1	0	0	0	0	0	3.46985e+12	1	100	0	3	1.31956e+06	0.14	79.57	0	0	B+	67.71	A-	78.11	B+	7.42999e+09	5/19/2005	18	Germany	0	0	1	0	0	12	1.1996e+06	0	Aerospace & Defense	Industrial	0	0	0	0	0	1	0	0
112	2017	0	0	0	0	0	0	1	0	0	0	0	3.69085e+12	1	100	0	4	1.49096e+06	0.1	61.71	0	0	B+	70.25	A-	76.15	B+	7.76541e+09	5/19/2005	18	Germany	0	0	1	0	0	12	1.37627e+06	0	Aerospace & Defense	Industrial	0	0	0	0	0	1	0	0
112	2018	0	0	0	0	0	0	0	1	0	0	0	3.97444e+12	1	100	1	5	1.2331e+06	0.08	49.42	0	0	A-	79.15	A-	82.26	A	8.37328e+09	5/19/2005	18	Germany	0	0	1	0	0	12	1.121e+06	0	Aerospace & Defense	Industrial	0	0	0	0	0	1	0	0
112	2019	0	0	0	0	0	0	0	0	1	0	0	3.88823e+12	1	100	1	6	1.2213e+06	0.1	43.56	0	0	A-	77.62	A-	80.01	A	9.79608e+09	5/19/2005	18	Germany	0	0	1	0	0	12	1.2213e+06	0	Aerospace & Defense	Industrial	0	0	0	0	0	1	0	0
112	2020	0	0	0	0	0	0	0	0	0	1	0	3.88967e+12	1	100	1	7	1.90642e+06	0	35.51	0	0	A	84.93	A	85.43	A	9.44409e+09	5/19/2005	18	Germany	0	0	1	0	0	12	1.71998e+06	0	Aerospace & Defense	Industrial	0	0	0	0	0	1	0	0
112	2021	0	0	0	0	0	0	0	0	0	0	1	4.25993e+12	1	100	1	8	2.13827e+06	0.11	24.16	0	0	A	87.27	A-	83.23	A+	9.90843e+09	5/19/2005	18	Germany	0	0	1	0	0	12	1.66417e+06	0	Aerospace & Defense	Industrial	0	0	0	0	0	1	0	0
113	2011	1	0	0	0	0	0	0	0	0	0	0	3.74931e+12	1	37.5	1	2	3.98596e+07	0.17	33.77	1	82.56	C-	26.86	B	60.27	D	0	2001-10-05	22	Germany	0	0	1	0	0	0	2.44301e+07	3.85738e+06	Iron & Steel	Basic Material	1	0	0	0	0	0	0	0
113	2012	0	1	0	0	0	0	0	0	0	0	0	3.52714e+12	1	37.5	0	3	2.56955e+07	0.41	22.44	1	81.76	D+	21.38	B	62.56	D	4.78018e+10	2001-10-05	22	Germany	0	0	1	0	0	22	1.89335e+07	5.40957e+06	Iron & Steel	Basic Material	1	0	0	0	0	0	0	0
113	2013	0	0	1	0	0	0	0	0	0	0	0	3.7338e+12	1	66.67	1	1	2.3999e+07	0	96.25	1	80.95	C-	31.21	B	61.12	D	4.5193e+10	2001-10-05	22	Germany	0	0	1	0	0	21	1.76835e+07	5.05242e+06	Iron & Steel	Basic Material	1	0	0	0	0	0	0	0
113	2014	0	0	0	1	0	0	0	0	0	0	0	3.88909e+12	1	66.67	1	1	2.12345e+07	0	94.64	1	81.03	C+	45.23	B+	66.8	C	3.83069e+10	2001-10-05	22	Germany	0	0	1	0	0	20	1.56465e+07	3.35282e+06	Iron & Steel	Basic Material	1	0	0	0	0	0	0	0
113	2015	0	0	0	0	1	0	0	0	0	0	0	3.35759e+12	1	66.67	0	2	2.02284e+07	0.12	88.76	1	78.57	B	58.9	B+	73.3	C+	3.70079e+10	2001-10-05	22	Germany	0	0	1	0	0	20	1.79808e+07	1.1238e+06	Iron & Steel	Basic Material	1	0	0	0	0	0	0	0
113	2016	0	0	0	0	0	1	0	0	0	0	0	3.46985e+12	1	88.89	0	3	2.00803e+07	0	79.57	1	77.66	B-	55.25	B+	71.43	C	4.1532e+10	2001-10-05	22	Germany	0	0	1	0	0	20	1.88991e+07	0	Iron & Steel	Basic Material	1	0	0	0	0	0	0	0
113	2017	0	0	0	0	0	0	1	0	0	0	0	3.69085e+12	1	88.89	0	4	2.08945e+07	0.06	61.71	1	67.41	B-	56.99	B+	70.31	C	3.85521e+10	2001-10-05	22	Germany	0	0	1	0	0	20	1.85729e+07	2.32161e+06	Iron & Steel	Basic Material	1	0	0	0	0	0	0	0
113	2018	0	0	0	0	0	0	0	1	0	0	0	3.97444e+12	1	88.89	0	5	1.96164e+07	0	49.42	1	72.38	B-	54.77	B+	67.54	C	4.03306e+10	2001-10-05	22	Germany	0	0	1	0	0	18	1.85266e+07	1.0898e+06	Iron & Steel	Basic Material	1	0	0	0	0	0	0	0
113	2019	0	0	0	0	0	0	0	0	1	0	0	3.88823e+12	1	100	1	6	2.92949e+07	0	43.56	1	73.85	A-	79.09	A-	76.33	B+	4.33244e+10	2001-10-05	22	Germany	0	0	1	0	0	20	1.7577e+07	1.05462e+07	Iron & Steel	Basic Material	1	0	0	0	0	0	0	0
113	2020	0	0	0	0	0	0	0	0	0	1	0	3.88967e+12	1	100	1	1	1.85297e+07	0.08	95.23	1	81.86	A	87.36	A-	76.67	A	4.18507e+10	2001-10-05	22	Germany	0	0	1	0	0	20	1.62135e+07	1.1581e+06	Iron & Steel	Basic Material	1	0	0	0	0	0	0	0
113	2021	0	0	0	0	0	0	0	0	0	0	1	4.25993e+12	1	60	1	2	1.76382e+07	0.07	77.53	1	83.62	A-	80.48	B+	74.74	A-	3.88418e+10	2001-10-05	22	Germany	0	0	1	0	0	22	1.46985e+07	2.93971e+06	Iron & Steel	Basic Material	1	0	0	0	0	0	0	0
114	2011	1	0	0	0	0	0	0	0	0	0	0	3.74931e+12	1	50	1	4	1.58328e+07	0	11.04	1	82.56	A+	95.55	A+	94.08	A+	0	2014-07-07	9	Germany	0	0	1	0	0	0	1.3194e+07	2.6388e+06	Software	Technology	0	0	0	0	0	0	0	1
114	2012	0	1	0	0	0	0	0	0	0	0	0	3.52714e+12	1	33.33	1	5	1.64939e+07	0	1.92	1	81.76	A+	94.86	A+	93.89	A+	3.74159e+10	2014-07-07	9	Germany	0	0	1	0	0	16	1.37449e+07	2.74899e+06	Software	Technology	0	0	0	0	0	0	0	1
114	2013	0	0	1	0	0	0	0	0	0	0	0	3.7338e+12	1	50	1	6	9.67761e+06	0	1.88	1	80.95	A	87.93	A	90.69	A	4.43179e+10	2014-07-07	9	Germany	0	0	1	0	0	16	9.67761e+06	0	Software	Technology	0	0	0	0	0	0	0	1
114	2014	0	0	0	1	0	0	0	0	0	0	0	3.88909e+12	1	75	1	7	9.774e+06	0	1.79	1	81.03	A	85.65	A	88.62	A	4.46775e+10	2014-07-07	9	Germany	0	0	1	0	0	18	9.774e+06	0	Software	Technology	0	0	0	0	0	0	0	1
114	2015	0	0	0	0	1	0	0	0	0	0	0	3.35759e+12	1	50	1	1	1.0513e+07	0	96.63	1	78.57	A	90.54	A	90.55	A	4.75713e+10	2014-07-07	9	Germany	0	0	1	0	0	18	9.46173e+06	1.0513e+06	Software	Technology	0	0	0	0	0	0	0	1
114	2016	0	0	0	0	0	1	0	0	0	0	0	3.46985e+12	1	50	1	1	1.1996e+07	0	94.09	1	77.66	A	89.36	A	91.56	A	5.26964e+10	2014-07-07	9	Germany	0	0	1	0	0	18	1.1996e+07	0	Software	Technology	0	0	0	0	0	0	0	1
114	2017	0	0	0	0	0	0	1	0	0	0	0	3.69085e+12	1	50	1	2	1.0322e+07	0	75.23	1	67.41	A+	93.36	A+	92.25	A+	5.9076e+10	2014-07-07	9	Germany	0	0	1	0	0	18	1.0322e+07	0	Software	Technology	0	0	0	0	0	0	0	1
114	2018	0	0	0	0	0	0	0	1	0	0	0	3.97444e+12	1	50	1	3	1.121e+07	0	65.12	1	72.38	A+	96.32	A+	93.48	A+	6.6357e+10	2014-07-07	9	Germany	0	0	1	0	0	18	1.121e+07	1.121e+06	Software	Technology	0	0	0	0	0	0	0	1
114	2019	0	0	0	0	0	0	0	0	1	0	0	3.88823e+12	1	87.5	1	4	1.70982e+07	0	59.28	1	73.85	A+	96.56	A+	93.48	A+	7.0962e+10	2014-07-07	9	Germany	0	0	1	0	0	18	1.46556e+07	2.4426e+06	Software	Technology	0	0	0	0	0	0	0	1
114	2020	0	0	0	0	0	0	0	0	0	1	0	3.88967e+12	1	87.5	1	5	2.15993e+07	0	51.94	1	81.86	A+	95.4	A+	93.26	A+	7.93085e+10	2014-07-07	9	Germany	0	0	1	0	0	18	1.36416e+07	7.95762e+06	Software	Technology	0	0	0	0	0	0	0	1
114	2021	0	0	0	0	0	0	0	0	0	0	1	4.25993e+12	1	87.5	1	6	2.56849e+07	0	37.84	1	83.62	A+	97.41	A+	94.59	A+	7.85749e+10	2014-07-07	9	Germany	0	0	1	0	0	18	1.49829e+07	1.07021e+07	Software	Technology	0	0	0	0	0	0	0	1
115	2011	1	0	0	0	0	0	0	0	0	0	0	3.74931e+12	1	100	1	1	1.47773e+06	0.12	88.46	0	0	A-	76.78	C+	48.55	A	0	2008-08-08	15	Germany	0	0	1	0	0	0	1.11225e+06	203188	Iron & Steel	Basic Material	1	0	0	0	0	0	0	0
115	2012	0	1	0	0	0	0	0	0	0	0	0	3.52714e+12	1	100	1	2	1.5683e+06	0.17	81.88	0	0	B+	70.83	C+	46.58	A-	5.14398e+09	2008-08-08	15	Germany	0	0	1	0	0	6	1.13946e+06	199302	Iron & Steel	Basic Material	1	0	0	0	0	0	0	0
115	2013	0	0	1	0	0	0	0	0	0	0	0	3.7338e+12	1	100	1	3	1.47947e+06	0.17	77.98	0	0	B+	72.76	C+	47.67	A-	4.00172e+09	2008-08-08	15	Germany	0	0	1	0	0	6	1.04155e+06	218956	Iron & Steel	Basic Material	1	0	0	0	0	0	0	0
115	2014	0	0	0	1	0	0	0	0	0	0	0	3.88909e+12	1	100	1	4	1.44329e+06	0.29	73.6	0	0	B	60.92	C+	46.79	B	3.08679e+09	2008-08-08	15	Germany	0	0	1	0	0	6	930702	184620	Iron & Steel	Basic Material	1	0	0	0	0	0	0	0
115	2015	0	0	0	0	1	0	0	0	0	0	0	3.35759e+12	1	50	1	5	1.6169e+06	0.25	63.98	0	0	C+	46.27	C+	47.05	C+	3054676608	2008-08-08	15	Germany	0	0	1	0	0	6	1.13646e+06	157696	Iron & Steel	Basic Material	1	0	0	0	0	0	0	0
115	2016	0	0	0	0	0	1	0	0	0	0	0	3.46985e+12	1	50	1	1	1.70943e+06	0.85	90.09	1	67.41	B-	57.41	B-	51.6	B-	3.51934e+09	2008-08-08	15	Germany	0	0	1	0	0	6	912897	11996	Iron & Steel	Basic Material	1	0	0	0	0	0	0	0
115	2017	0	0	0	0	0	0	1	0	0	0	0	3.69085e+12	1	50	1	2	1.31778e+06	0.31	77.91	1	72.38	B	62.94	B-	50.21	B	3.45506e+09	2008-08-08	15	Germany	0	0	1	0	0	7	993210	11468.9	Iron & Steel	Basic Material	1	0	0	0	0	0	0	0
115	2018	0	0	0	0	0	0	0	1	0	0	0	3.97444e+12	1	75	1	3	1.2331e+06	0.28	72.16	1	73.85	B	60.5	C+	49.02	B-	3.28924e+09	2008-08-08	15	Germany	0	0	1	0	0	7	943883	22420	Iron & Steel	Basic Material	1	0	0	0	0	0	0	0
115	2019	0	0	0	0	0	0	0	0	1	0	0	3.88823e+12	1	75	1	4	1.12237e+06	0.01	65.19	1	81.86	B+	73.2	B-	51.56	B+	3.11596e+09	2008-08-08	15	Germany	0	0	1	0	0	6	931851	180752	Iron & Steel	Basic Material	1	0	0	0	0	0	0	0
115	2020	0	0	0	0	0	0	0	0	0	1	0	3.88967e+12	1	75	1	5	1.39031e+06	0.01	48.31	1	83.62	A-	82.41	B-	57.59	A	4.29464e+09	2008-08-08	15	Germany	0	0	1	0	0	6	1.27777e+06	103449	Iron & Steel	Basic Material	1	0	0	0	0	0	0	0
115	2021	0	0	0	0	0	0	0	0	0	0	1	4.25993e+12	1	100	1	6	1.13763e+06	0	37.84	1	83.37	A	84.42	B+	68.76	A	4.08331e+09	2008-08-08	15	Germany	0	0	1	0	0	6	1.08733e+06	50299.7	Iron & Steel	Basic Material	1	0	0	0	0	0	0	0
116	2011	1	0	0	0	0	0	0	0	0	0	0	3.74931e+12	1	70	0	2	2.76703e+06	0.66	57.05	0	0	C+	43.55	C	39.47	B-	0	10/19/2005	18	Germany	0	0	1	0	0	0	1.30122e+06	361308	Electric Utilities	Utilities	0	0	0	0	0	0	0	0
116	2012	0	1	0	0	0	0	0	0	0	0	0	3.52714e+12	1	77.78	0	3	2.76159e+06	0.41	53.75	0	0	C+	45.97	C	40.24	B-	5.82988e+09	10/19/2005	18	Germany	0	0	1	0	0	20	1.30506e+06	659968	Electric Utilities	Utilities	0	0	0	0	0	0	0	0
116	2013	0	0	1	0	0	0	0	0	0	0	0	3.7338e+12	1	77.78	1	4	1.77593e+06	0.2	52.98	0	0	C+	42.22	C	37.32	C+	5.13783e+09	10/19/2005	18	Germany	0	0	1	0	0	20	1.12922e+06	349880	Electric Utilities	Utilities	0	0	0	0	0	0	0	0
116	2014	0	0	0	1	0	0	0	0	0	0	0	3.88909e+12	1	77.78	0	5	1.73788e+06	0.24	50	0	0	C+	44.31	C+	46.31	B-	5.20511e+09	10/19/2005	18	Germany	0	0	1	0	0	20	1.1109e+06	289460	Electric Utilities	Utilities	0	0	0	0	0	0	0	0
116	2015	0	0	0	0	1	0	0	0	0	0	0	3.35759e+12	1	77.78	0	1	2.70723e+06	0.37	94.09	0	0	C	39.93	C+	42.27	C+	0	10/19/2005	18	Germany	0	0	1	0	0	20	1.64074e+06	340511	Electric Utilities	Utilities	0	0	0	0	0	0	0	0
116	2016	0	0	0	0	0	1	0	0	0	0	0	3.46985e+12	1	77.78	0	1	3.32861e+06	0.32	90.09	1	67.41	C+	43.27	C+	46.08	C+	5.53292e+09	10/19/2005	18	Germany	0	0	1	0	0	20	2.15214e+06	374439	Electric Utilities	Utilities	0	0	0	0	0	0	0	0
116	2017	0	0	0	0	0	0	1	0	0	0	0	3.69085e+12	1	100	0	2	3.63565e+06	0.17	77.91	1	72.38	B	64.9	B-	53.16	B+	5.81538e+09	10/19/2005	18	Germany	0	0	1	0	0	20	2.53984e+06	564152	Electric Utilities	Utilities	0	0	0	0	0	0	0	0
116	2018	0	0	0	0	0	0	0	1	0	0	0	3.97444e+12	1	100	0	3	2.55449e+06	0.05	72.16	0	0	B-	55.98	C+	49.63	B-	5.34878e+09	10/19/2005	18	Germany	0	0	1	0	0	18	2.15017e+06	274629	Electric Utilities	Utilities	0	0	0	0	0	0	0	0
116	2019	0	0	0	0	0	0	0	0	1	0	0	3.88823e+12	1	100	0	4	2.68459e+06	0.05	65.19	0	0	B	61.27	C+	49.66	B	6.10605e+09	10/19/2005	18	Germany	0	0	1	0	0	20	2.29907e+06	269513	Electric Utilities	Utilities	0	0	0	0	0	0	0	0
116	2020	0	0	0	0	0	0	0	0	0	1	0	3.88967e+12	1	100	1	5	3.51948e+06	0.15	48.31	0	0	B	60.26	B-	51.53	B-	1.66712e+10	10/19/2005	18	Germany	0	0	1	0	0	20	2.50845e+06	562839	Electric Utilities	Utilities	0	0	0	0	0	0	0	0
116	2021	0	0	0	0	0	0	0	0	0	0	1	4.25993e+12	1	100	1	6	3.31109e+06	0.26	37.84	0	0	B	65.09	B-	53.17	B+	2.59876e+10	10/19/2005	18	Germany	0	0	1	0	0	19	2.21164e+06	411559	Electric Utilities	Utilities	0	0	0	0	0	0	0	0
117	2011	1	0	0	0	0	0	0	0	0	0	0	3.74931e+12	1	16.67	0	1	1.18746e+06	0	75.32	0	0	C-	31.01	C+	48.45	D	0	2005-02-05	19	Germany	0	0	1	0	0	0	263880	923580	Agricultural Chemicals	Basic Material	1	0	0	0	0	0	0	0
117	2012	0	1	0	0	0	0	0	0	0	0	0	3.52714e+12	1	16.67	0	2	1.23705e+06	0	57.05	0	0	D+	21.2	C+	49.05	D-	1.03986e+10	2005-02-05	19	Germany	0	0	1	0	0	18	962146	274899	Agricultural Chemicals	Basic Material	1	0	0	0	0	0	0	0
117	2013	0	0	1	0	0	0	0	0	0	0	0	3.7338e+12	1	0	1	3	1.08873e+06	0	53.75	0	0	C-	28	B-	54.54	D+	8.35402e+09	2005-02-05	19	Germany	0	0	1	0	0	16	846791	241940	Agricultural Chemicals	Basic Material	1	0	0	0	0	0	0	0
117	2014	0	0	0	1	0	0	0	0	0	0	0	3.88909e+12	1	0	0	4	977400	0	52.98	0	0	C	33.49	B-	52.4	D+	9.24662e+09	2005-02-05	19	Germany	0	0	1	0	0	17	760200	217200	Agricultural Chemicals	Basic Material	1	0	0	0	0	0	0	0
117	2015	0	0	0	0	1	0	0	0	0	0	0	3.35759e+12	1	0	0	5	841043	0	50	0	0	C-	32.29	C	37.92	D+	1.03824e+10	2005-02-05	19	Germany	0	0	1	0	0	17	735913	105130	Agricultural Chemicals	Basic Material	1	0	0	0	0	0	0	0
117	2016	0	0	0	0	0	1	0	0	0	0	0	3.46985e+12	1	12.5	0	6	1.31956e+06	0	43.01	0	0	C-	29.35	C	36.99	D+	1.20019e+10	2005-02-05	19	Germany	0	0	1	0	0	17	839721	479841	Agricultural Chemicals	Basic Material	1	0	0	0	0	0	0	0
117	2017	0	0	0	0	0	0	1	0	0	0	0	3.69085e+12	1	12.5	0	7	1.37627e+06	0	31.53	0	0	C-	28.85	C+	44.11	D+	1.12638e+10	2005-02-05	19	Germany	0	0	1	0	0	19	917515	458758	Agricultural Chemicals	Basic Material	1	0	0	0	0	0	0	0
117	2018	0	0	0	0	0	0	0	1	0	0	0	3.97444e+12	1	12.5	1	8	1345201	0	22.67	0	0	C	35.31	B-	51.59	D+	1.18453e+10	2005-02-05	19	Germany	0	0	1	0	0	19	896801	448400	Agricultural Chemicals	Basic Material	1	0	0	0	0	0	0	0
117	2019	0	0	0	0	0	0	0	0	1	0	0	3.88823e+12	1	33.33	1	9	2.4426e+06	0	17.78	0	0	C+	43.88	B-	54.01	C	1.00514e+10	2005-02-05	19	Germany	0	0	1	0	0	19	1.95408e+06	488520	Agricultural Chemicals	Basic Material	1	0	0	0	0	0	0	0
117	2020	0	0	0	0	0	0	0	0	0	1	0	3.88967e+12	1	33.33	1	10	4.66089e+06	0	13.96	0	0	B-	55.58	B-	58.15	B-	9.59495e+09	2005-02-05	19	Germany	0	0	1	0	0	19	1591524	113680	Agricultural Chemicals	Basic Material	1	0	0	0	0	0	0	0
117	2021	0	0	0	0	0	0	0	0	0	0	1	4.25993e+12	1	33.33	1	11	1.28425e+06	1.73	8.28	0	0	B-	51.92	B-	58.12	C+	1.04586e+10	2005-02-05	19	Germany	0	0	1	0	0	19	963185	321062	Agricultural Chemicals	Basic Material	1	0	0	0	0	0	0	0
118	2011	1	0	0	0	0	0	0	0	0	0	0	3.74931e+12	1	0	0	1	4.22208e+06	0.04	75.32	0	0	D+	22.66	C+	44.17	D	0	9/13/2005	18	Germany	0	0	1	0	0	0	2.6388e+06	131940	Iron & Steel	Basic Material	1	0	0	0	0	0	0	0
118	2012	0	1	0	0	0	0	0	0	0	0	0	3.52714e+12	1	0	0	2	3.43624e+06	0.52	57.05	0	0	D	8.8	C-	30.41	D-	1.11254e+10	9/13/2005	18	Germany	0	0	1	0	0	21	3.16134e+06	137449	Iron & Steel	Basic Material	1	0	0	0	0	0	0	0
118	2013	0	0	1	0	0	0	0	0	0	0	0	3.7338e+12	1	11.11	0	3	3.62911e+06	0.04	53.75	0	0	D-	7.66	C-	28.97	D-	9.50606e+09	9/13/2005	18	Germany	0	0	1	0	0	21	3.02425e+06	483881	Iron & Steel	Basic Material	1	0	0	0	0	0	0	0
118	2014	0	0	0	1	0	0	0	0	0	0	0	3.88909e+12	1	11.11	0	4	3.258e+06	0.03	52.98	0	0	D+	16.7	C-	29.06	D	9.05534e+09	9/13/2005	18	Germany	0	0	1	0	0	21	2.8236e+06	217200	Iron & Steel	Basic Material	1	0	0	0	0	0	0	0
118	2015	0	0	0	0	1	0	0	0	0	0	0	3.35759e+12	1	11.11	0	5	3.15391e+06	0.07	50	0	0	D+	20.21	C-	27.54	D+	8.93563e+09	9/13/2005	18	Germany	0	0	1	0	0	21	2.83852e+06	210261	Iron & Steel	Basic Material	1	0	0	0	0	0	0	0
118	2016	0	0	0	0	0	1	0	0	0	0	0	3.46985e+12	1	25	0	1	3.47885e+06	0.03	94.09	0	0	D+	21.42	C	35.66	D	1.03141e+10	9/13/2005	18	Germany	0	0	1	0	0	21	3.35888e+06	119960	Iron & Steel	Basic Material	1	0	0	0	0	0	0	0
118	2017	0	0	0	0	0	0	1	0	0	0	0	3.69085e+12	1	25	0	2	3.32599e+06	0	75.23	1	67.41	C-	28.16	B-	54.25	D+	9.99338e+09	9/13/2005	18	Germany	0	0	1	0	0	21	3.09661e+06	229379	Iron & Steel	Basic Material	1	0	0	0	0	0	0	0
118	2018	0	0	0	0	0	0	0	1	0	0	0	3.97444e+12	1	25	0	3	3.4751e+06	0	65.12	1	72.38	C+	41.9	B-	56.92	C+	9.63527e+09	9/13/2005	18	Germany	0	0	1	0	0	21	3.1388e+06	336300	Iron & Steel	Basic Material	1	0	0	0	0	0	0	0
118	2019	0	0	0	0	0	0	0	0	1	0	0	3.88823e+12	1	50	0	4	2.68686e+06	0	59.28	1	73.85	C+	43.11	B	58.96	C+	9.82561e+09	9/13/2005	18	Germany	0	0	1	0	0	21	2.68686e+06	0	Iron & Steel	Basic Material	1	0	0	0	0	0	0	0
118	2020	0	0	0	0	0	0	0	0	0	1	0	3.88967e+12	1	50	0	5	3183048	0	51.94	1	81.86	B-	55.19	B	62.29	B	1.12947e+10	9/13/2005	18	Germany	0	0	1	0	0	21	2.72833e+06	113680	Iron & Steel	Basic Material	1	0	0	0	0	0	0	0
118	2021	0	0	0	0	0	0	0	0	0	0	1	4.25993e+12	1	44.44	1	6	3.6387e+06	0.12	37.84	1	83.62	B	63.02	B+	66.69	B	1.19871e+10	9/13/2005	18	Germany	0	0	1	0	0	21	3.42466e+06	0	Iron & Steel	Basic Material	1	0	0	0	0	0	0	0
119	2011	1	0	0	0	0	0	0	0	0	0	0	3.74931e+12	1	25	1	3	1.26662e+07	0.13	22.44	0	0	B-	56.14	A-	76.2	C+	0	7/16/2001	22	Germany	0	0	1	0	0	0	9.2358e+06	1.9791e+06	Specialty Chemicals	Basic Material	1	0	0	0	0	0	0	0
119	2012	0	1	0	0	0	0	0	0	0	0	0	3.52714e+12	1	12.5	0	4	1.347e+07	0.15	21.88	0	0	B-	53.07	A-	76.4	C+	2.65361e+10	7/16/2001	22	Germany	0	0	1	0	0	18	8.93422e+06	2.74899e+06	Specialty Chemicals	Basic Material	1	0	0	0	0	0	0	0
119	2013	0	0	1	0	0	0	0	0	0	0	0	3.7338e+12	1	12.5	0	5	1.35487e+07	0.18	22.02	0	0	B	63.02	A-	78.3	B	2.32185e+10	7/16/2001	22	Germany	0	0	1	0	0	18	9.07276e+06	2.4194e+06	Specialty Chemicals	Basic Material	1	0	0	0	0	0	0	0
119	2014	0	0	0	1	0	0	0	0	0	0	0	3.88909e+12	1	12.5	0	6	1.3032e+07	0.19	20.22	1	78.57	B	61.09	A-	78.01	B	2.46021e+10	7/16/2001	22	Germany	0	0	1	0	0	18	9.1224e+06	1.8462e+06	Specialty Chemicals	Basic Material	1	0	0	0	0	0	0	0
119	2015	0	0	0	0	1	0	0	0	0	0	0	3.35759e+12	1	12.5	1	7	1.32464e+07	0.13	17.2	1	77.66	C	39.36	B+	72.26	C-	2.95334e+10	7/16/2001	22	Germany	0	0	1	0	0	17	1.00925e+07	1.68209e+06	Specialty Chemicals	Basic Material	1	0	0	0	0	0	0	0
119	2016	0	0	0	0	0	1	0	0	0	0	0	3.46985e+12	1	12.5	1	8	1.5115e+07	0.17	13.06	1	67.41	C+	43.78	B+	72.05	C	3.48995e+10	7/16/2001	22	Germany	0	0	1	0	0	17	1.23559e+07	599801	Specialty Chemicals	Basic Material	1	0	0	0	0	0	0	0
119	2017	0	0	0	0	0	0	1	0	0	0	0	3.69085e+12	1	12.5	1	9	1.41068e+07	0.22	8.72	1	72.38	C+	42.18	B+	70.28	C	3.35747e+10	7/16/2001	22	Germany	0	0	1	0	0	16	1.11249e+07	458758	Specialty Chemicals	Basic Material	1	0	0	0	0	0	0	0
119	2018	0	0	0	0	0	0	0	1	0	0	0	3.97444e+12	1	33.33	1	10	1.3452e+07	0.15	6.7	1	73.85	B	66.61	A-	75.42	B	3.52938e+10	7/16/2001	22	Germany	0	0	1	0	0	16	1.10979e+07	560500	Specialty Chemicals	Basic Material	1	0	0	0	0	0	0	0
119	2019	0	0	0	0	0	0	0	0	1	0	0	3.88823e+12	1	33.33	1	1	1.30679e+07	0.16	95.23	1	81.86	A-	79.33	A-	81.97	B+	3.61972e+10	7/16/2001	22	Germany	0	0	1	0	0	16	1.11138e+07	122130	Specialty Chemicals	Basic Material	1	0	0	0	0	0	0	0
119	2020	0	0	0	0	0	0	0	0	0	1	0	3.88967e+12	1	16.67	1	2	1.21638e+07	0.08	77.53	1	83.62	A-	79.94	A-	80.82	B+	3.69454e+10	7/16/2001	22	Germany	0	0	1	0	0	16	1.1027e+07	227361	Specialty Chemicals	Basic Material	1	0	0	0	0	0	0	0
119	2021	0	0	0	0	0	0	0	0	0	0	1	4.25993e+12	1	16.67	1	3	1.22003e+07	0	69.09	1	83.37	A-	78.57	A-	80.73	B+	3.49927e+10	7/16/2001	22	Germany	0	0	1	0	0	17	1.17723e+07	428082	Specialty Chemicals	Basic Material	1	0	0	0	0	0	0	0
120	2011	1	0	0	0	0	0	0	0	0	0	0	3.74931e+12	1	25	1	2	923580	0.4	33.77	1	82.56	C	34.37	B	63.7	C	0	7/25/2011	12	Germany	0	0	1	0	0	0	659700	0	Footwear	Consumer Cyclicals	0	1	0	0	0	0	0	0
120	2012	0	1	0	0	0	0	0	0	0	0	0	3.52714e+12	1	25	0	1	824697	0.4	88.46	1	81.76	B+	68.66	A-	77.4	A	3.1668e+09	7/25/2011	12	Germany	0	0	1	0	0	9	687247	0	Footwear	Consumer Cyclicals	0	1	0	0	0	0	0	0
120	2013	0	0	1	0	0	0	0	0	0	0	0	3.7338e+12	1	20	1	2	967761	0.2	81.88	1	80.95	B	58.9	B+	73.76	B+	2.89465e+09	7/25/2011	12	Germany	0	0	1	0	0	10	725821	0	Footwear	Consumer Cyclicals	0	1	0	0	0	0	0	0
120	2014	0	0	0	1	0	0	0	0	0	0	0	3.88909e+12	1	20	1	3	868800	0.33	77.98	1	81.03	C	40.23	B+	72.03	C+	2.90931e+09	7/25/2011	12	Germany	0	0	1	0	0	9	760200	0	Footwear	Consumer Cyclicals	0	1	0	0	0	0	0	0
120	2015	0	0	0	0	1	0	0	0	0	0	0	3.35759e+12	1	20	1	4	946173	0.14	73.6	1	78.57	C+	44.12	B+	74.53	B-	2.94595e+09	7/25/2011	12	Germany	0	0	1	0	0	9	841043	0	Footwear	Consumer Cyclicals	0	1	0	0	0	0	0	0
120	2016	0	0	0	0	0	1	0	0	0	0	0	3.46985e+12	1	20	1	5	1.07964e+06	0.13	63.98	1	77.66	C+	42.1	B+	72.93	C+	3.50762e+09	7/25/2011	12	Germany	0	0	1	0	0	9	839721	0	Footwear	Consumer Cyclicals	0	1	0	0	0	0	0	0
120	2017	0	0	0	0	0	0	1	0	0	0	0	3.69085e+12	1	20	1	6	1.0322e+06	0.29	47.3	1	67.41	C+	45.72	B+	73.97	B-	3.62383e+09	7/25/2011	12	Germany	0	0	1	0	0	7	917515	0	Footwear	Consumer Cyclicals	0	1	0	0	0	0	0	0
120	2018	0	0	0	0	0	0	0	1	0	0	0	3.97444e+12	1	20	1	7	1.0089e+06	0.13	35.76	1	72.38	B-	50.03	A-	76.27	B-	4.73022e+09	7/25/2011	12	Germany	0	0	1	0	0	6	896801	0	Footwear	Consumer Cyclicals	0	1	0	0	0	0	0	0
120	2019	0	0	0	0	0	0	0	0	1	0	0	3.88823e+12	1	20	1	8	977040	0.13	29.64	1	73.85	A-	75.43	A	83.77	A+	5.69773e+09	7/25/2011	12	Germany	0	0	1	0	0	6	854910	0	Footwear	Consumer Cyclicals	0	1	0	0	0	0	0	0
120	2020	0	0	0	0	0	0	0	0	0	1	0	3.88967e+12	1	25	1	9	1.02312e+06	0.14	22.97	1	81.86	A-	79.6	A	85.12	A+	6.47815e+09	7/25/2011	12	Germany	0	0	1	0	0	6	909442	0	Footwear	Consumer Cyclicals	0	1	0	0	0	0	0	0
120	2021	0	0	0	0	0	0	0	0	0	0	1	4.25993e+12	1	25	1	3	2.03339e+06	0.13	68.92	1	83.62	A	86.21	A	88.59	A+	7.22306e+09	7/25/2011	12	Germany	0	0	1	0	0	6	1.92637e+06	0	Footwear	Consumer Cyclicals	0	1	0	0	0	0	0	0
121	2011	1	0	0	0	0	0	0	0	0	0	0	3.74931e+12	1	0	1	1	5.02296e+06	0.28	75.32	0	0	B-	54.53	C+	46.53	C+	0	1988-05-12	35	Germany	0	0	1	0	0	0	3.52544e+06	347002	Healthcare Facilities & Services	Healthcare	0	0	0	0	1	0	0	0
121	2012	0	1	0	0	0	0	0	0	0	0	0	3.52714e+12	1	0	1	2	5.30967e+06	0.3	57.05	0	0	C-	32.85	C	36.29	C-	4.2966e+09	1988-05-12	35	Germany	0	0	1	0	0	21	3.7455e+06	505814	Healthcare Facilities & Services	Healthcare	0	0	0	0	1	0	0	0
121	2013	0	0	1	0	0	0	0	0	0	0	0	3.7338e+12	1	0	0	3	1.6089e+06	0.25	53.75	0	0	C-	31.21	C	37.13	D+	2.01956e+09	1988-05-12	35	Germany	0	0	1	0	0	20	1.0101e+06	217746	Healthcare Facilities & Services	Healthcare	0	0	0	0	1	0	0	0
121	2014	0	0	0	1	0	0	0	0	0	0	0	3.88909e+12	1	0	1	4	1.59316e+06	0.31	52.98	0	0	C-	28.79	C-	31.59	D+	1.78666e+09	1988-05-12	35	Germany	0	0	1	0	0	21	936132	194394	Healthcare Facilities & Services	Healthcare	0	0	0	0	1	0	0	0
121	2015	0	0	0	0	1	0	0	0	0	0	0	3.35759e+12	1	0	1	5	1.54121e+06	0.41	50	0	0	D+	24.84	C-	32.81	D+	1.53779e+09	1988-05-12	35	Germany	0	0	1	0	0	17	832632	165055	Healthcare Facilities & Services	Healthcare	0	0	0	0	1	0	0	0
121	2016	0	0	0	0	0	1	0	0	0	0	0	3.46985e+12	1	0	1	6	1.8186e+06	0.54	43.01	0	0	D-	8.22	C-	26.73	D-	1.80879e+09	1988-05-12	35	Germany	0	0	1	0	0	17	1.06165e+06	137954	Healthcare Facilities & Services	Healthcare	0	0	0	0	1	0	0	0
121	2017	0	0	0	0	0	0	1	0	0	0	0	3.69085e+12	1	0	1	7	1.58386e+06	0.52	31.53	1	67.41	D+	17.83	C-	31.79	D	1.8024e+09	1988-05-12	35	Germany	0	0	1	0	0	17	1.07005e+06	131893	Healthcare Facilities & Services	Healthcare	0	0	0	0	1	0	0	0
121	2018	0	0	0	0	0	0	0	1	0	0	0	3.97444e+12	1	0	1	8	1.51896e+06	0.32	22.67	1	72.38	D+	20.46	C	35.19	D	1.7695e+09	1988-05-12	35	Germany	0	0	1	0	0	16	1.05598e+06	102011	Healthcare Facilities & Services	Healthcare	0	0	0	0	1	0	0	0
121	2019	0	0	0	0	0	0	0	0	1	0	0	3.88823e+12	1	0	1	9	1.56571e+06	0.31	17.78	1	73.85	D+	17.6	C	33.68	D	1.91715e+09	1988-05-12	35	Germany	0	0	1	0	0	17	1.07474e+06	145335	Healthcare Facilities & Services	Healthcare	0	0	0	0	1	0	0	0
121	2020	0	0	0	0	0	0	0	0	0	1	0	3.88967e+12	1	0	1	10	937862	0.28	13.96	1	81.86	C-	27.3	C	38.47	C-	1.83149e+09	1988-05-12	35	Germany	0	0	1	0	0	17	701407	227361	Healthcare Facilities & Services	Healthcare	0	0	0	0	1	0	0	0
121	2021	0	0	0	0	0	0	0	0	0	0	1	4.25993e+12	1	0	1	11	954623	0.01	8.28	1	83.62	B-	50.76	C+	48.32	B-	1.85855e+09	1988-05-12	35	Germany	0	0	1	0	0	16	825128	129495	Healthcare Facilities & Services	Healthcare	0	0	0	0	1	0	0	0
122	2011	1	0	0	0	0	0	0	0	0	0	0	3.74931e+12	1	37.5	1	2	5.01459e+06	1.05	57.05	1	81.76	B	66.24	B+	67.74	A-	0	12/31/1923	100	Germany	0	0	1	0	0	0	2.44301e+06	0	Leisure & Recreation	Consumer Cyclicals	0	1	0	0	0	0	0	0
122	2012	0	1	0	0	0	0	0	0	0	0	0	3.52714e+12	1	37.5	1	3	6.76197e+06	0.52	53.75	0	0	B	65.54	B	66.16	A	1.84096e+10	12/31/1923	100	Germany	0	0	1	0	0	16	2.70479e+06	1.75811e+06	Leisure & Recreation	Consumer Cyclicals	0	1	0	0	0	0	0	0
122	2013	0	0	1	0	0	0	0	0	0	0	0	3.7338e+12	1	37.5	1	4	8.08387e+06	0.25	52.98	0	0	A	84.31	A-	76.12	A+	0	12/31/1923	100	Germany	0	0	1	0	0	15	5.05242e+06	1.38942e+06	Leisure & Recreation	Consumer Cyclicals	0	1	0	0	0	0	0	0
122	2014	0	0	0	1	0	0	0	0	0	0	0	3.88909e+12	1	37.5	1	5	7.3762e+06	0.57	50	0	0	A-	76.9	B+	73.59	A	1.54106e+10	12/31/1923	100	Germany	0	0	1	0	0	22	3.24106e+06	1.45289e+06	Leisure & Recreation	Consumer Cyclicals	0	1	0	0	0	0	0	0
122	2015	0	0	0	0	1	0	0	0	0	0	0	3.35759e+12	1	60	1	6	7.30468e+06	0.16	43.01	1	77.66	A	86.02	A	83.77	A+	1.53471e+10	12/31/1923	100	Germany	0	0	1	0	0	21	3.37139e+06	2.92187e+06	Leisure & Recreation	Consumer Cyclicals	0	1	0	0	0	0	0	0
122	2016	0	0	0	0	0	1	0	0	0	0	0	3.46985e+12	1	46.15	1	7	4.8429e+06	0.03	31.53	1	67.41	A	84.03	A-	82.65	A	1.67743e+10	12/31/1923	100	Germany	0	0	1	0	0	21	3.42547e+06	1.29931e+06	Leisure & Recreation	Consumer Cyclicals	0	1	0	0	0	0	0	0
122	2017	0	0	0	0	0	0	1	0	0	0	0	3.69085e+12	1	46.15	1	8	6.26836e+06	0.02	22.67	1	72.38	A	86.15	A	84.99	A	1.77367e+10	12/31/1923	100	Germany	0	0	1	0	0	21	3.94674e+06	2.20553e+06	Leisure & Recreation	Consumer Cyclicals	0	1	0	0	0	0	0	0
122	2018	0	0	0	0	0	0	0	1	0	0	0	3.97444e+12	1	55.56	1	9	5.34002e+06	0	17.78	1	73.85	A-	81.47	A-	81.87	A	1.81063e+10	12/31/1923	100	Germany	0	0	1	0	0	20	3.48736e+06	1.85266e+06	Leisure & Recreation	Consumer Cyclicals	0	1	0	0	0	0	0	0
122	2019	0	0	0	0	0	0	0	0	1	0	0	3.88823e+12	1	55.56	1	10	5.39027e+06	0	13.96	1	81.86	A	83.53	A-	79.6	A	1.86181e+10	12/31/1923	100	Germany	0	0	1	0	0	20	3.86693e+06	1.52334e+06	Leisure & Recreation	Consumer Cyclicals	0	1	0	0	0	0	0	0
122	2020	0	0	0	0	0	0	0	0	0	1	0	3.88967e+12	1	25	1	1	4.86404e+06	0	91.22	1	83.62	A	88.52	A-	79.74	A	1.60554e+10	12/31/1923	100	Germany	0	0	1	0	0	21	3.59012e+06	1.27391e+06	Leisure & Recreation	Consumer Cyclicals	0	1	0	0	0	0	0	0
122	2021	0	0	0	0	0	0	0	0	0	0	1	4.25993e+12	1	25	1	2	4.31157e+06	0	77.53	1	83.37	A	85.86	A-	78.24	A+	1.6296e+10	12/31/1923	100	Germany	0	0	1	0	0	23	3.33167e+06	979902	Leisure & Recreation	Consumer Cyclicals	0	1	0	0	0	0	0	0
123	2011	1	0	0	0	0	0	0	0	0	0	0	3.74931e+12	1	22.22	1	10	3.33808e+07	0.05	5.84	1	82.56	B	63.92	A-	78.21	B-	0	10/26/2000	23	Germany	0	0	1	0	0	0	2.01868e+07	1.1083e+07	Multiline Utilities	Consumer Cyclicals	0	1	0	0	0	0	0	0
123	2012	0	1	0	0	0	0	0	0	0	0	0	3.52714e+12	1	25	1	1	3.31253e+07	0.07	88.46	1	81.76	B+	74.08	B+	74.48	B	111000000000	10/26/2000	23	Germany	0	0	1	0	0	21	2.08923e+07	9.48401e+06	Multiline Utilities	Consumer Cyclicals	0	1	0	0	0	0	0	0
123	2013	0	0	1	0	0	0	0	0	0	0	0	3.7338e+12	1	22.22	1	2	3.06055e+07	0.09	81.88	1	80.95	B-	56.9	B+	74.29	C	9.23324e+10	10/26/2000	23	Germany	0	0	1	0	0	21	1.83875e+07	8.46791e+06	Multiline Utilities	Consumer Cyclicals	0	1	0	0	0	0	0	0
123	2014	0	0	0	1	0	0	0	0	0	0	0	3.88909e+12	1	22.22	1	1	2.72586e+07	0.14	94.64	1	81.03	B	59.59	B+	72.82	C+	8.73386e+10	10/26/2000	23	Germany	0	0	1	0	0	21	1.88964e+07	5.5386e+06	Multiline Utilities	Consumer Cyclicals	0	1	0	0	0	0	0	0
123	2015	0	0	0	0	1	0	0	0	0	0	0	3.35759e+12	1	22.22	1	2	2.89108e+07	0.12	88.76	1	78.57	C+	44.54	B+	70.92	D+	8.10013e+10	10/26/2000	23	Germany	0	0	1	0	0	21	2.05004e+07	5.25652e+06	Multiline Utilities	Consumer Cyclicals	0	1	0	0	0	0	0	0
123	2016	0	0	0	0	0	1	0	0	0	0	0	3.46985e+12	1	45.45	1	3	2.92703e+07	0.12	79.57	1	77.66	B-	51.49	B+	72.22	C-	8.55569e+10	10/26/2000	23	Germany	0	0	1	0	0	21	2.0993e+07	4.07865e+06	Multiline Utilities	Consumer Cyclicals	0	1	0	0	0	0	0	0
123	2017	0	0	0	0	0	0	1	0	0	0	0	3.69085e+12	1	45.45	1	4	3.13102e+07	0.17	61.71	1	67.41	C+	43.96	B+	70.46	D+	9.0538e+10	10/26/2000	23	Germany	0	0	1	0	0	20	2.03e+07	5.84916e+06	Multiline Utilities	Consumer Cyclicals	0	1	0	0	0	0	0	0
123	2018	0	0	0	0	0	0	0	1	0	0	0	3.97444e+12	1	45.45	0	5	2.99307e+07	0.2	49.42	1	72.38	B-	50.16	B+	70.51	C	7.17863e+10	10/26/2000	23	Germany	0	0	1	0	0	20	1.96175e+07	2.8025e+06	Multiline Utilities	Consumer Cyclicals	0	1	0	0	0	0	0	0
123	2019	0	0	0	0	0	0	0	0	1	0	0	3.88823e+12	1	62.5	0	6	1.79531e+07	0.34	43.56	1	73.85	C+	45.31	B	66.29	C-	7.33846e+10	10/26/2000	23	Germany	0	0	1	0	0	20	1.30679e+07	1.46556e+06	Multiline Utilities	Consumer Cyclicals	0	1	0	0	0	0	0	0
123	2020	0	0	0	0	0	0	0	0	0	1	0	3.88967e+12	1	62.5	1	7	1.59152e+07	0.24	35.51	1	81.86	B+	67.73	B	65.58	B	156000000000	10/26/2000	23	Germany	0	0	1	0	0	20	1.421e+07	568401	Multiline Utilities	Consumer Cyclicals	0	1	0	0	0	0	0	0
123	2021	0	0	0	0	0	0	0	0	0	0	1	4.25993e+12	1	62.5	1	8	1.46618e+07	0.08	24.16	1	83.62	B+	68.4	B+	70.52	B	149000000000	10/26/2000	23	Germany	0	0	1	0	0	23	1.34846e+07	856164	Multiline Utilities	Consumer Cyclicals	0	1	0	0	0	0	0	0
124	2011	1	0	0	0	0	0	0	0	0	0	0	3.74931e+12	1	25	0	1	1.3194e+06	0	75.35	0	0	D+	22.41	B-	55.82	D-	0	11/23/2005	18	Germany	0	0	1	0	0	0	923580	395820	Specialty Chemicals	Basic Material	1	0	0	0	0	0	0	0
124	2012	0	1	0	0	0	0	0	0	0	0	0	3.52714e+12	1	20	0	2	1.51194e+06	0	33.77	0	0	D	15.1	B-	53.54	D-	8.60451e+09	11/23/2005	18	Germany	0	0	1	0	0	17	962146	549798	Specialty Chemicals	Basic Material	1	0	0	0	0	0	0	0
124	2013	0	0	1	0	0	0	0	0	0	0	0	3.7338e+12	1	20	0	3	1.69358e+06	0	22.44	0	0	D+	19.12	B-	56.33	D	7.86354e+09	11/23/2005	18	Germany	0	0	1	0	0	17	1.33067e+06	362911	Specialty Chemicals	Basic Material	1	0	0	0	0	0	0	0
124	2014	0	0	0	1	0	0	0	0	0	0	0	3.88909e+12	1	20	0	4	1.8462e+06	0	21.88	0	0	D	14.34	B-	51.39	D-	8.22109e+09	11/23/2005	18	Germany	0	0	1	0	0	17	1.4118e+06	434400	Specialty Chemicals	Basic Material	1	0	0	0	0	0	0	0
124	2015	0	0	0	0	1	0	0	0	0	0	0	3.35759e+12	1	20	0	5	1.15643e+06	0	22.02	0	0	D	14.83	B-	53.13	D-	8.03394e+09	11/23/2005	18	Germany	0	0	1	0	0	17	1.0513e+06	105130	Specialty Chemicals	Basic Material	1	0	0	0	0	0	0	0
124	2016	0	0	0	0	0	1	0	0	0	0	0	3.46985e+12	1	20	0	6	959681	0	20.22	0	0	D	15.08	B-	55.17	D-	8.37031e+09	11/23/2005	18	Germany	0	0	1	0	0	17	719761	239920	Specialty Chemicals	Basic Material	1	0	0	0	0	0	0	0
124	2017	0	0	0	0	0	0	1	0	0	0	0	3.69085e+12	1	25	0	7	917515	0	17.2	0	0	D	12.26	B-	53.19	D-	8.08759e+09	11/23/2005	18	Germany	0	0	1	0	0	17	688137	229379	Specialty Chemicals	Basic Material	1	0	0	0	0	0	0	0
124	2018	0	0	0	0	0	0	0	1	0	0	0	3.97444e+12	1	25	0	8	896801	0	13.06	1	67.41	C-	25.56	B	65.14	D+	7.15309e+09	11/23/2005	18	Germany	0	0	1	0	0	17	784701	112100	Specialty Chemicals	Basic Material	1	0	0	0	0	0	0	0
124	2019	0	0	0	0	0	0	0	0	1	0	0	3.88823e+12	1	66.67	0	9	977040	0	8.72	1	72.38	C-	27.68	B+	67.66	D+	8.31698e+09	11/23/2005	18	Germany	0	0	1	0	0	18	732780	244260	Specialty Chemicals	Basic Material	1	0	0	0	0	0	0	0
124	2020	0	0	0	0	0	0	0	0	0	1	0	3.88967e+12	1	66.67	0	1	1.02312e+06	0	95.36	1	73.85	C+	42.58	B+	67.47	D+	8.90786e+09	11/23/2005	18	Germany	0	0	1	0	0	16	909442	113680	Specialty Chemicals	Basic Material	1	0	0	0	0	0	0	0
124	2021	0	0	0	0	0	0	0	0	0	0	1	4.25993e+12	0	0	0	2	1.17723e+06	0	86.75	0	0	B	59.12	A-	76.29	C+	1.00896e+10	11/23/2005	18	Germany	0	0	1	0	0	16	1.07021e+06	107021	Specialty Chemicals	Basic Material	1	0	0	0	0	0	0	0
125	2011	1	0	0	0	0	0	0	0	0	0	0	3.74931e+12	1	14.29	0	14	5.59954e+06	0.07	3.25	0	0	B-	51.12	C-	32.29	B-	0	9/18/2001	22	Germany	0	0	1	0	0	0	3.78932e+06	1.41308e+06	Aerospace & Defense	Industrial	0	0	0	0	0	1	0	0
125	2012	0	1	0	0	0	0	0	0	0	0	0	3.52714e+12	1	22.22	0	1	3.62592e+06	0.08	88.46	0	0	B-	53.85	C	37.93	C+	6.71821e+09	9/18/2001	22	Germany	0	0	1	0	0	16	3.10223e+06	21991.9	Aerospace & Defense	Industrial	0	0	0	0	0	1	0	0
125	2013	0	0	1	0	0	0	0	0	0	0	0	3.7338e+12	1	25	0	2	3.00853e+06	0.16	81.88	0	0	B-	50.17	C	39.27	C+	5.61838e+09	9/18/2001	22	Germany	0	0	1	0	0	16	2.80288e+06	62904.5	Aerospace & Defense	Industrial	0	0	0	0	0	1	0	0
125	2014	0	0	0	1	0	0	0	0	0	0	0	3.88909e+12	1	25	0	3	2.82577e+06	0.05	77.98	0	0	B-	50.46	C	39.17	C	6.48461e+09	9/18/2001	22	Germany	0	0	1	0	0	16	2.34576e+06	200910	Aerospace & Defense	Industrial	0	0	0	0	0	1	0	0
125	2015	0	0	0	0	1	0	0	0	0	0	0	3.35759e+12	1	25	0	4	2.541e+06	0.11	73.6	0	0	C+	44.35	C+	45.66	C	6.6017e+09	9/18/2001	22	Germany	0	0	1	0	0	16	2.25715e+06	111438	Aerospace & Defense	Industrial	0	0	0	0	0	1	0	0
125	2016	0	0	0	0	0	1	0	0	0	0	0	3.46985e+12	1	22.22	1	5	3.10457e+06	0.07	63.98	0	0	C+	42.11	C+	43.89	C-	7.61129e+09	9/18/2001	22	Germany	0	0	1	0	0	16	2.76508e+06	47984.1	Aerospace & Defense	Industrial	0	0	0	0	0	1	0	0
125	2017	0	0	0	0	0	0	1	0	0	0	0	3.69085e+12	1	22.22	0	1	3.05074e+06	0.1	90.09	0	0	C-	26.25	C-	32.23	D-	7.65459e+09	9/18/2001	22	Germany	0	0	1	0	0	16	2.56331e+06	116983	Aerospace & Defense	Industrial	0	0	0	0	0	1	0	0
125	2018	0	0	0	0	0	0	0	1	0	0	0	3.97444e+12	1	50	0	2	3.68361e+06	0.14	77.91	0	0	C+	44.3	C+	42.9	C-	8.09197e+09	9/18/2001	22	Germany	0	0	1	0	0	16	2.88658e+06	119947	Aerospace & Defense	Industrial	0	0	0	0	0	1	0	0
125	2019	0	0	0	0	0	0	0	0	1	0	0	3.88823e+12	1	50	0	3	0	0.23	72.16	0	0	B+	71.31	B+	69.6	A-	8.65861e+09	9/18/2001	22	Germany	0	0	1	0	0	16	0	0	Aerospace & Defense	Industrial	0	0	0	0	0	1	0	0
125	2020	0	0	0	0	0	0	0	0	0	1	0	3.88967e+12	1	50	0	4	3.52409e+06	0.48	65.19	0	0	A-	79.44	A-	80.03	A	8.77737e+09	9/18/2001	22	Germany	0	0	1	0	0	16	2.61465e+06	227361	Aerospace & Defense	Industrial	0	0	0	0	0	1	0	0
125	2021	0	0	0	0	0	0	0	0	0	0	1	4.25993e+12	1	50	1	1	3.6387e+06	0.24	91.22	0	0	A-	77.36	A-	82.97	A-	8.5784e+09	9/18/2001	22	Germany	0	0	1	0	0	16	2.99658e+06	214041	Aerospace & Defense	Industrial	0	0	0	0	0	1	0	0
126	2011	1	0	0	0	0	0	0	0	0	0	0	3.74931e+12	1	12.5	0	2	2.6388e+07	0	33.77	1	82.56	C+	47.08	B+	74.14	B-	0	4/27/1961	62	Germany	0	0	1	0	0	0	1.58328e+07	5.2776e+06	Auto & Truck Manufacturers	Consumer Cyclicals	0	1	0	0	0	0	0	0
126	2012	0	1	0	0	0	0	0	0	0	0	0	3.52714e+12	1	14.29	0	3	3.02389e+07	0.25	22.44	1	81.76	B+	70.31	A-	81.48	B+	446000000000	4/27/1961	62	Germany	0	0	1	0	0	20	1.64939e+07	6.87247e+06	Auto & Truck Manufacturers	Consumer Cyclicals	0	1	0	0	0	0	0	0
126	2013	0	0	1	0	0	0	0	0	0	0	0	3.7338e+12	1	16.67	0	4	3.62911e+07	0.29	21.88	1	80.95	B+	67.53	A-	79.24	B+	393000000000	4/27/1961	62	Germany	0	0	1	0	0	21	1.57261e+07	7.25821e+06	Auto & Truck Manufacturers	Consumer Cyclicals	0	1	0	0	0	0	0	0
126	2014	0	0	0	1	0	0	0	0	0	0	0	3.88909e+12	1	16.67	0	5	2.9322e+07	0.58	22.02	1	81.03	B+	72.01	A	83.95	A-	429000000000	4/27/1961	62	Germany	0	0	1	0	0	21	1.629e+07	6.516e+06	Auto & Truck Manufacturers	Consumer Cyclicals	0	1	0	0	0	0	0	0
126	2015	0	0	0	0	1	0	0	0	0	0	0	3.35759e+12	1	16.67	1	6	2.83852e+07	0.29	20.22	1	78.57	B+	68.64	A-	80.18	B+	434000000000	4/27/1961	62	Germany	0	0	1	0	0	21	1.68209e+07	7.35913e+06	Auto & Truck Manufacturers	Consumer Cyclicals	0	1	0	0	0	0	0	0
126	2016	0	0	0	0	0	1	0	0	0	0	0	3.46985e+12	1	14.29	1	7	3.95869e+07	0.17	17.2	1	77.66	B	60.72	A-	79.92	B	523000000000	4/27/1961	62	Germany	0	0	1	0	0	21	2.03932e+07	2.3992e+06	Auto & Truck Manufacturers	Consumer Cyclicals	0	1	0	0	0	0	0	0
126	2017	0	0	0	0	0	0	1	0	0	0	0	3.69085e+12	1	14.29	1	8	5.96385e+07	0.74	13.06	1	67.41	B-	56.34	A-	82.38	B-	520000000000	4/27/1961	62	Germany	0	0	1	0	0	20	2.29379e+07	6.88137e+06	Auto & Truck Manufacturers	Consumer Cyclicals	0	1	0	0	0	0	0	0
126	2018	0	0	0	0	0	0	0	1	0	0	0	3.97444e+12	1	14.29	1	9	6.2776e+07	1.04	8.72	1	72.38	B-	55.24	A-	83.09	B-	537000000000	4/27/1961	62	Germany	0	0	1	0	0	20	2.1299e+07	4.484e+06	Auto & Truck Manufacturers	Consumer Cyclicals	0	1	0	0	0	0	0	0
126	2019	0	0	0	0	0	0	0	0	1	0	0	3.88823e+12	1	0	1	10	6.47289e+07	1.43	6.7	1	73.85	B+	66.85	A	87.77	B+	605000000000	4/27/1961	62	Germany	0	0	1	0	0	20	2.32047e+07	6.1065e+06	Auto & Truck Manufacturers	Consumer Cyclicals	0	1	0	0	0	0	0	0
126	2020	0	0	0	0	0	0	0	0	0	1	0	3.88967e+12	1	0	1	11	4.09249e+07	1.17	5.83	1	81.86	A-	75.21	A	89.33	A-	579000000000	4/27/1961	62	Germany	0	0	1	0	0	20	2.50097e+07	3.41041e+06	Auto & Truck Manufacturers	Consumer Cyclicals	0	1	0	0	0	0	0	0
126	2021	0	0	0	0	0	0	0	0	0	0	1	4.25993e+12	1	0	1	12	3.6387e+07	0.44	3.04	1	83.62	B	64.81	A	85.8	B	606000000000	4/27/1961	62	Germany	0	0	1	0	0	20	2.78253e+07	6.42123e+06	Auto & Truck Manufacturers	Consumer Cyclicals	0	1	0	0	0	0	0	0
127	2011	1	0	0	0	0	0	0	0	0	0	0	3.74931e+12	1	0	0	1	736225	0.14	75.35	0	0	C-	28.43	C	40.3	D+	0	3/21/1938	85	Germany	0	0	1	0	0	0	736225	0	Auto, Truck & Motorcycle Parts	Consumer Cyclicals	0	1	0	0	0	0	0	0
127	2012	0	1	0	0	0	0	0	0	0	0	0	3.52714e+12	1	0	0	1	549798	0	75.32	0	0	C-	33.29	C	40.35	D+	1.91879e+09	3/21/1938	85	Germany	0	0	1	0	0	12	520934	12370.5	Auto, Truck & Motorcycle Parts	Consumer Cyclicals	0	1	0	0	0	0	0	0
127	2013	0	0	1	0	0	0	0	0	0	0	0	3.7338e+12	1	0	0	2	533478	0	57.05	0	0	C+	44.2	C+	42.22	C-	1.74324e+09	3/21/1938	85	Germany	0	0	1	0	0	12	488720	26613.4	Auto, Truck & Motorcycle Parts	Consumer Cyclicals	0	1	0	0	0	0	0	0
127	2014	0	0	0	1	0	0	0	0	0	0	0	3.88909e+12	1	66.67	0	1	920928	0.03	96.25	0	0	B-	51.43	C	40.03	C+	2.00169e+09	3/21/1938	85	Germany	0	0	1	0	0	12	586440	18462	Auto, Truck & Motorcycle Parts	Consumer Cyclicals	0	1	0	0	0	0	0	0
127	2015	0	0	0	0	1	0	0	0	0	0	0	3.35759e+12	1	66.67	1	2	566653	0.04	87.5	0	0	C+	44.99	B-	54.38	C	2.00475e+09	3/21/1938	85	Germany	0	0	1	0	0	12	539319	4205.21	Auto, Truck & Motorcycle Parts	Consumer Cyclicals	0	1	0	0	0	0	0	0
127	2016	0	0	0	0	0	1	0	0	0	0	0	3.46985e+12	1	66.67	0	3	857715	0.52	82.58	0	0	C+	44.61	B-	53.72	C+	2.50794e+09	3/21/1938	85	Germany	0	0	1	0	0	12	770144	39586.9	Auto, Truck & Motorcycle Parts	Consumer Cyclicals	0	1	0	0	0	0	0	0
127	2017	0	0	0	0	0	0	1	0	0	0	0	3.69085e+12	1	0	0	1	872786	0.04	94.09	0	0	C	39.23	C+	49.93	C-	2.33903e+09	3/21/1938	85	Germany	0	0	1	0	0	12	839527	33259.9	Auto, Truck & Motorcycle Parts	Consumer Cyclicals	0	1	0	0	0	0	0	0
127	2018	0	0	0	0	0	0	0	1	0	0	0	3.97444e+12	1	0	0	2	900164	0.06	75.23	0	0	C	36.6	C+	47.54	C-	2.31908e+09	3/21/1938	85	Germany	0	0	1	0	0	13	863171	36993	Auto, Truck & Motorcycle Parts	Consumer Cyclicals	0	1	0	0	0	0	0	0
127	2019	0	0	0	0	0	0	0	0	1	0	0	3.88823e+12	1	33.33	0	3	928188	0	65.12	1	72.38	C+	44.86	C+	46.63	C	2.38499e+09	3/21/1938	85	Germany	0	0	1	0	0	12	831705	65950.2	Auto, Truck & Motorcycle Parts	Consumer Cyclicals	0	1	0	0	0	0	0	0
127	2020	0	0	0	0	0	0	0	0	0	1	0	3.88967e+12	1	33.33	0	4	1.19137e+06	0	59.28	1	73.85	C	37.46	C	41.25	C	2.31676e+09	3/21/1938	85	Germany	0	0	1	0	0	12	967419	178478	Auto, Truck & Motorcycle Parts	Consumer Cyclicals	0	1	0	0	0	0	0	0
127	2021	0	0	0	0	0	0	0	0	0	0	1	4.25993e+12	1	50	0	5	1.09803e+06	0.03	51.94	1	81.86	B	58.47	B-	51.71	B-	2.21912e+09	3/21/1938	85	Germany	0	0	1	0	0	12	935360	95248.3	Auto, Truck & Motorcycle Parts	Consumer Cyclicals	0	1	0	0	0	0	0	0
128	2011	1	0	0	0	0	0	0	0	0	0	0	3.74931e+12	1	0	1	1	2.6388e+06	0.75	75.32	0	0	B-	50.18	C+	42.66	B	0	1/25/1904	120	Germany	0	0	1	0	0	0	659700	0	Pharmaceuticals	Healthcare	0	0	0	0	1	0	0	0
128	2012	0	1	0	0	0	0	0	0	0	0	0	3.52714e+12	1	0	1	2	2.33664e+06	3	57.05	0	0	C+	43.77	C	37.02	B-	0	1/25/1904	120	Germany	0	0	1	0	0	12	1.78684e+06	0	Pharmaceuticals	Healthcare	0	0	0	0	1	0	0	0
128	2013	0	0	1	0	0	0	0	0	0	0	0	3.7338e+12	1	0	1	3	2.4194e+06	0.38	53.75	0	0	C	39.1	C-	32.5	B-	0	1/25/1904	120	Germany	0	0	1	0	0	12	1.69358e+06	0	Pharmaceuticals	Healthcare	0	0	0	0	1	0	0	0
128	2014	0	0	0	1	0	0	0	0	0	0	0	3.88909e+12	1	0	1	4	0	0.43	52.98	0	0	D+	23.21	C-	32.86	C-	0	1/25/1904	120	Germany	0	0	1	0	0	12	429198	0	Pharmaceuticals	Healthcare	0	0	0	0	1	0	0	0
128	2015	0	0	0	0	1	0	0	0	0	0	0	3.35759e+12	1	0	1	5	455120	0	50	0	0	C-	29.05	C	33.64	C+	0	1/25/1904	120	Germany	0	0	1	0	0	12	455120	0	Pharmaceuticals	Healthcare	0	0	0	0	1	0	0	0
128	2016	0	0	0	0	0	1	0	0	0	0	0	3.46985e+12	1	0	1	1	532447	0	94.09	0	0	D	8.48	C-	30.39	D	0	1/25/1904	120	Germany	0	0	1	0	0	12	532447	0	Pharmaceuticals	Healthcare	0	0	0	0	1	0	0	0
128	2017	0	0	0	0	0	0	1	0	0	0	0	3.69085e+12	1	0	1	1	616052	0	90.09	0	0	D+	22.4	C	38.16	D	0	1/25/1904	120	Germany	0	0	1	0	0	12	616052	0	Pharmaceuticals	Healthcare	0	0	0	0	1	0	0	0
128	2018	0	0	0	0	0	0	0	1	0	0	0	3.97444e+12	1	0	1	2	560852	0	77.91	0	0	D+	21.91	C	36.65	D-	0	1/25/1904	120	Germany	0	0	1	0	0	12	560852	0	Pharmaceuticals	Healthcare	0	0	0	0	1	0	0	0
128	2019	0	0	0	0	0	0	0	0	1	0	0	3.88823e+12	1	0	0	3	551450	0	72.16	0	0	D	13.95	C	40.45	D-	0	1/25/1904	120	Germany	0	0	1	0	0	11	551450	0	Pharmaceuticals	Healthcare	0	0	0	0	1	0	0	0
128	2020	0	0	0	0	0	0	0	0	0	1	0	3.88967e+12	1	0	0	4	938240	0	65.19	0	0	C-	27.54	C+	45.6	D+	8.80631e+09	1/25/1904	120	Germany	0	0	1	0	0	12	938240	0	Pharmaceuticals	Healthcare	0	0	0	0	1	0	0	0
128	2021	0	0	0	0	0	0	0	0	0	0	1	4.25993e+12	1	0	0	5	442600	0	48.31	0	0	C	35.84	B-	52.72	C	0	1/25/1904	120	Germany	0	0	1	0	0	12	442600	0	Pharmaceuticals	Healthcare	0	0	0	0	1	0	0	0
129	2011	1	0	0	0	0	0	0	0	0	0	0	5.2333e+11	1	66.67	0	13	1.46981e+06	0.3	2.08	0	0	B-	51.67	D+	17.39	C+	0	0	124	Belgium	1	0	0	0	0	0	0	0	Construction & Engineering	Basic Material	1	0	0	0	0	0	0	0
129	2012	0	1	0	0	0	0	0	0	0	0	0	4.96153e+11	1	66.67	0	1	1.50232e+06	0.47	72	0	0	B-	55.43	D+	21.18	B-	0	0	124	Belgium	1	0	0	0	0	8	966270	31613.4	Construction & Engineering	Basic Material	1	0	0	0	0	0	0	0
129	2013	0	0	1	0	0	0	0	0	0	0	0	5.21791e+11	1	66.67	1	2	1.1964e+06	0.51	40	0	0	C+	43.09	D	15.6	C	1.286e+10	0	124	Belgium	1	0	0	0	0	9	948406	12097	Construction & Engineering	Basic Material	1	0	0	0	0	0	0	0
129	2014	0	0	0	1	0	0	0	0	0	0	0	5.3539e+11	1	66.67	1	3	1.44438e+06	0.25	30.77	0	0	B	63.93	C-	27.42	B+	1.33938e+10	0	124	Belgium	1	0	0	0	0	9	1.00781e+06	80364	Construction & Engineering	Basic Material	1	0	0	0	0	0	0	0
129	2015	0	0	0	0	1	0	0	0	0	0	0	4.62336e+11	1	66.67	1	4	1.72414e+06	0.33	29.63	0	0	B+	68.69	C-	30.99	A-	1.36153e+10	0	124	Belgium	1	0	0	0	0	9	1.23528e+06	100925	Construction & Engineering	Basic Material	1	0	0	0	0	0	0	0
129	2016	0	0	0	0	0	1	0	0	0	0	0	4.76063e+11	1	100	1	5	2.58514e+06	0.29	30.36	0	0	B+	71.07	C	38.23	A-	0	0	124	Belgium	1	0	0	0	0	10	1.57988e+06	290304	Construction & Engineering	Basic Material	1	0	0	0	0	0	0	0
129	2017	0	0	0	0	0	0	1	0	0	0	0	5.02765e+11	1	100	0	6	2.01968e+06	0.38	25.81	0	0	B-	55.4	C	40.6	B	1.61061e+10	0	124	Belgium	1	0	0	0	0	10	1.5139e+06	173181	Construction & Engineering	Basic Material	1	0	0	0	0	0	0	0
129	2018	0	0	0	0	0	0	0	1	0	0	0	5.43299e+11	1	100	0	7	2.04807e+06	0.2	21.43	0	0	B	62.88	C	38.02	B	1.68699e+10	0	124	Belgium	1	0	0	0	0	10	1.2544e+06	59413	Construction & Engineering	Basic Material	1	0	0	0	0	0	0	0
129	2019	0	0	0	0	0	0	0	0	1	0	0	5.35831e+11	1	100	0	8	1.88324e+06	0.56	19.81	0	0	B-	52.55	C+	42.96	B	1.95945e+10	0	124	Belgium	1	0	0	0	0	10	1.36908e+06	72056.7	Construction & Engineering	Basic Material	1	0	0	0	0	0	0	0
129	2020	0	0	0	0	0	0	0	0	0	1	0	5.25212e+11	1	75	0	9	3.81738e+06	0.31	18.27	0	0	C-	30.29	C	37.05	C-	1.93336e+10	0	124	Belgium	1	0	0	0	0	10	2.98752e+06	256917	Construction & Engineering	Basic Material	1	0	0	0	0	0	0	0
129	2021	0	0	0	0	0	0	0	0	0	0	1	5.94104e+11	1	75	1	10	4.43707e+06	0.18	14.91	0	0	C+	45.51	C+	42.11	C+	0	0	124	Belgium	1	0	0	0	0	10	3.52954e+06	354238	Construction & Engineering	Basic Material	1	0	0	0	0	0	0	0
130	2011	1	0	0	0	0	0	0	0	0	0	0	5.2333e+11	1	25	1	1	0	0.84	68.75	0	0	B+	73.18	C+	46.29	A-	0	10/19/1935	88	Belgium	1	0	0	0	0	0	0	0	Electrical Components & Equipment	Industrial	0	0	0	0	0	1	0	0
130	2012	0	1	0	0	0	0	0	0	0	0	0	4.96153e+11	1	25	1	2	4.04376e+06	0.67	30	0	0	B	58.37	C	37.58	B	4.66572e+09	10/19/1935	88	Belgium	1	0	0	0	0	14	2.1871e+06	0	Electrical Components & Equipment	Industrial	0	0	0	0	0	1	0	0
130	2013	0	0	1	0	0	0	0	0	0	0	0	5.21791e+11	1	25	1	3	3.30843e+06	0.85	16	0	0	C	41.51	C	33.73	C+	4.49832e+09	10/19/1935	88	Belgium	1	0	0	0	0	14	2.04922e+06	0	Electrical Components & Equipment	Industrial	0	0	0	0	0	1	0	0
130	2014	0	0	0	1	0	0	0	0	0	0	0	5.3539e+11	1	0	1	4	0	0.61	9.62	0	0	C	37.31	C-	31.32	C+	4.24245e+09	10/19/1935	88	Belgium	1	0	0	0	0	14	0	0	Electrical Components & Equipment	Industrial	0	0	0	0	0	1	0	0
130	2015	0	0	0	0	1	0	0	0	0	0	0	4.62336e+11	1	0	1	5	2.33694e+06	0.6	9.26	0	0	C-	26.79	C+	45.4	C-	4.53931e+09	10/19/1935	88	Belgium	1	0	0	0	0	14	1.16847e+06	0	Electrical Components & Equipment	Industrial	0	0	0	0	0	1	0	0
130	2016	0	0	0	0	0	1	0	0	0	0	0	4.76063e+11	1	12.5	1	6	2.97994e+06	1	8.93	0	0	C-	29.21	C+	46.43	C-	5.41948e+09	10/19/1935	88	Belgium	1	0	0	0	0	15	1.48998e+06	0	Electrical Components & Equipment	Industrial	0	0	0	0	0	1	0	0
130	2017	0	0	0	0	0	0	1	0	0	0	0	5.02765e+11	1	12.5	1	7	4.30663e+06	1	8.06	0	0	C-	31.44	B-	50.87	C	5.06084e+09	10/19/1935	88	Belgium	1	0	0	0	0	15	2.64182e+06	0	Electrical Components & Equipment	Industrial	0	0	0	0	0	1	0	0
130	2018	0	0	0	0	0	0	0	1	0	0	0	5.43299e+11	1	20	1	8	3.51039e+06	0.63	6.12	0	0	C-	28.45	B-	51.79	C-	4.79283e+09	10/19/1935	88	Belgium	1	0	0	0	0	15	2.59934e+06	0	Electrical Components & Equipment	Industrial	0	0	0	0	0	1	0	0
130	2019	0	0	0	0	0	0	0	0	1	0	0	5.35831e+11	1	20	1	9	3.92861e+06	0.35	4.72	0	0	C	38.8	B-	54.81	C	5.17231e+09	10/19/1935	88	Belgium	1	0	0	0	0	13	2.65259e+06	0	Electrical Components & Equipment	Industrial	0	0	0	0	0	1	0	0
130	2020	0	0	0	0	0	0	0	0	0	1	0	5.25212e+11	1	20	1	10	2.68354e+06	0.48	3.85	0	0	B-	50.6	B	59.56	B	5.45745e+09	10/19/1935	88	Belgium	1	0	0	0	0	13	0	0	Electrical Components & Equipment	Industrial	0	0	0	0	0	1	0	0
130	2021	0	0	0	0	0	0	0	0	0	0	1	5.94104e+11	1	40	1	1	0	0.09	92.98	0	0	B	65.97	B	64.11	B	5.15044e+09	10/19/1935	88	Belgium	1	0	0	0	0	13	0	0	Electrical Components & Equipment	Industrial	0	0	0	0	0	1	0	0
131	2011	1	0	0	0	0	0	0	0	0	0	0	5.2333e+11	1	50	1	1	0	0.22	84.62	1	83.93	B-	56.05	B+	73.04	B	0	1985-01-01	39	Belgium	1	0	0	0	0	0	0	0	Integrated Telecommunications Services	Technology	0	0	0	0	0	0	0	1
131	2012	0	1	0	0	0	0	0	0	0	0	0	4.96153e+11	1	60	1	1	0	0.29	68.75	1	86.54	B-	50.6	B	65.97	C+	1.16172e+10	1985-01-01	39	Belgium	1	0	0	0	0	19	0	0	Integrated Telecommunications Services	Technology	0	0	0	0	0	0	0	1
131	2013	0	0	1	0	0	0	0	0	0	0	0	5.21791e+11	1	60	1	2	2.02661e+06	0.18	30	1	87.04	B-	52.49	B	61.48	B-	9.53863e+09	1985-01-01	39	Belgium	1	0	0	0	0	19	1.4339e+06	0	Integrated Telecommunications Services	Technology	0	0	0	0	0	0	0	1
131	2014	0	0	0	1	0	0	0	0	0	0	0	5.3539e+11	1	60	1	3	1.53142e+06	0	16	1	87.04	C-	29.43	B-	54.37	C-	9.05414e+09	1985-01-01	39	Belgium	1	0	0	0	0	17	1.2394e+06	0	Integrated Telecommunications Services	Technology	0	0	0	0	0	0	0	1
131	2015	0	0	0	0	1	0	0	0	0	0	0	4.62336e+11	1	60	1	4	1.45595e+06	0.41	9.62	1	82.14	D+	19.12	C+	48.23	D	8.57155e+09	1985-01-01	39	Belgium	1	0	0	0	0	14	1.18472e+06	0	Integrated Telecommunications Services	Technology	0	0	0	0	0	0	0	1
131	2016	0	0	0	0	0	1	0	0	0	0	0	4.76063e+11	1	60	1	5	1.93367e+06	0.24	9.26	1	82.14	C+	48.06	B+	68.87	B	1.05027e+10	1985-01-01	39	Belgium	1	0	0	0	0	14	1.61333e+06	0	Integrated Telecommunications Services	Technology	0	0	0	0	0	0	0	1
131	2017	0	0	0	0	0	0	1	0	0	0	0	5.02765e+11	1	60	1	6	2.19933e+06	0.23	8.93	1	85.71	B	66.07	B+	74.73	A	9.86237e+09	1985-01-01	39	Belgium	1	0	0	0	0	14	1.78574e+06	0	Integrated Telecommunications Services	Technology	0	0	0	0	0	0	0	1
131	2018	0	0	0	0	0	0	0	1	0	0	0	5.43299e+11	1	60	1	7	2.07691e+06	0.2	8.06	1	82.26	B-	57.86	B+	73.87	B+	9.73489e+09	1985-01-01	39	Belgium	1	0	0	0	0	14	1.75549e+06	0	Integrated Telecommunications Services	Technology	0	0	0	0	0	0	0	1
131	2019	0	0	0	0	0	0	0	0	1	0	0	5.35831e+11	1	60	1	8	2.24467e+06	0.23	6.12	1	85.71	C+	41.79	B	65.99	C+	1.05997e+10	1985-01-01	39	Belgium	1	0	0	0	0	14	2.04487e+06	0	Integrated Telecommunications Services	Technology	0	0	0	0	0	0	0	1
131	2020	0	0	0	0	0	0	0	0	0	1	0	5.25212e+11	1	60	1	9	3.12609e+06	0.18	4.72	1	86.79	B-	53.95	B+	66.99	B	1.04527e+10	1985-01-01	39	Belgium	1	0	0	0	0	13	3.01505e+06	0	Integrated Telecommunications Services	Technology	0	0	0	0	0	0	0	1
131	2021	0	0	0	0	0	0	0	0	0	0	1	5.94104e+11	1	66.67	1	10	3.76111e+06	0.1	3.85	1	83.65	B-	55.2	B+	68.87	B	1.12726e+10	1985-01-01	39	Belgium	1	0	0	0	0	12	3.52105e+06	0	Integrated Telecommunications Services	Technology	0	0	0	0	0	0	0	1
132	2011	1	0	0	0	0	0	0	0	0	0	0	5.2333e+11	1	66.67	1	1	0	16.35	68.75	0	0	C-	28.56	C-	30.32	C-	0	12/20/2001	22	Belgium	1	0	0	0	0	0	62447.2	0	Electric Utilities	Utilities	0	0	0	0	0	0	0	0
132	2012	0	1	0	0	0	0	0	0	0	0	0	4.96153e+11	1	66.67	0	1	0	7.71	72	0	0	C-	32.44	C-	32.31	C-	9.01578e+09	12/20/2001	22	Belgium	1	0	0	0	0	15	95499.9	0	Electric Utilities	Utilities	0	0	0	0	0	0	0	0
132	2013	0	0	1	0	0	0	0	0	0	0	0	5.21791e+11	1	66.67	1	2	338328	0.48	40	0	0	D+	19.79	C-	26.77	D+	6.37662e+09	12/20/2001	22	Belgium	1	0	0	0	0	16	96147.1	0	Electric Utilities	Utilities	0	0	0	0	0	0	0	0
132	2014	0	0	0	1	0	0	0	0	0	0	0	5.3539e+11	1	66.67	1	3	0	2.52	30.77	0	0	D+	20.98	C-	27.78	D+	7.03136e+09	12/20/2001	22	Belgium	1	0	0	0	0	15	528046	0	Electric Utilities	Utilities	0	0	0	0	0	0	0	0
132	2015	0	0	0	0	1	0	0	0	0	0	0	4.62336e+11	1	66.67	1	4	1.25064e+06	1.48	29.63	0	0	D+	17.42	D+	22.99	D	6.59113e+09	12/20/2001	22	Belgium	1	0	0	0	0	12	541127	375378	Electric Utilities	Utilities	0	0	0	0	0	0	0	0
132	2016	0	0	0	0	0	1	0	0	0	0	0	4.76063e+11	1	75	1	5	1.08689e+06	0.36	30.36	0	0	D+	24.12	C-	26.37	D+	8.10909e+09	12/20/2001	22	Belgium	1	0	0	0	0	14	599093	337868	Electric Utilities	Utilities	0	0	0	0	0	0	0	0
132	2017	0	0	0	0	0	0	1	0	0	0	0	5.02765e+11	1	75	1	6	0	0.16	25.81	0	0	C-	25.28	C-	25.06	D+	1.55987e+10	12/20/2001	22	Belgium	1	0	0	0	0	14	468724	105250	Electric Utilities	Utilities	0	0	0	0	0	0	0	0
132	2018	0	0	0	0	0	0	0	1	0	0	0	5.43299e+11	1	75	1	7	1.21767e+06	0.36	21.43	0	0	B-	52.97	B-	54	C+	1.56787e+10	12/20/2001	22	Belgium	1	0	0	0	0	14	659541	336334	Electric Utilities	Utilities	0	0	0	0	0	0	0	0
132	2019	0	0	0	0	0	0	0	0	1	0	0	5.35831e+11	1	60	1	8	996392	0.22	19.81	0	0	B	63.68	B-	58.02	B	1.82927e+10	12/20/2001	22	Belgium	1	0	0	0	0	14	667807	300244	Electric Utilities	Utilities	0	0	0	0	0	0	0	0
132	2020	0	0	0	0	0	0	0	0	0	1	0	5.25212e+11	1	60	1	9	885725	0.03	18.27	0	0	C	40.29	B-	52.16	D+	2.05194e+10	12/20/2001	22	Belgium	1	0	0	0	0	14	573801	280324	Electric Utilities	Utilities	0	0	0	0	0	0	0	0
132	2021	0	0	0	0	0	0	0	0	0	0	1	5.94104e+11	1	60	1	10	0	0.04	14.91	0	0	C+	43.39	B-	54.59	C	2.18958e+10	12/20/2001	22	Belgium	1	0	0	0	0	14	0	0	Electric Utilities	Utilities	0	0	0	0	0	0	0	0
133	2011	1	0	0	0	0	0	0	0	0	0	0	5.2333e+11	1	66.67	1	1	424882	0.13	68.75	0	0	C-	28.74	C-	29.09	D+	0	6/26/2003	20	Belgium	1	0	0	0	0	0	364400	0	Oil & Gas Transportation Services	Energy	0	0	0	1	0	0	0	0
133	2012	0	1	0	0	0	0	0	0	0	0	0	4.96153e+11	1	66.67	1	1	450000	0.17	72	0	0	C	33.49	C-	31.45	C	2148973000	6/26/2003	20	Belgium	1	0	0	0	0	12	400000	20000	Oil & Gas Transportation Services	Energy	0	0	0	1	0	0	0	0
133	2013	0	0	1	0	0	0	0	0	0	0	0	5.21791e+11	1	66.67	1	1	2070000	0.07	76	0	0	C+	45.19	C	33.54	C+	3096948000	6/26/2003	20	Belgium	1	0	0	0	0	11	500000	1500000	Oil & Gas Transportation Services	Energy	0	0	0	1	0	0	0	0
133	2014	0	0	0	1	0	0	0	0	0	0	0	5.3539e+11	1	66.67	1	2	900000	0.04	55.77	0	0	C-	30.74	C-	29.73	D+	3040561000	6/26/2003	20	Belgium	1	0	0	0	0	10	700000	200000	Oil & Gas Transportation Services	Energy	0	0	0	1	0	0	0	0
133	2015	0	0	0	0	1	0	0	0	0	0	0	4.62336e+11	1	66.67	1	3	1000000	0	53.7	0	0	C+	43.13	C	35.09	C	3046664000	6/26/2003	20	Belgium	1	0	0	0	0	10	1000000	0	Oil & Gas Transportation Services	Energy	0	0	0	1	0	0	0	0
133	2016	0	0	0	0	0	1	0	0	0	0	0	4.76063e+11	1	80	1	4	900000	0	51.79	0	0	A	86.11	B-	56.25	A+	2810744000	6/26/2003	20	Belgium	1	0	0	0	0	8	900000	0	Oil & Gas Transportation Services	Energy	0	0	0	1	0	0	0	0
133	2017	0	0	0	0	0	0	1	0	0	0	0	5.02765e+11	1	80	1	5	1300000	0	41.94	0	0	A-	81.96	B-	54.61	A+	4127200000	6/26/2003	20	Belgium	1	0	0	0	0	7	900000	400000	Oil & Gas Transportation Services	Energy	0	0	0	1	0	0	0	0
133	2018	0	0	0	0	0	0	0	1	0	0	0	5.43299e+11	1	80	1	6	1000000	0	36.73	0	0	A-	75.83	B-	53.12	A	4140106000	6/26/2003	20	Belgium	1	0	0	0	0	7	900000	100000	Oil & Gas Transportation Services	Energy	0	0	0	1	0	0	0	0
133	2019	0	0	0	0	0	0	0	0	1	0	0	5.35831e+11	1	80	1	7	1000000	0	35.85	0	0	A-	75.57	B-	51.31	A-	3687239000	6/26/2003	20	Belgium	1	0	0	0	0	6	900000	100000	Oil & Gas Transportation Services	Energy	0	0	0	1	0	0	0	0
133	2020	0	0	0	0	0	0	0	0	0	1	0	5.25212e+11	1	100	1	8	1100000	0	33.65	0	0	A	88.13	B-	56.84	A+	3777630000	6/26/2003	20	Belgium	1	0	0	0	0	6	1000000	100000	Oil & Gas Transportation Services	Energy	0	0	0	1	0	0	0	0
133	2021	0	0	0	0	0	0	0	0	0	0	1	5.94104e+11	1	100	1	9	0	0	28.07	0	0	A	88.29	B-	57.99	A+	3968712000	6/26/2003	20	Belgium	1	0	0	0	0	5	0	0	Oil & Gas Transportation Services	Energy	0	0	0	1	0	0	0	0
134	2011	1	0	0	0	0	0	0	0	0	0	0	5.2333e+11	1	100	1	2	8.86601e+06	0.63	33.33	0	0	B+	69.36	C+	49.29	A	0	0	124	Belgium	1	0	0	0	0	0	8277000	359000	Brewers	Consumer Non-Cyclicals	0	0	1	0	0	0	0	0
134	2012	0	1	0	0	0	0	0	0	0	0	0	4.96153e+11	1	100	1	3	1.56368e+07	0.7	10	0	0	B+	69.67	C+	48.3	B+	142000000000	0	124	Belgium	1	0	0	0	0	14	13668000	1437000	Brewers	Consumer Non-Cyclicals	0	0	1	0	0	0	0	0
134	2013	0	0	1	0	0	0	0	0	0	0	0	5.21791e+11	1	100	1	1	0	0	76	1	87.04	B+	67.3	B-	52.91	B-	143000000000	0	124	Belgium	1	0	0	0	0	14	0	0	Brewers	Consumer Non-Cyclicals	0	0	1	0	0	0	0	0
134	2014	0	0	0	1	0	0	0	0	0	0	0	5.3539e+11	1	100	1	2	1.17135e+07	0.34	55.77	1	82.14	B	65.45	B-	55.61	B-	135000000000	0	124	Belgium	1	0	0	0	0	17	6939000	2164000	Brewers	Consumer Non-Cyclicals	0	0	1	0	0	0	0	0
134	2015	0	0	0	0	1	0	0	0	0	0	0	4.62336e+11	1	100	1	3	1.51279e+07	0.32	53.7	1	82.14	B-	53.85	B-	50.97	C	258000000000	0	124	Belgium	1	0	0	0	0	17	7450000	1802000	Brewers	Consumer Non-Cyclicals	0	0	1	0	0	0	0	0
134	2016	0	0	0	0	0	1	0	0	0	0	0	4.76063e+11	1	80	1	1	3.40745e+06	0.72	94.64	1	85.71	B-	54.04	B-	53.09	C	246000000000	0	124	Belgium	1	0	0	0	0	15	1979000	412000	Brewers	Consumer Non-Cyclicals	0	0	1	0	0	0	0	0
134	2017	0	0	0	0	0	0	1	0	0	0	0	5.02765e+11	1	80	1	2	2.76909e+06	0.34	70.97	1	82.26	B+	74.39	B-	56.42	A-	232000000000	0	124	Belgium	1	0	0	0	0	15	2086000	241000	Brewers	Consumer Non-Cyclicals	0	0	1	0	0	0	0	0
134	2018	0	0	0	0	0	0	0	1	0	0	0	5.43299e+11	1	75	1	3	2.43574e+06	0.22	68.37	1	85.71	A	84.45	B-	57.76	A	237000000000	0	124	Belgium	1	0	0	0	0	15	2389000	43000	Brewers	Consumer Non-Cyclicals	0	0	1	0	0	0	0	0
134	2019	0	0	0	0	0	0	0	0	1	0	0	5.35831e+11	1	75	1	1	2.14321e+07	0	97.17	1	86.79	A+	95.23	B	59.48	A+	226000000000	0	124	Belgium	1	0	0	0	0	15	15904000	373000	Brewers	Consumer Non-Cyclicals	0	0	1	0	0	0	0	0
134	2020	0	0	0	0	0	0	0	0	0	1	0	5.25212e+11	1	75	1	2	0	0.23	88.46	1	83.65	A	86.84	B	64.56	A+	218000000000	0	124	Belgium	1	0	0	0	0	15	0	0	Brewers	Consumer Non-Cyclicals	0	0	1	0	0	0	0	0
134	2021	0	0	0	0	0	0	0	0	0	0	1	5.94104e+11	1	75	1	3	0	0	75.44	1	81.97	A	83.86	A-	79.49	A+	213000000000	0	124	Belgium	1	0	0	0	0	15	0	0	Brewers	Consumer Non-Cyclicals	0	0	1	0	0	0	0	0
135	2011	1	0	0	0	0	0	0	0	0	0	0	5.2333e+11	1	80	1	2	0	0.21	33.33	1	86.54	C+	47.28	B-	51.61	C	0	0	124	Belgium	1	0	0	0	0	0	0	0	Diversified Chemicals	Basic Material	1	0	0	0	0	0	0	0
135	2012	0	1	0	0	0	0	0	0	0	0	0	4.96153e+11	1	75	1	3	1.57558e+06	0	10	1	87.04	B-	56.65	B+	71.3	B	2.52293e+10	0	124	Belgium	1	0	0	0	0	15	1.57558e+06	0	Diversified Chemicals	Basic Material	1	0	0	0	0	0	0	0
135	2013	0	0	1	0	0	0	0	0	0	0	0	5.21791e+11	1	80	1	1	245569	0	76	1	87.04	A	84.01	A-	77.38	A	2.0034e+10	0	124	Belgium	1	0	0	0	0	16	245569	0	Diversified Chemicals	Basic Material	1	0	0	0	0	0	0	0
135	2014	0	0	0	1	0	0	0	0	0	0	0	5.3539e+11	1	80	1	1	217200	0	84.62	1	82.14	B+	71.6	A-	78.96	B+	2.79151e+10	0	124	Belgium	1	0	0	0	0	15	0	0	Diversified Chemicals	Basic Material	1	0	0	0	0	0	0	0
135	2015	0	0	0	0	1	0	0	0	0	0	0	4.62336e+11	1	80	1	2	1.47183e+06	0	79.63	1	82.14	A-	78.53	A-	76.37	A	2.54971e+10	0	124	Belgium	1	0	0	0	0	15	1.47183e+06	0	Diversified Chemicals	Basic Material	1	0	0	0	0	0	0	0
135	2016	0	0	0	0	0	1	0	0	0	0	0	4.76063e+11	1	71.43	1	3	0	0	71.43	1	85.71	B+	70.73	B+	70.19	A-	2.61553e+10	0	124	Belgium	1	0	0	0	0	15	2.15928e+06	0	Diversified Chemicals	Basic Material	1	0	0	0	0	0	0	0
135	2017	0	0	0	0	0	0	1	0	0	0	0	5.02765e+11	1	71.43	1	4	1.83503e+06	0	54.84	1	82.26	C	33.45	B	59.48	D+	2.50119e+10	0	124	Belgium	1	0	0	0	0	16	1.83503e+06	0	Diversified Chemicals	Basic Material	1	0	0	0	0	0	0	0
135	2018	0	0	0	0	0	0	0	1	0	0	0	5.43299e+11	1	75	1	5	1.6815e+06	0	51.02	1	85.71	C+	49.75	B+	73.92	C+	2.31799e+10	0	124	Belgium	1	0	0	0	0	16	1.6815e+06	0	Diversified Chemicals	Basic Material	1	0	0	0	0	0	0	0
135	2019	0	0	0	0	0	0	0	0	1	0	0	5.35831e+11	1	75	1	6	9.64827e+06	0	49.06	1	86.79	B+	69.54	A-	77.32	B+	2.04257e+10	0	124	Belgium	1	0	0	0	0	15	1.46556e+06	5.74011e+06	Diversified Chemicals	Basic Material	1	0	0	0	0	0	0	0
135	2020	0	0	0	0	0	0	0	0	0	1	0	5.25212e+11	1	87.5	1	7	7.73026e+06	0.34	44.23	1	83.65	A-	82.09	A-	81.59	A	2.26735e+10	0	124	Belgium	1	0	0	0	0	15	1.36416e+06	5.11561e+06	Diversified Chemicals	Basic Material	1	0	0	0	0	0	0	0
135	2021	0	0	0	0	0	0	0	0	0	0	1	5.94104e+11	1	87.5	1	8	0	0.19	35.09	1	81.97	A	86.96	A	85.32	A+	2.18904e+10	0	124	Belgium	1	0	0	0	0	14	0	0	Diversified Chemicals	Basic Material	1	0	0	0	0	0	0	0
136	2011	1	0	0	0	0	0	0	0	0	0	0	5.2333e+11	0	0	0	0	105867	0	0	0	0	A	0	A	0	A	0	5/30/2006	17	Belgium	1	0	0	0	0	0	78873.8	22984	Biotechnology & Medical Research	Healthcare	0	0	0	0	1	0	0	0
136	2012	0	1	0	0	0	0	0	0	0	0	0	4.96153e+11	1	75	1	3	208059	0.04	10	0	0	C-	30.25	D	15.43	D+	3.77447e+08	5/30/2006	17	Belgium	1	0	0	0	0	10	173557	21400.9	Biotechnology & Medical Research	Healthcare	0	0	0	0	1	0	0	0
136	2013	0	0	1	0	0	0	0	0	0	0	0	5.21791e+11	1	75	1	4	128411	0.07	2	0	0	B-	55.19	D+	23.77	B	2.3473e+08	5/30/2006	17	Belgium	1	0	0	0	0	9	102800	15302.7	Biotechnology & Medical Research	Healthcare	0	0	0	0	1	0	0	0
136	2014	0	0	0	1	0	0	0	0	0	0	0	5.3539e+11	1	75	1	1	146215	0.09	84.62	0	0	B-	51.07	D+	22.61	C+	2.01618e+08	5/30/2006	17	Belgium	1	0	0	0	0	8	95568	9111.54	Biotechnology & Medical Research	Healthcare	0	0	0	0	1	0	0	0
136	2015	0	0	0	0	1	0	0	0	0	0	0	4.62336e+11	1	75	1	2	126221	0.4	79.63	0	0	C-	32.26	D+	23.82	D+	0	5/30/2006	17	Belgium	1	0	0	0	0	9	83053	9177.88	Biotechnology & Medical Research	Healthcare	0	0	0	0	1	0	0	0
136	2016	0	0	0	0	0	1	0	0	0	0	0	4.76063e+11	1	80	1	3	124322	0.37	71.43	0	0	C	39.4	C-	29.23	C	0	5/30/2006	17	Belgium	1	0	0	0	0	9	96663.9	17202.3	Biotechnology & Medical Research	Healthcare	0	0	0	0	1	0	0	0
136	2017	0	0	0	0	0	0	1	0	0	0	0	5.02765e+11	1	80	1	4	112396	0.09	54.84	0	0	B-	57.14	B-	50.86	B-	1.28555e+08	5/30/2006	17	Belgium	1	0	0	0	0	6	100927	11468.9	Biotechnology & Medical Research	Healthcare	0	0	0	0	1	0	0	0
136	2018	0	0	0	0	0	0	0	1	0	0	0	5.43299e+11	1	80	0	5	114342	0	51.02	0	0	B-	50.16	C+	47.22	B-	7.27234e+07	5/30/2006	17	Belgium	1	0	0	0	0	6	95285.1	19057	Biotechnology & Medical Research	Healthcare	0	0	0	0	1	0	0	0
136	2019	0	0	0	0	0	0	0	0	1	0	0	5.35831e+11	1	100	0	6	157548	0	49.06	0	0	B+	68.16	B-	52.68	A-	4.10656e+07	5/30/2006	17	Belgium	1	0	0	0	0	6	109917	47630.7	Biotechnology & Medical Research	Healthcare	0	0	0	0	1	0	0	0
136	2020	0	0	0	0	0	0	0	0	0	1	0	5.25212e+11	1	100	0	7	160289	0	44.23	0	0	B	59.88	B-	51.9	B+	2.13771e+07	5/30/2006	17	Belgium	1	0	0	0	0	6	102312	57976.9	Biotechnology & Medical Research	Healthcare	0	0	0	0	1	0	0	0
136	2021	0	0	0	0	0	0	0	0	0	0	1	5.94104e+11	0	0	0	8	0	0	35.09	0	0	C-	29.02	C	38.77	D+	1.29993e+07	5/30/2006	17	Belgium	1	0	0	0	0	7	0	0	Biotechnology & Medical Research	Healthcare	0	0	0	0	1	0	0	0
137	2011	1	0	0	0	0	0	0	0	0	0	0	5.2333e+11	1	60	1	4	863548	0	16.67	0	0	B	60.65	B+	72.49	B+	0	2002-06-06	21	Belgium	1	0	0	0	0	0	729562	133985	Integrated Telecommunications Services	Industrial	0	0	0	0	0	1	0	0
137	2012	0	1	0	0	0	0	0	0	0	0	0	4.96153e+11	1	75	1	1	842153	0	72	0	0	B+	68.57	B+	73.95	A-	4.65303e+09	2002-06-06	21	Belgium	1	0	0	0	0	17	778376	63776.6	Integrated Telecommunications Services	Industrial	0	0	0	0	0	1	0	0
137	2013	0	0	1	0	0	0	0	0	0	0	0	5.21791e+11	1	66.67	0	1	781225	0	76	0	0	B	60.81	B+	70.67	B	3.88704e+09	2002-06-06	21	Belgium	1	0	0	0	0	14	691828	89397	Integrated Telecommunications Services	Industrial	0	0	0	0	0	1	0	0
137	2014	0	0	0	1	0	0	0	0	0	0	0	5.3539e+11	1	66.67	1	2	770409	0	55.77	0	0	B	59.45	A-	75.03	B	4.06234e+09	2002-06-06	21	Belgium	1	0	0	0	0	14	649211	121198	Integrated Telecommunications Services	Industrial	0	0	0	0	0	1	0	0
137	2015	0	0	0	0	1	0	0	0	0	0	0	4.62336e+11	1	66.67	1	3	1.09982e+06	0	53.7	0	0	C+	45.83	B	65.97	B-	5.34391e+09	2002-06-06	21	Belgium	1	0	0	0	0	11	987332	112489	Integrated Telecommunications Services	Industrial	0	0	0	0	0	1	0	0
137	2016	0	0	0	0	0	1	0	0	0	0	0	4.76063e+11	1	66.67	1	4	1.64894e+06	0	51.79	0	0	B-	52.98	B+	68.71	B	6.73517e+09	2002-06-06	21	Belgium	1	0	0	0	0	10	1.457e+06	191936	Integrated Telecommunications Services	Industrial	0	0	0	0	0	1	0	0
137	2017	0	0	0	0	0	0	1	0	0	0	0	5.02765e+11	1	66.67	1	5	1.70113e+06	0	41.94	0	0	B+	68.09	B+	70.33	A	6.39131e+09	2002-06-06	21	Belgium	1	0	0	0	0	10	1.53971e+06	161425	Integrated Telecommunications Services	Industrial	0	0	0	0	0	1	0	0
137	2018	0	0	0	0	0	0	0	1	0	0	0	5.43299e+11	1	66.67	1	6	1.6815e+06	0	36.73	1	85.71	A-	75.43	A-	76.1	A	6.43769e+09	2002-06-06	21	Belgium	1	0	0	0	0	9	1.5694e+06	112100	Integrated Telecommunications Services	Industrial	0	0	0	0	0	1	0	0
137	2019	0	0	0	0	0	0	0	0	1	0	0	5.35831e+11	1	66.67	1	7	1.62433e+06	0	35.85	1	86.79	B+	72.81	A-	76.09	A	6.91464e+09	2002-06-06	21	Belgium	1	0	0	0	0	9	1.58769e+06	36639	Integrated Telecommunications Services	Industrial	0	0	0	0	0	1	0	0
137	2020	0	0	0	0	0	0	0	0	0	1	0	5.25212e+11	1	66.67	1	8	1591524	0	33.65	1	83.65	B	62.86	B+	71.48	B+	6.40312e+09	2002-06-06	21	Belgium	1	0	0	0	0	9	1.52332e+06	45472.1	Integrated Telecommunications Services	Industrial	0	0	0	0	0	1	0	0
137	2021	0	0	0	0	0	0	0	0	0	0	1	5.94104e+11	1	66.67	1	9	1.59461e+06	0.01	28.07	1	81.97	B+	71.45	B+	72.2	A-	8.09362e+09	2002-06-06	21	Belgium	1	0	0	0	0	9	1.5518e+06	21404.1	Integrated Telecommunications Services	Industrial	0	0	0	0	0	1	0	0
138	2011	1	0	0	0	0	0	0	0	0	0	0	5.2333e+11	1	50	0	1	0	0.05	68.75	1	86.54	A-	79.32	B-	52.32	A-	0	0	124	Belgium	1	0	0	0	0	0	0	0	Pharmaceuticals	Healthcare	0	0	0	0	1	0	0	0
138	2012	0	1	0	0	0	0	0	0	0	0	0	4.96153e+11	1	66.67	1	2	0	0.06	30	1	87.04	A-	81.63	B-	54.3	A+	1.35597e+10	0	124	Belgium	1	0	0	0	0	12	0	0	Pharmaceuticals	Healthcare	0	0	0	0	1	0	0	0
138	2013	0	0	1	0	0	0	0	0	0	0	0	5.21791e+11	1	66.67	0	3	5.37398e+06	0.2	16	1	87.04	A	88.69	B-	56.28	A+	1.13586e+10	0	124	Belgium	1	0	0	0	0	12	2.67285e+06	2.19423e+06	Pharmaceuticals	Healthcare	0	0	0	0	1	0	0	0
138	2014	0	0	0	1	0	0	0	0	0	0	0	5.3539e+11	1	66.67	0	4	4.55302e+06	0.1	9.62	1	82.14	A	86.5	B	59.74	A+	1.1976e+10	0	124	Belgium	1	0	0	0	0	12	2.43176e+06	1.34093e+06	Pharmaceuticals	Healthcare	0	0	0	0	1	0	0	0
138	2015	0	0	0	0	1	0	0	0	0	0	0	4.62336e+11	1	66.67	0	5	0	0.21	9.26	1	82.14	A	89.48	B+	70.32	A+	1.08033e+10	0	124	Belgium	1	0	0	0	0	13	2.24961e+06	253648	Pharmaceuticals	Healthcare	0	0	0	0	1	0	0	0
138	2016	0	0	0	0	0	1	0	0	0	0	0	4.76063e+11	1	66.67	1	6	3.83566e+06	0.26	8.93	1	85.71	A	86.53	B+	69.12	A+	1.22266e+10	0	124	Belgium	1	0	0	0	0	14	2.57649e+06	335493	Pharmaceuticals	Healthcare	0	0	0	0	1	0	0	0
138	2017	0	0	0	0	0	0	1	0	0	0	0	5.02765e+11	1	66.67	1	7	4.5775e+06	0.32	8.06	1	82.26	A-	82.16	A-	81.27	A+	1.19544e+10	0	124	Belgium	1	0	0	0	0	13	2.52665e+06	165566	Pharmaceuticals	Healthcare	0	0	0	0	1	0	0	0
138	2018	0	0	0	0	0	0	0	1	0	0	0	5.43299e+11	1	75	1	8	3.3323e+06	0.7	6.12	1	85.71	A-	79.07	A-	80.56	A+	1.19486e+10	0	124	Belgium	1	0	0	0	0	13	2.64506e+06	269421	Pharmaceuticals	Healthcare	0	0	0	0	1	0	0	0
138	2019	0	0	0	0	0	0	0	0	1	0	0	5.35831e+11	1	75	1	9	3.51918e+06	0.14	4.72	1	86.79	A-	76.59	A-	82.26	A	1.62172e+10	0	124	Belgium	1	0	0	0	0	13	2.81153e+06	174475	Pharmaceuticals	Healthcare	0	0	0	0	1	0	0	0
138	2020	0	0	0	0	0	0	0	0	0	1	0	5.25212e+11	1	75	1	1	2.40493e+06	0.18	95.19	1	83.65	A-	79.56	A	85.05	A-	1.59023e+10	0	124	Belgium	1	0	0	0	0	13	2.29281e+06	20621.6	Pharmaceuticals	Healthcare	0	0	0	0	1	0	0	0
138	2021	0	0	0	0	0	0	0	0	0	0	1	5.94104e+11	1	75	1	2	2.75934e+06	0.04	82.46	1	81.97	A-	81.51	A	83.85	A-	1.68216e+10	0	124	Belgium	1	0	0	0	0	13	2.65041e+06	90956.8	Pharmaceuticals	Healthcare	0	0	0	0	1	0	0	0
139	2011	1	0	0	0	0	0	0	0	0	0	0	5.2333e+11	1	66.67	1	1	3.43044e+06	0.13	68.75	1	86.54	B	65.67	A-	79.66	B-	0	0	124	Belgium	1	0	0	0	0	0	2.90268e+06	263880	Specialty Chemicals	Basic Material	1	0	0	0	0	0	0	0
139	2012	0	1	0	0	0	0	0	0	0	0	0	4.96153e+11	1	66.67	1	1	3.98604e+06	0.08	72	1	87.04	B-	51.15	B+	74.95	C	4.77254e+09	0	124	Belgium	1	0	0	0	0	12	3.29879e+06	687247	Specialty Chemicals	Basic Material	1	0	0	0	0	0	0	0
139	2013	0	0	1	0	0	0	0	0	0	0	0	5.21791e+11	1	66.67	1	2	0	0	40	1	87.04	B-	51.38	B+	70.68	B-	4.35708e+09	0	124	Belgium	1	0	0	0	0	11	2.78231e+06	483881	Specialty Chemicals	Basic Material	1	0	0	0	0	0	0	0
139	2014	0	0	0	1	0	0	0	0	0	0	0	5.3539e+11	1	66.67	1	3	4.0182e+06	0	30.77	1	82.14	A-	75.55	B+	68.5	A-	4.49597e+09	0	124	Belgium	1	0	0	0	0	10	3.0408e+06	977400	Specialty Chemicals	Basic Material	1	0	0	0	0	0	0	0
139	2015	0	0	0	0	1	0	0	0	0	0	0	4.62336e+11	1	66.67	1	4	5.25652e+06	0	29.63	1	82.14	B-	54.17	B+	68.7	B	4.41018e+09	0	124	Belgium	1	0	0	0	0	10	3.57443e+06	1.68209e+06	Specialty Chemicals	Basic Material	1	0	0	0	0	0	0	0
139	2016	0	0	0	0	0	1	0	0	0	0	0	4.76063e+11	1	75	1	5	7.43753e+06	0	30.36	1	85.71	C+	47.61	B+	69.44	B-	6.26454e+09	0	124	Belgium	1	0	0	0	0	12	4.79841e+06	2.63912e+06	Specialty Chemicals	Basic Material	1	0	0	0	0	0	0	0
139	2017	0	0	0	0	0	0	1	0	0	0	0	5.02765e+11	1	75	1	6	3.32599e+06	0	25.81	1	82.26	C	38.08	B+	67.03	C	7.25591e+09	0	124	Belgium	1	0	0	0	0	11	2.63786e+06	688137	Specialty Chemicals	Basic Material	1	0	0	0	0	0	0	0
139	2018	0	0	0	0	0	0	0	1	0	0	0	5.43299e+11	1	75	1	1	3.4751e+06	0	94.9	1	85.71	B-	54.45	B+	74.29	B-	7.68566e+09	0	124	Belgium	1	0	0	0	0	11	2.6904e+06	784701	Specialty Chemicals	Basic Material	1	0	0	0	0	0	0	0
139	2019	0	0	0	0	0	0	0	0	1	0	0	5.35831e+11	1	60	1	2	3.6639e+06	0	89.62	1	86.79	C+	48.14	B+	74.89	C	1.01158e+10	0	124	Belgium	1	0	0	0	0	11	2.19834e+06	1.46556e+06	Specialty Chemicals	Basic Material	1	0	0	0	0	0	0	0
139	2020	0	0	0	0	0	0	0	0	0	1	0	5.25212e+11	1	60	1	3	2.50097e+06	0	81.73	1	83.65	C+	49.66	A-	75.59	C+	1.02871e+10	0	124	Belgium	1	0	0	0	0	10	2.04625e+06	454721	Specialty Chemicals	Basic Material	1	0	0	0	0	0	0	0
139	2021	0	0	0	0	0	0	0	0	0	0	1	5.94104e+11	1	60	1	1	0	0	92.98	1	81.97	B	62.65	A-	77.08	B-	1.06066e+10	0	124	Belgium	1	0	0	0	0	10	0	0	Specialty Chemicals	Basic Material	1	0	0	0	0	0	0	0
140	2011	1	0	0	0	0	0	0	0	0	0	0	3.74931e+12	1	75	0	1	7.12476e+07	0.04	75.32	1	82.56	B-	50.34	A-	75.29	C	0	2017-02-06	7	Germany	0	0	1	0	0	0	3.56238e+07	3.2985e+07	Multiline Utilities	Consumer Cyclicals	0	1	0	0	0	0	0	0
140	2012	0	1	0	0	0	0	0	0	0	0	0	3.52714e+12	1	80	1	2	6.46013e+07	0.04	57.05	1	81.76	A-	80.11	A-	81.46	A-	182000000000	2017-02-06	7	Germany	0	0	1	0	0	13	3.29879e+07	2.74899e+07	Multiline Utilities	Consumer Cyclicals	0	1	0	0	0	0	0	0
140	2013	0	0	1	0	0	0	0	0	0	0	0	3.7338e+12	1	100	1	3	5.32269e+07	0.07	53.75	1	80.95	A	85.64	A-	82.04	A	133000000000	2017-02-06	7	Germany	0	0	1	0	0	12	2.54037e+07	2.54037e+07	Multiline Utilities	Consumer Cyclicals	0	1	0	0	0	0	0	0
140	2014	0	0	0	1	0	0	0	0	0	0	0	3.88909e+12	1	100	0	4	4.887e+07	0.05	52.98	1	81.03	A-	82.45	A-	79.53	A	125000000000	2017-02-06	7	Germany	0	0	1	0	0	12	2.3892e+07	2.172e+07	Multiline Utilities	Consumer Cyclicals	0	1	0	0	0	0	0	0
140	2015	0	0	0	0	1	0	0	0	0	0	0	3.35759e+12	1	100	0	5	4.41548e+07	0.07	50	1	78.57	A-	75.55	A-	78.35	A-	6.8362e+10	2017-02-06	7	Germany	0	0	1	0	0	12	2.20774e+07	1.89235e+07	Multiline Utilities	Consumer Cyclicals	0	1	0	0	0	0	0	0
140	2016	0	0	0	0	0	1	0	0	0	0	0	3.46985e+12	1	100	1	6	2.999e+07	0.08	43.01	1	77.66	B+	73.57	A-	77.42	A-	6.89974e+10	2017-02-06	7	Germany	0	0	1	0	0	18	2.27924e+07	4.79841e+06	Multiline Utilities	Consumer Cyclicals	0	1	0	0	0	0	0	0
140	2017	0	0	0	0	0	0	1	0	0	0	0	3.69085e+12	1	100	1	7	2.75255e+07	0.09	31.53	1	67.41	B+	72.99	B+	68.12	A-	6.15221e+10	2017-02-06	7	Germany	0	0	1	0	0	18	2.29379e+07	3.44068e+06	Multiline Utilities	Consumer Cyclicals	0	1	0	0	0	0	0	0
140	2018	0	0	0	0	0	0	0	1	0	0	0	3.97444e+12	1	100	1	1	4.7082e+07	0.04	92.73	1	72.38	A+	92.57	B+	73.93	A+	107000000000	2017-02-06	7	Germany	0	0	1	0	0	14	4.1477e+07	4.484e+06	Multiline Utilities	Consumer Cyclicals	0	1	0	0	0	0	0	0
140	2019	0	0	0	0	0	0	0	0	1	0	0	3.88823e+12	1	100	1	2	5.12946e+07	0.02	85.05	1	73.85	A-	81.33	B+	74.07	A	113000000000	2017-02-06	7	Germany	0	0	1	0	0	20	3.90816e+07	8.5491e+06	Multiline Utilities	Consumer Cyclicals	0	1	0	0	0	0	0	0
140	2020	0	0	0	0	0	0	0	0	0	1	0	3.88967e+12	1	100	1	3	3.86513e+07	0.08	77.56	1	81.86	A	84.67	B+	70.67	A+	132000000000	2017-02-06	7	Germany	0	0	1	0	0	20	3.29673e+07	4.54721e+06	Multiline Utilities	Consumer Cyclicals	0	1	0	0	0	0	0	0
140	2021	0	0	0	0	0	0	0	0	0	0	1	4.25993e+12	1	100	1	1	4.1738e+07	0.03	91.22	1	83.62	A	88.94	B+	73.37	A+	142000000000	2017-02-06	7	Germany	0	0	1	0	0	20	3.42466e+07	6.42123e+06	Multiline Utilities	Consumer Cyclicals	0	1	0	0	0	0	0	0
141	2011	1	0	0	0	0	0	0	0	0	0	0	2.86516e+12	1	75	1	3	6.17479e+07	0.08	32.18	1	69.89	C+	45.35	B-	58.26	C+	0	1954-01-01	70	France	0	1	0	0	0	0	5.21163e+07	6.46506e+06	Multiline Utilities	Consumer Cyclicals	0	1	0	0	0	0	0	0
141	2012	0	1	0	0	0	0	0	0	0	0	0	2.68367e+12	1	66.67	1	4	4.70077e+07	0.05	9.09	1	61.83	B-	50.79	B	62.98	B-	219000000000	1954-01-01	70	France	0	1	0	0	0	24	3.95855e+07	4.67328e+06	Multiline Utilities	Consumer Cyclicals	0	1	0	0	0	0	0	0
141	2013	0	0	1	0	0	0	0	0	0	0	0	2.81188e+12	1	66.67	1	1	0	0.06	64.2	1	54.3	B-	51.08	B	63.88	C+	185000000000	1954-01-01	70	France	0	1	0	0	0	21	2.98796e+07	4.35493e+06	Multiline Utilities	Consumer Cyclicals	0	1	0	0	0	0	0	0
141	2014	0	0	0	1	0	0	0	0	0	0	0	2.85596e+12	1	66.67	1	2	3.13854e+07	0.04	35.23	1	52.63	B-	55.54	B	65.06	B-	177000000000	1954-01-01	70	France	0	1	0	0	0	20	3.13854e+07	0	Multiline Utilities	Consumer Cyclicals	0	1	0	0	0	0	0	0
141	2015	0	0	0	0	1	0	0	0	0	0	0	2.43919e+12	1	66.67	1	3	0	0	25.82	1	51.03	B-	53.44	B	65.44	B-	167000000000	1954-01-01	70	France	0	1	0	0	0	24	0	0	Multiline Utilities	Consumer Cyclicals	0	1	0	0	0	0	0	0
141	2016	0	0	0	0	0	1	0	0	0	0	0	2.47296e+12	1	44.44	1	4	3.53883e+07	0	20.21	1	50.52	C+	48.69	B	63.87	C+	185000000000	1954-01-01	70	France	0	1	0	0	0	21	3.53883e+07	0	Multiline Utilities	Consumer Cyclicals	0	1	0	0	0	0	0	0
141	2017	0	0	0	0	0	0	1	0	0	0	0	2.59515e+12	1	44.44	1	5	0	0	18.69	1	51.85	B-	55.86	B	64.92	B-	175000000000	1954-01-01	70	France	0	1	0	0	0	19	1.82356e+07	0	Multiline Utilities	Consumer Cyclicals	0	1	0	0	0	0	0	0
141	2018	0	0	0	0	0	0	0	1	0	0	0	2.79096e+12	1	62.5	1	6	1.62545e+07	0	19.61	1	60.46	A-	83.3	A-	76.42	A+	176000000000	1954-01-01	70	France	0	1	0	0	0	18	1.62545e+07	0	Multiline Utilities	Consumer Cyclicals	0	1	0	0	0	0	0	0
141	2019	0	0	0	0	0	0	0	0	1	0	0	2.72887e+12	1	62.5	1	7	0	0	18.75	1	58.13	B+	70.56	B+	74.81	A-	185000000000	1954-01-01	70	France	0	1	0	0	0	14	0	0	Multiline Utilities	Consumer Cyclicals	0	1	0	0	0	0	0	0
141	2020	0	0	0	0	0	0	0	0	0	1	0	2.63901e+12	1	62.5	1	8	5.02467e+07	0	18.11	1	61.03	B+	69.63	B+	72.58	A-	256000000000	1954-01-01	70	France	0	1	0	0	0	13	5.02467e+07	0	Multiline Utilities	Consumer Cyclicals	0	1	0	0	0	0	0	0
141	2021	0	0	0	0	0	0	0	0	0	0	1	2.95788e+12	1	42.86	1	9	3.1464e+07	0	16.67	1	64.58	A	85.99	A-	77.73	A+	251000000000	1954-01-01	70	France	0	1	0	0	0	14	3.1464e+07	0	Multiline Utilities	Consumer Cyclicals	0	1	0	0	0	0	0	0
142	2011	1	0	0	0	0	0	0	0	0	0	0	3.74931e+12	1	20	0	1	4.88574e+06	0.89	75.32	0	0	D-	6.44	D+	20.01	D-	0	11/13/2007	16	Germany	0	0	1	0	0	0	299504	158328	Auto & Truck Manufacturers	Consumer Cyclicals	0	1	0	0	0	0	0	0
142	2012	0	1	0	0	0	0	0	0	0	0	0	3.52714e+12	1	20	0	2	4.419e+06	9.67	57.05	0	0	D+	16.93	D+	20	D+	4.35894e+10	11/13/2007	16	Germany	0	0	1	0	0	13	273524	61852.3	Auto & Truck Manufacturers	Consumer Cyclicals	0	1	0	0	0	0	0	0
142	2013	0	0	1	0	0	0	0	0	0	0	0	3.7338e+12	1	20	0	3	2.13996e+06	12.18	53.75	0	0	D-	6.1	D+	17.76	D-	3.22839e+10	11/13/2007	16	Germany	0	0	1	0	0	13	223795	50807.5	Auto & Truck Manufacturers	Consumer Cyclicals	0	1	0	0	0	0	0	0
142	2014	0	0	0	1	0	0	0	0	0	0	0	3.88909e+12	1	20	0	4	1.27931e+06	6.79	52.98	0	0	D	15.47	D	11.44	D	3.10241e+10	11/13/2007	16	Germany	0	0	1	0	0	13	363810	46698	Auto & Truck Manufacturers	Consumer Cyclicals	0	1	0	0	0	0	0	0
142	2015	0	0	0	0	1	0	0	0	0	0	0	3.35759e+12	1	20	0	5	961943	2.12	50	0	0	D	10.01	D-	7.61	D	3.06569e+10	11/13/2007	16	Germany	0	0	1	0	0	12	305929	46257.4	Auto & Truck Manufacturers	Consumer Cyclicals	0	1	0	0	0	0	0	0
142	2016	0	0	0	0	0	1	0	0	0	0	0	3.46985e+12	1	20	0	6	1.71783e+06	1.73	43.01	0	0	D	8.56	D-	3.91	D	3.87961e+10	11/13/2007	16	Germany	0	0	1	0	0	12	909298	53982.1	Auto & Truck Manufacturers	Consumer Cyclicals	0	1	0	0	0	0	0	0
142	2017	0	0	0	0	0	0	1	0	0	0	0	3.69085e+12	1	20	0	7	1.35334e+06	0.78	31.53	0	0	D+	22.12	D-	7.65	C-	3.82361e+10	11/13/2007	16	Germany	0	0	1	0	0	5	677814	82576.4	Auto & Truck Manufacturers	Consumer Cyclicals	0	1	0	0	0	0	0	0
142	2018	0	0	0	0	0	0	0	1	0	0	0	3.97444e+12	1	20	0	8	1356411	0.78	22.67	0	0	C	35.56	D	11.19	B-	3.83932e+10	11/13/2007	16	Germany	0	0	1	0	0	9	948367	8968.01	Auto & Truck Manufacturers	Consumer Cyclicals	0	1	0	0	0	0	0	0
142	2019	0	0	0	0	0	0	0	0	1	0	0	3.88823e+12	1	33.33	0	9	825598	0.42	17.78	0	0	C-	29.54	D	9.81	C+	4.39277e+10	11/13/2007	16	Germany	0	0	1	0	0	10	825598	0	Auto & Truck Manufacturers	Consumer Cyclicals	0	1	0	0	0	0	0	0
142	2020	0	0	0	0	0	0	0	0	0	1	0	3.88967e+12	1	33.33	0	10	893527	0	13.96	0	0	C+	41.89	D	11.37	B-	4.71478e+10	11/13/2007	16	Germany	0	0	1	0	0	10	893527	0	Auto & Truck Manufacturers	Consumer Cyclicals	0	1	0	0	0	0	0	0
142	2021	0	0	0	0	0	0	0	0	0	0	1	4.25993e+12	1	33.33	0	1	900043	0	91.22	0	0	B	58.41	D	15.55	B	6.36653e+10	11/13/2007	16	Germany	0	0	1	0	0	10	900043	0	Auto & Truck Manufacturers	Consumer Cyclicals	0	1	0	0	0	0	0	0
143	2011	1	0	0	0	0	0	0	0	0	0	0	3.74931e+12	1	40	1	6	3.31172e+06	0.07	7.79	0	0	B	62.13	C-	29.56	B	0	2010-04-03	13	Germany	0	0	1	0	0	0	1.1635e+06	1.78395e+06	Broadcasting	Consumer Cyclicals	0	1	0	0	0	0	0	0
143	2012	0	1	0	0	0	0	0	0	0	0	0	3.52714e+12	1	42.86	1	1	4.54015e+06	0.12	88.46	0	0	C	41.53	D+	23.58	C	0	2010-04-03	13	Germany	0	0	1	0	0	17	989553	3.1417e+06	Broadcasting	Consumer Cyclicals	0	1	0	0	0	0	0	0
143	2013	0	0	1	0	0	0	0	0	0	0	0	3.7338e+12	1	60	1	2	1.06442e+06	0.1	81.88	0	0	B	63.53	C	33.66	B+	0	2010-04-03	13	Germany	0	0	1	0	0	12	1.00521e+06	11016	Broadcasting	Consumer Cyclicals	0	1	0	0	0	0	0	0
143	2014	0	0	0	1	0	0	0	0	0	0	0	3.88909e+12	1	60	0	3	760754	0.05	77.98	0	0	C	38.97	D+	23.3	C-	0	2010-04-03	13	Germany	0	0	1	0	0	16	713542	47211.8	Broadcasting	Consumer Cyclicals	0	1	0	0	0	0	0	0
143	2015	0	0	0	0	1	0	0	0	0	0	0	3.35759e+12	1	60	0	1	918204	0	96.63	0	0	C-	32.42	D+	20.76	C-	0	2010-04-03	13	Germany	0	0	1	0	0	12	879518	38685.2	Broadcasting	Consumer Cyclicals	0	1	0	0	0	0	0	0
143	2016	0	0	0	0	0	1	0	0	0	0	0	3.46985e+12	1	80	0	2	649586	0	86.02	0	0	C-	32.94	D+	21.1	C-	0	2010-04-03	13	Germany	0	0	1	0	0	12	649586	0	Broadcasting	Consumer Cyclicals	0	1	0	0	0	0	0	0
143	2017	0	0	0	0	0	0	1	0	0	0	0	3.69085e+12	1	80	0	3	805796	0	67.57	0	0	C-	29.2	D+	18.47	D+	0	2010-04-03	13	Germany	0	0	1	0	0	12	805796	0	Broadcasting	Consumer Cyclicals	0	1	0	0	0	0	0	0
143	2018	0	0	0	0	0	0	0	1	0	0	0	3.97444e+12	1	50	0	4	845766	0	56.4	0	0	C-	30.64	D+	19.29	D+	0	2010-04-03	13	Germany	0	0	1	0	0	11	845766	0	Broadcasting	Consumer Cyclicals	0	1	0	0	0	0	0	0
143	2019	0	0	0	0	0	0	0	0	1	0	0	3.88823e+12	1	50	0	5	820558	0	50.52	0	0	D	11.57	D	8.79	D-	3.72193e+09	2010-04-03	13	Germany	0	0	1	0	0	13	820558	0	Broadcasting	Consumer Cyclicals	0	1	0	0	0	0	0	0
143	2020	0	0	0	0	0	0	0	0	0	1	0	3.88967e+12	1	0	0	6	985152	0	42.93	0	0	D+	24.89	D	14.14	D+	3.25766e+09	2010-04-03	13	Germany	0	0	1	0	0	12	985152	0	Broadcasting	Consumer Cyclicals	0	1	0	0	0	0	0	0
143	2021	0	0	0	0	0	0	0	0	0	0	1	4.25993e+12	1	0	0	1	0	0	91.22	0	0	C	40.04	D+	20.06	C	0	2010-04-03	13	Germany	0	0	1	0	0	11	0	0	Broadcasting	Consumer Cyclicals	0	1	0	0	0	0	0	0
144	2011	1	0	0	0	0	0	0	0	0	0	0	3.74931e+12	1	100	0	1	1.58328e+06	0.2	75.32	0	0	D	16.24	D	10.95	D	0	2021-01-02	3	Germany	0	0	1	0	0	0	1.05552e+06	263880	Diversified Chemicals	Basic Material	1	0	0	0	0	0	0	0
144	2012	0	1	0	0	0	0	0	0	0	0	0	3.52714e+12	1	100	0	1	1.51194e+06	0.2	88.46	0	0	C+	46.42	C-	27.47	C	7.78369e+09	2021-01-02	3	Germany	0	0	1	0	0	5	1.0996e+06	274899	Diversified Chemicals	Basic Material	1	0	0	0	0	0	0	0
144	2013	0	0	1	0	0	0	0	0	0	0	0	3.7338e+12	1	100	0	1	1.69358e+06	0.1	96.25	0	0	B-	53.77	C-	29.1	B-	6.75257e+09	2021-01-02	3	Germany	0	0	1	0	0	5	967761	241940	Diversified Chemicals	Basic Material	1	0	0	0	0	0	0	0
144	2014	0	0	0	1	0	0	0	0	0	0	0	3.88909e+12	1	100	0	2	1.1946e+06	0.4	87.5	0	0	B-	51.33	C	37.6	C+	7.82866e+09	2021-01-02	3	Germany	0	0	1	0	0	5	868800	217200	Diversified Chemicals	Basic Material	1	0	0	0	0	0	0	0
144	2015	0	0	0	0	1	0	0	0	0	0	0	3.35759e+12	1	100	0	3	1.36669e+06	0.1	82.58	0	0	B-	58.26	C+	42.06	B-	7.69873e+09	2021-01-02	3	Germany	0	0	1	0	0	6	841043	210261	Diversified Chemicals	Basic Material	1	0	0	0	0	0	0	0
144	2016	0	0	0	0	0	1	0	0	0	0	0	3.46985e+12	1	100	0	4	1.43952e+06	0.3	73.12	0	0	B+	70.95	B-	57.04	B+	9.0077e+09	2021-01-02	3	Germany	0	0	1	0	0	6	1.1996e+06	119960	Diversified Chemicals	Basic Material	1	0	0	0	0	0	0	0
144	2017	0	0	0	0	0	0	1	0	0	0	0	3.69085e+12	1	100	1	5	1.37627e+06	0.09	55.41	1	67.41	B	63.54	B-	56.24	B	8.69868e+09	2021-01-02	3	Germany	0	0	1	0	0	6	1.14689e+06	114689	Diversified Chemicals	Basic Material	1	0	0	0	0	0	0	0
144	2018	0	0	0	0	0	0	0	1	0	0	0	3.97444e+12	1	100	1	1	1.2331e+06	0.09	92.73	1	72.38	A	83.63	B	62.35	A-	9.53538e+09	2021-01-02	3	Germany	0	0	1	0	0	6	1.0089e+06	112100	Diversified Chemicals	Basic Material	1	0	0	0	0	0	0	0
144	2019	0	0	0	0	0	0	0	0	1	0	0	3.88823e+12	1	100	1	2	1.09917e+06	0.1	85.05	1	73.85	A-	79.18	B	59.66	A-	9.71117e+09	2021-01-02	3	Germany	0	0	1	0	0	6	977040	122130	Diversified Chemicals	Basic Material	1	0	0	0	0	0	0	0
144	2020	0	0	0	0	0	0	0	0	0	1	0	3.88967e+12	1	100	1	3	2.15993e+06	0	77.56	1	81.86	A-	82.63	B	63.46	A-	1.12916e+10	2021-01-02	3	Germany	0	0	1	0	0	6	2.04625e+06	113680	Diversified Chemicals	Basic Material	1	0	0	0	0	0	0	0
144	2021	0	0	0	0	0	0	0	0	0	0	1	4.25993e+12	1	100	1	4	1.92637e+06	0	59.8	1	83.62	A	88.87	B	62.12	A	1.19916e+10	2021-01-02	3	Germany	0	0	1	0	0	6	1.71233e+06	214041	Diversified Chemicals	Basic Material	1	0	0	0	0	0	0	0
145	2011	1	0	0	0	0	0	0	0	0	0	0	2.6664e+12	1	50	1	5	437073	0.09	38.69	0	0	B-	53.02	C+	45.1	B-	0	2009-08-12	14	United Kingdom	0	0	0	0	1	0	316998	41626	Department Stores	Consumer Cyclicals	0	1	0	0	0	0	0	0
145	2012	0	1	0	0	0	0	0	0	0	0	0	2.70634e+12	1	100	1	6	409125	0.22	33.69	0	0	B	64.42	C+	46.96	A-	8.13105e+08	2009-08-12	14	United Kingdom	0	0	0	0	1	13	299480	44185.5	Department Stores	Consumer Cyclicals	0	1	0	0	0	0	0	0
145	2013	0	0	1	0	0	0	0	0	0	0	0	2.78632e+12	1	100	1	7	480333	0.19	31.99	1	82.14	B+	69.61	B-	51.99	A-	8.16234e+10	2009-08-12	14	United Kingdom	0	0	0	0	1	12	381763	43808.9	Department Stores	Consumer Cyclicals	0	1	0	0	0	0	0	0
145	2014	0	0	0	1	0	0	0	0	0	0	0	3.06522e+12	1	100	1	8	532243	0.13	31.12	1	82.31	B	65.65	C+	48.67	A-	8.52376e+08	2009-08-12	14	United Kingdom	0	0	0	0	1	11	431508	45105.3	Department Stores	Consumer Cyclicals	0	1	0	0	0	0	0	0
145	2015	0	0	0	0	1	0	0	0	0	0	0	2.93486e+12	1	100	1	9	502701	0.12	25	1	84.55	A-	77.51	B-	54.82	A	8.81147e+08	2009-08-12	14	United Kingdom	0	0	0	0	1	11	401662	38669.3	Department Stores	Consumer Cyclicals	0	1	0	0	0	0	0	0
145	2016	0	0	0	0	0	1	0	0	0	0	0	2.69966e+12	1	100	1	10	883633	0.14	22.22	1	84.6	B	66.26	B-	52.17	B+	1.24756e+09	2009-08-12	14	United Kingdom	0	0	0	0	1	11	464715	53880	Department Stores	Consumer Cyclicals	0	1	0	0	0	0	0	0
145	2017	0	0	0	0	0	0	1	0	0	0	0	2.6834e+12	1	100	1	1	631176	0.7	95.5	1	85.63	A-	78.21	B	58.73	A-	1.74704e+09	2009-08-12	14	United Kingdom	0	0	0	0	1	11	581447	49729	Department Stores	Consumer Cyclicals	0	1	0	0	0	0	0	0
145	2018	0	0	0	0	0	0	0	1	0	0	0	2.87815e+12	1	100	1	2	1.27777e+06	0	85.67	1	86.53	B-	53.3	C+	45.55	C	2.96993e+09	2009-08-12	14	United Kingdom	0	0	0	0	1	12	1.12258e+06	64664.7	Department Stores	Consumer Cyclicals	0	1	0	0	0	0	0	0
145	2019	0	0	0	0	0	0	0	0	1	0	0	2.85706e+12	1	100	1	3	3.06222e+06	0.08	74.9	1	87.26	B+	67.95	C+	46.89	B-	5.56458e+09	2009-08-12	14	United Kingdom	0	0	0	0	1	12	1.73082e+06	798839	Department Stores	Consumer Cyclicals	0	1	0	0	0	0	0	0
145	2020	0	0	0	0	0	0	0	0	0	1	0	2.70461e+12	1	100	1	4	3.60178e+06	0	61.08	1	88.71	B+	72.25	B-	51.86	B	5.93582e+09	2009-08-12	14	United Kingdom	0	0	0	0	1	12	2.40118e+06	800395	Department Stores	Consumer Cyclicals	0	1	0	0	0	0	0	0
145	2021	0	0	0	0	0	0	0	0	0	0	1	3.13138e+12	1	100	1	5	2.90234e+06	0.13	49.79	1	89.02	B+	73.63	B-	54.71	B+	5.78544e+09	2009-08-12	14	United Kingdom	0	0	0	0	1	13	2.66048e+06	241861	Department Stores	Consumer Cyclicals	0	1	0	0	0	0	0	0
146	2011	1	0	0	0	0	0	0	0	0	0	0	2.6664e+12	1	100	0	1	32000000	0.89	75.36	1	85.81	C+	45.98	B+	69.69	C+	0	3/14/2011	13	United Kingdom	0	0	0	0	1	0	17000000	2000000	Diversified Mining	Basic Material	1	0	0	0	0	0	0	0
146	2012	0	1	0	0	0	0	0	0	0	0	0	2.70634e+12	1	100	0	2	49000000	0.68	62.16	1	83.97	B+	73.63	A-	82.11	B+	155000000000	3/14/2011	13	United Kingdom	0	0	0	0	1	7	31000000	5000000	Diversified Mining	Basic Material	1	0	0	0	0	0	0	0
146	2013	0	0	1	0	0	0	0	0	0	0	0	2.78632e+12	1	100	1	3	37000000	0.36	51.32	1	85.63	A-	80.91	A-	82.1	A-	152000000000	3/14/2011	13	United Kingdom	0	0	0	0	1	7	24000000	5000000	Diversified Mining	Basic Material	1	0	0	0	0	0	0	0
146	2014	0	0	0	1	0	0	0	0	0	0	0	3.06522e+12	1	100	0	4	31000000	0.28	48.63	1	82.69	A-	80.96	A	84.7	A-	128000000000	3/14/2011	13	United Kingdom	0	0	0	0	1	8	22000000	3000000	Diversified Mining	Basic Material	1	0	0	0	0	0	0	0
146	2015	0	0	0	0	1	0	0	0	0	0	0	2.93486e+12	1	100	0	5	31000000	0.24	48.63	1	83.12	A+	92.89	A	88.74	A	125000000000	3/14/2011	13	United Kingdom	0	0	0	0	1	8	20000000	2000000	Diversified Mining	Basic Material	1	0	0	0	0	0	0	0
146	2016	0	0	0	0	0	1	0	0	0	0	0	2.69966e+12	1	100	1	6	32000000	0.41	47.97	1	84.21	A-	83.21	A	89.19	A-	136000000000	3/14/2011	13	United Kingdom	0	0	0	0	1	8	21000000	2000000	Diversified Mining	Basic Material	1	0	0	0	0	0	0	0
146	2017	0	0	0	0	0	0	1	0	0	0	0	2.6834e+12	1	100	1	7	30000000	0.39	37.93	1	83.91	A	91.59	A+	91.77	A	129000000000	3/14/2011	13	United Kingdom	0	0	0	0	1	8	24000000	2000000	Diversified Mining	Basic Material	1	0	0	0	0	0	0	0
146	2018	0	0	0	0	0	0	0	1	0	0	0	2.87815e+12	1	100	1	8	30000000	0.15	33.58	1	88.69	A+	94.92	A	90.17	A+	124000000000	3/14/2011	13	United Kingdom	0	0	0	0	1	8	24000000	2000000	Diversified Mining	Basic Material	1	0	0	0	0	0	0	0
146	2019	0	0	0	0	0	0	0	0	1	0	0	2.85706e+12	1	100	1	9	28000000	0.15	29.43	1	89.87	A	90.88	A	90.52	A	118000000000	3/14/2011	13	United Kingdom	0	0	0	0	1	8	24000000	2000000	Diversified Mining	Basic Material	1	0	0	0	0	0	0	0
146	2020	0	0	0	0	0	0	0	0	0	1	0	2.70461e+12	1	100	1	10	26000000	0.08	24.4	1	91.71	A+	92.74	A+	91.76	A+	128000000000	3/14/2011	13	United Kingdom	0	0	0	0	1	9	25000000	1000000	Diversified Mining	Basic Material	1	0	0	0	0	0	0	0
146	2021	0	0	0	0	0	0	0	0	0	0	1	3.13138e+12	1	100	1	11	28000000	0	21.26	1	90.04	A-	82.92	A	89.2	A	133000000000	3/14/2011	13	United Kingdom	0	0	0	0	1	8	26000000	2000000	Diversified Mining	Basic Material	1	0	0	0	0	0	0	0
147	2011	1	0	0	0	0	0	0	0	0	0	0	2.6664e+12	1	100	1	2	0	4.36	55.56	0	0	B-	56	C	38.93	C+	0	7/29/2010	13	United Kingdom	0	0	0	0	1	0	0	0	Gold	Basic Material	1	0	0	0	0	0	0	0
147	2012	0	1	0	0	0	0	0	0	0	0	0	2.70634e+12	1	100	1	3	1895000	0.09	55.56	0	0	A-	77.21	B-	55.24	B+	3254736000	7/29/2010	13	United Kingdom	0	0	0	0	1	9	948000	527000	Gold	Basic Material	1	0	0	0	0	0	0	0
147	2013	0	0	1	0	0	0	0	0	0	0	0	2.78632e+12	1	100	1	4	1986000	0.28	55.56	0	0	A-	82.61	B-	56.18	A-	2997178000	7/29/2010	13	United Kingdom	0	0	0	0	1	9	1007000	400000	Gold	Basic Material	1	0	0	0	0	0	0	0
147	2014	0	0	0	1	0	0	0	0	0	0	0	3.06522e+12	1	80	1	5	1417000	0.41	50	0	0	A	88.52	B	64.72	A+	2081489000	7/29/2010	13	United Kingdom	0	0	0	0	1	9	986000	398000	Gold	Basic Material	1	0	0	0	0	0	0	0
147	2015	0	0	0	0	1	0	0	0	0	0	0	2.93486e+12	1	80	1	6	1470000	0.02	45.45	1	76.92	A	89.39	B+	68.59	A	2729000000	7/29/2010	13	United Kingdom	0	0	0	0	1	9	1050000	390000	Gold	Basic Material	1	0	0	0	0	0	0	0
147	2016	0	0	0	0	0	1	0	0	0	0	0	2.69966e+12	1	80	1	7	1600000	0.02	38.46	1	80	A+	94.67	B+	72.06	A+	3128000000	7/29/2010	13	United Kingdom	0	0	0	0	1	9	1160000	430000	Gold	Basic Material	1	0	0	0	0	0	0	0
147	2017	0	0	0	0	0	0	1	0	0	0	0	2.6834e+12	1	75	1	8	1670000	0.01	50	1	50	C+	50	B	66.31	C+	3835000000	7/29/2010	13	United Kingdom	0	0	0	0	1	9	1130000	460000	Gold	Basic Material	1	0	0	0	0	0	0	0
147	2018	0	0	0	0	0	0	0	1	0	0	0	2.87815e+12	1	75	1	9	1650000	0.05	50	1	83.33	A-	76.67	A-	82.43	A	4244000000	7/29/2010	13	United Kingdom	0	0	0	0	1	9	1150000	470000	Gold	Basic Material	1	0	0	0	0	0	0	0
147	2019	0	0	0	0	0	0	0	0	1	0	0	2.85706e+12	1	83.33	1	10	1800000	0.02	20	1	95	A+	92.83	A	85.93	A+	4440000000	7/29/2010	13	United Kingdom	0	0	0	0	1	9	1280000	480000	Gold	Basic Material	1	0	0	0	0	0	0	0
147	2020	0	0	0	0	0	0	0	0	0	1	0	2.70461e+12	1	83.33	1	11	2230000	0.02	16.67	1	96.15	A+	94.46	A	86.36	A+	5151000000	7/29/2010	13	United Kingdom	0	0	0	0	1	9	1390000	500000	Gold	Basic Material	1	0	0	0	0	0	0	0
147	2021	0	0	0	0	0	0	0	0	0	0	1	3.13138e+12	1	83.33	1	12	910000	0.18	11.54	1	93.33	A+	92.6	A	86.17	A+	6080000000	7/29/2010	13	United Kingdom	0	0	0	0	1	9	550000	360000	Gold	Basic Material	1	0	0	0	0	0	0	0
148	2011	1	0	0	0	0	0	0	0	0	0	0	7.15888e+11	1	100	1	2	2.16176e+06	0.13	62.16	0	0	C-	26.71	D+	23.57	D+	0	1915-05-10	108	Switzerland	0	0	0	1	0	0	1.56069e+06	358536	Communications & Networking	Technology	0	0	0	0	0	0	0	1
148	2012	0	1	0	0	0	0	0	0	0	0	0	6.8642e+11	1	100	1	3	0	0.09	51.32	0	0	C-	30.77	C	39.71	C-	1.04887e+09	1915-05-10	108	Switzerland	0	0	0	1	0	10	0	0	Communications & Networking	Technology	0	0	0	0	0	0	0	1
148	2013	0	0	1	0	0	0	0	0	0	0	0	7.06235e+11	1	100	1	4	0	0.06	48.63	0	0	C-	30.3	C+	46.23	C-	1.01425e+09	1915-05-10	108	Switzerland	0	0	0	1	0	10	0	0	Communications & Networking	Technology	0	0	0	0	0	0	0	1
148	2014	0	0	0	1	0	0	0	0	0	0	0	7.26538e+11	1	0	1	5	0	0	48.63	0	0	C-	27.14	C+	42.21	D	7.5336e+08	1915-05-10	108	Switzerland	0	0	0	1	0	9	0	0	Communications & Networking	Technology	0	0	0	0	0	0	0	1
148	2015	0	0	0	0	1	0	0	0	0	0	0	6.94118e+11	1	0	1	6	4.60088e+06	0.15	47.97	0	0	C-	33.02	B-	55.07	D	1.62915e+09	1915-05-10	108	Switzerland	0	0	0	1	0	11	3.19705e+06	789015	Communications & Networking	Technology	0	0	0	0	0	0	0	1
148	2016	0	0	0	0	0	1	0	0	0	0	0	6.87895e+11	1	0	1	7	4.78029e+06	0.05	37.93	0	0	C	38.69	B	62.55	D+	1.98854e+09	1915-05-10	108	Switzerland	0	0	0	1	0	11	3.413e+06	1.15854e+06	Communications & Networking	Technology	0	0	0	0	0	0	0	1
148	2017	0	0	0	0	0	0	1	0	0	0	0	6.95201e+11	1	0	1	8	0	0.09	33.58	0	0	B-	52.75	B+	68.62	C+	2.0394e+09	1915-05-10	108	Switzerland	0	0	0	1	0	11	3.16098e+06	10099	Communications & Networking	Technology	0	0	0	0	0	0	0	1
148	2018	0	0	0	0	0	0	0	1	0	0	0	7.25569e+11	1	0	1	9	3.42213e+06	0.14	29.43	0	0	B-	53.23	B+	71.53	C+	1.92789e+09	1915-05-10	108	Switzerland	0	0	0	1	0	10	2.84836e+06	51229.5	Communications & Networking	Technology	0	0	0	0	0	0	0	1
148	2019	0	0	0	0	0	0	0	0	1	0	0	7.21369e+11	1	0	0	10	3.72717e+06	0.13	24.4	0	0	B	64.69	A-	81.79	B	1.989e+09	1915-05-10	108	Switzerland	0	0	0	1	0	10	3.23092e+06	63351.3	Communications & Networking	Technology	0	0	0	0	0	0	0	1
148	2020	0	0	0	0	0	0	0	0	0	1	0	7.39914e+11	1	16.67	0	11	3.45983e+06	0.06	21.26	0	0	B+	67.09	A-	82.45	B+	2.0435e+09	1915-05-10	108	Switzerland	0	0	0	1	0	10	3.13547e+06	118932	Communications & Networking	Technology	0	0	0	0	0	0	0	1
148	2021	0	0	0	0	0	0	0	0	0	0	1	8.0064e+11	1	16.67	1	12	3.70719e+06	0.08	12.15	0	0	A-	75.42	A	85.79	A-	1.9513e+09	1915-05-10	108	Switzerland	0	0	0	1	0	10	3.24641e+06	198974	Communications & Networking	Technology	0	0	0	0	0	0	0	1
149	2011	1	0	0	0	0	0	0	0	0	0	0	7.15888e+11	1	25	1	1	2.65319e+06	0.23	78.36	1	90.91	C+	44.34	C+	47.15	C+	0	1997-11-06	26	Switzerland	0	0	0	1	0	0	1.16767e+06	607318	Food Processing	Consumer Non-Cyclicals	0	0	1	0	0	0	0	0
149	2012	0	1	0	0	0	0	0	0	0	0	0	6.8642e+11	1	25	1	2	2.66577e+06	0.33	36.96	0	0	C	41.24	C	41.47	C+	2.86729e+09	1997-11-06	26	Switzerland	0	0	0	1	0	9	1.27016e+06	963262	Food Processing	Consumer Non-Cyclicals	0	0	1	0	0	0	0	0
149	2013	0	0	1	0	0	0	0	0	0	0	0	7.06235e+11	1	33.33	1	3	1.48677e+06	0.49	33.11	1	83.97	C+	45.18	C+	46.78	C+	2.64244e+09	1997-11-06	26	Switzerland	0	0	0	1	0	9	1.0844e+06	201187	Food Processing	Consumer Non-Cyclicals	0	0	1	0	0	0	0	0
149	2014	0	0	0	1	0	0	0	0	0	0	0	7.26538e+11	1	33.33	1	4	1.28369e+06	0.19	27.63	0	0	C+	48.99	C+	46.69	B-	2.61562e+09	1997-11-06	26	Switzerland	0	0	0	1	0	9	1.03813e+06	141745	Food Processing	Consumer Non-Cyclicals	0	0	1	0	0	0	0	0
149	2015	0	0	0	0	1	0	0	0	0	0	0	6.94118e+11	1	33.33	1	1	1.69188e+06	0.16	92.47	1	82.69	C+	49.34	C	35.09	C+	2.62646e+09	1997-11-06	26	Switzerland	0	0	0	1	0	9	1.38927e+06	268226	Food Processing	Consumer Non-Cyclicals	0	0	1	0	0	0	0	0
149	2016	0	0	0	0	0	1	0	0	0	0	0	6.87895e+11	1	33.33	1	2	1.64118e+06	0.09	89.73	0	0	C	41.11	C	34.38	C	2.86982e+09	1997-11-06	26	Switzerland	0	0	0	1	0	9	1.21831e+06	211434	Food Processing	Consumer Non-Cyclicals	0	0	1	0	0	0	0	0
149	2017	0	0	0	0	0	0	1	0	0	0	0	6.95201e+11	1	40	1	1	1.53454e+06	0.02	95.95	0	0	B-	53.58	C+	45.87	C+	2.82387e+09	1997-11-06	26	Switzerland	0	0	0	1	0	9	1.2635e+06	135521	Food Processing	Consumer Non-Cyclicals	0	0	1	0	0	0	0	0
149	2018	0	0	0	0	0	0	0	1	0	0	0	7.25569e+11	1	40	1	2	1.65943e+06	0.15	86.78	1	83.91	C+	49.97	C+	47.47	C	2.98753e+09	1997-11-06	26	Switzerland	0	0	0	1	0	9	1.35152e+06	153957	Food Processing	Consumer Non-Cyclicals	0	0	1	0	0	0	0	0
149	2019	0	0	0	0	0	0	0	0	1	0	0	7.21369e+11	1	40	1	3	2.01446e+06	0.1	82.85	1	88.69	B-	57.77	C+	48.33	B-	2.55535e+09	1997-11-06	26	Switzerland	0	0	0	1	0	9	1.55124e+06	231612	Food Processing	Consumer Non-Cyclicals	0	0	1	0	0	0	0	0
149	2020	0	0	0	0	0	0	0	0	0	1	0	7.39914e+11	1	33.33	1	4	2.06424e+06	0.1	75.63	1	89.87	B-	56.53	B-	55.48	B-	2.69655e+09	1997-11-06	26	Switzerland	0	0	0	1	0	9	1.53804e+06	263100	Food Processing	Consumer Non-Cyclicals	0	0	1	0	0	0	0	0
149	2021	0	0	0	0	0	0	0	0	0	0	1	8.0064e+11	1	33.33	1	5	2.06296e+06	0.13	71.5	1	91.71	B	59.68	B-	56.71	B-	2.80545e+09	1997-11-06	26	Switzerland	0	0	0	1	0	9	1.59563e+06	233665	Food Processing	Consumer Non-Cyclicals	0	0	1	0	0	0	0	0
150	2011	1	0	0	0	0	0	0	0	0	0	0	7.15888e+11	1	66.67	1	2	0	0.15	36.96	1	85.81	C	33.43	B+	66.83	C-	0	05/05/1896	#VALUE!	Switzerland	0	0	0	1	0	0	0	0	Industrial Machinery & Equipment	Industrial	0	0	0	0	0	1	0	0
150	2012	0	1	0	0	0	0	0	0	0	0	0	6.8642e+11	1	100	1	1	3.069e+06	0.03	89.86	1	83.97	B	62.95	B+	72.86	B	3.52623e+09	05/05/1896	#VALUE!	Switzerland	0	0	0	1	0	11	2.67697e+06	246416	Industrial Machinery & Equipment	Industrial	0	0	0	0	0	1	0	0
150	2013	0	0	1	0	0	0	0	0	0	0	0	7.06235e+11	1	100	1	2	2.92727e+06	0.05	71.05	1	85.63	B+	71.43	A-	78.15	A-	3.14499e+09	05/05/1896	#VALUE!	Switzerland	0	0	0	1	0	10	2.44442e+06	281662	Industrial Machinery & Equipment	Industrial	0	0	0	0	0	1	0	0
150	2014	0	0	0	1	0	0	0	0	0	0	0	7.26538e+11	1	100	1	1	2.89479e+06	0.07	92.47	1	82.69	A-	81.14	B+	74.69	A+	3.09259e+09	05/05/1896	#VALUE!	Switzerland	0	0	0	1	0	10	2.47554e+06	249551	Industrial Machinery & Equipment	Industrial	0	0	0	0	0	1	0	0
150	2015	0	0	0	0	1	0	0	0	0	0	0	6.94118e+11	1	100	1	2	2.78051e+06	0.06	89.73	1	83.12	A-	75.34	A-	76.6	A-	3.18417e+09	05/05/1896	#VALUE!	Switzerland	0	0	0	1	0	9	2.5054e+06	127726	Industrial Machinery & Equipment	Industrial	0	0	0	0	0	1	0	0
150	2016	0	0	0	0	0	1	0	0	0	0	0	6.87895e+11	1	80	1	3	3.34599e+06	0.06	83.78	0	0	B	66.25	B+	73.54	A-	3.82253e+09	05/05/1896	#VALUE!	Switzerland	0	0	0	1	0	9	2.77122e+06	502925	Industrial Machinery & Equipment	Industrial	0	0	0	0	0	1	0	0
150	2017	0	0	0	0	0	0	1	0	0	0	0	6.95201e+11	1	80	1	4	4.09619e+06	0.02	71.84	1	83.91	B	63.73	B+	74.77	B+	3.43919e+09	05/05/1896	#VALUE!	Switzerland	0	0	0	1	0	9	2.81231e+06	1.0699e+06	Industrial Machinery & Equipment	Industrial	0	0	0	0	0	1	0	0
150	2018	0	0	0	0	0	0	0	1	0	0	0	7.25569e+11	1	80	1	5	3.3168e+06	0.06	63.5	0	0	B+	67.41	A-	76.45	A-	3.42377e+09	05/05/1896	#VALUE!	Switzerland	0	0	0	1	0	9	2.76917e+06	154991	Industrial Machinery & Equipment	Industrial	0	0	0	0	0	1	0	0
150	2019	0	0	0	0	0	0	0	0	1	0	0	7.21369e+11	1	80	1	6	3.41204e+06	0.13	57.91	0	0	B	60.58	B+	74.82	B+	3.74579e+09	05/05/1896	#VALUE!	Switzerland	0	0	0	1	0	9	2.83584e+06	146876	Industrial Machinery & Equipment	Industrial	0	0	0	0	0	1	0	0
150	2020	0	0	0	0	0	0	0	0	0	1	0	7.39914e+11	1	80	1	7	3.17913e+06	0.14	54.35	0	0	B+	74.15	A-	83.21	A	4.09234e+09	05/05/1896	#VALUE!	Switzerland	0	0	0	1	0	8	2.60908e+06	263100	Industrial Machinery & Equipment	Industrial	0	0	0	0	0	1	0	0
150	2021	0	0	0	0	0	0	0	0	0	0	1	8.0064e+11	1	80	1	8	2.94245e+06	0.11	49.77	1	90.04	B+	69.36	A-	82.58	A-	3.93656e+09	05/05/1896	#VALUE!	Switzerland	0	0	0	1	0	7	2.6071e+06	281264	Industrial Machinery & Equipment	Industrial	0	0	0	0	0	1	0	0
151	2011	1	0	0	0	0	0	0	0	0	0	0	7.15888e+11	1	50	1	2	4.8367e+06	0.31	36.96	0	0	D	12.61	C	36.35	D-	0	1929-02-02	95	Switzerland	0	0	0	1	0	0	3.52703e+06	84107.1	Heavy Electrical Equipment	Industrial	0	0	0	0	0	1	0	0
151	2012	0	1	0	0	0	0	0	0	0	0	0	6.8642e+11	1	0	1	1	4.60013e+06	0.34	89.86	0	0	C-	25.56	C	39.76	D	8.73418e+09	1929-02-02	95	Switzerland	0	0	0	1	0	10	3.56631e+06	103047	Heavy Electrical Equipment	Industrial	0	0	0	0	0	1	0	0
151	2013	0	0	1	0	0	0	0	0	0	0	0	7.06235e+11	1	50	1	1	3.86782e+06	0.25	88.16	0	0	D+	24.58	C	38.7	D-	9.57086e+09	1929-02-02	95	Switzerland	0	0	0	1	0	12	3.3055e+06	48284.9	Heavy Electrical Equipment	Industrial	0	0	0	0	0	1	0	0
151	2014	0	0	0	1	0	0	0	0	0	0	0	7.26538e+11	1	50	1	2	4.37113e+06	0.15	77.4	0	0	C	33.98	C+	42.38	D+	8.45516e+09	1929-02-02	95	Switzerland	0	0	0	1	0	12	3.23917e+06	86843.7	Heavy Electrical Equipment	Industrial	0	0	0	0	0	1	0	0
151	2015	0	0	0	0	1	0	0	0	0	0	0	6.94118e+11	1	50	1	3	4.40951e+06	0.31	76.71	0	0	C-	26.74	C+	46.8	D	8.26087e+09	1929-02-02	95	Switzerland	0	0	0	1	0	12	3.53213e+06	124779	Heavy Electrical Equipment	Industrial	0	0	0	0	0	1	0	0
151	2016	0	0	0	0	0	1	0	0	0	0	0	6.87895e+11	1	80	1	4	5.12163e+06	0.21	72.3	1	84.21	C	33.43	C+	43.58	D+	9.29927e+09	1929-02-02	95	Switzerland	0	0	0	1	0	12	3.24643e+06	175511	Heavy Electrical Equipment	Industrial	0	0	0	0	0	1	0	0
151	2017	0	0	0	0	0	0	1	0	0	0	0	6.95201e+11	1	80	1	1	4.79315e+06	0.5	95.98	1	83.91	C-	30.71	C+	45.54	D	9.92933e+09	1929-02-02	95	Switzerland	0	0	0	1	0	11	3.22498e+06	214999	Heavy Electrical Equipment	Industrial	0	0	0	0	0	1	0	0
151	2018	0	0	0	0	0	0	0	1	0	0	0	7.25569e+11	1	75	1	2	4.77681e+06	0.39	92.34	1	88.69	C	35.73	B-	50.04	D+	1.07923e+10	1929-02-02	95	Switzerland	0	0	0	1	0	12	3.22484e+06	213887	Heavy Electrical Equipment	Industrial	0	0	0	0	0	1	0	0
151	2019	0	0	0	0	0	0	0	0	1	0	0	7.21369e+11	1	75	1	3	5.21184e+06	0.39	85.76	1	89.87	C	41.4	B-	52.8	C	1.21044e+10	1929-02-02	95	Switzerland	0	0	0	1	0	11	4.57349e+06	224833	Heavy Electrical Equipment	Industrial	0	0	0	0	0	1	0	0
151	2020	0	0	0	0	0	0	0	0	0	1	0	7.39914e+11	1	75	1	1	5.57224e+06	0.09	97.1	1	91.71	B	63.75	B	60.14	B-	1.29785e+10	1929-02-02	95	Switzerland	0	0	0	1	0	12	4.43982e+06	345319	Heavy Electrical Equipment	Industrial	0	0	0	0	0	1	0	0
151	2021	0	0	0	0	0	0	0	0	0	0	1	8.0064e+11	1	75	1	2	0	0.16	89.25	1	90.04	B-	53.87	B-	51.71	C+	1.26804e+10	1929-02-02	95	Switzerland	0	0	0	1	0	12	4.56512e+06	194721	Heavy Electrical Equipment	Industrial	0	0	0	0	0	1	0	0
152	2011	1	0	0	0	0	0	0	0	0	0	0	7.15888e+11	0	0	0	0	0	0	0	0	0	A	0	A	0	A	0	12/27/1999	24	Switzerland	0	0	0	1	0	0	0	0	Real Estate Rental, Development & Operations	Real Estate	0	0	0	0	0	0	1	0
152	2012	0	1	0	0	0	0	0	0	0	0	0	6.8642e+11	1	25	0	3	448029	0.67	33.11	0	0	D+	19.75	C+	45.6	D-	3.03232e+09	12/27/1999	24	Switzerland	0	0	0	1	0	9	448029	0	Real Estate Rental, Development & Operations	Real Estate	0	0	0	0	0	0	1	0
152	2013	0	0	1	0	0	0	0	0	0	0	0	7.06235e+11	1	25	0	4	301780	0	27.63	1	85.63	D+	19.16	C+	46.83	D-	2.97352e+09	12/27/1999	24	Switzerland	0	0	0	1	0	9	301780	0	Real Estate Rental, Development & Operations	Real Estate	0	0	0	0	0	0	1	0
152	2014	0	0	0	1	0	0	0	0	0	0	0	7.26538e+11	1	25	0	5	1.09802e+06	0	24.66	1	82.69	D+	21.65	C+	48.27	D	3.03544e+09	12/27/1999	24	Switzerland	0	0	0	1	0	8	399281	0	Real Estate Rental, Development & Operations	Real Estate	0	0	0	0	0	0	1	0
152	2015	0	0	0	0	1	0	0	0	0	0	0	6.94118e+11	1	25	0	6	982511	1.75	24.66	1	83.12	D+	23.24	B-	55.66	D-	0	12/27/1999	24	Switzerland	0	0	0	1	0	8	393005	0	Real Estate Rental, Development & Operations	Real Estate	0	0	0	0	0	0	1	0
152	2016	0	0	0	0	0	1	0	0	0	0	0	6.87895e+11	1	25	0	7	1.02638e+06	1.5	25.68	1	84.21	C-	25.8	B-	55.78	D	3400037238	12/27/1999	24	Switzerland	0	0	0	1	0	8	410551	0	Real Estate Rental, Development & Operations	Real Estate	0	0	0	0	0	0	1	0
152	2017	0	0	0	0	0	0	1	0	0	0	0	6.95201e+11	1	25	0	8	1.01895e+06	1.5	19.54	1	83.91	D+	23.88	B-	53.68	D	3365174000	12/27/1999	24	Switzerland	0	0	0	1	0	8	407581	0	Real Estate Rental, Development & Operations	Real Estate	0	0	0	0	0	0	1	0
152	2018	0	0	0	0	0	0	0	1	0	0	0	7.25569e+11	1	50	0	9	1.1366e+06	1.5	16.42	1	88.69	C-	32.09	B	59.76	D+	3.52948e+09	12/27/1999	24	Switzerland	0	0	0	1	0	8	413309	0	Real Estate Rental, Development & Operations	Real Estate	0	0	0	0	0	0	1	0
152	2019	0	0	0	0	0	0	0	0	1	0	0	7.21369e+11	1	50	1	10	949045	1.75	13.61	1	89.87	C-	28.12	B	59.91	D	4.0275e+09	12/27/1999	24	Switzerland	0	0	0	1	0	8	451926	45192.6	Real Estate Rental, Development & Operations	Real Estate	0	0	0	0	0	0	1	0
152	2020	0	0	0	0	0	0	0	0	0	1	0	7.39914e+11	1	83.33	1	1	931813	0.91	97.1	1	91.71	B-	50.18	B	65.31	C	4.07352e+09	12/27/1999	24	Switzerland	0	0	0	1	0	7	438500	54812.5	Real Estate Rental, Development & Operations	Real Estate	0	0	0	0	0	0	1	0
152	2021	0	0	0	0	0	0	0	0	0	0	1	8.0064e+11	1	83.33	1	1	1.08178e+06	0.89	95.79	1	90.04	B	63.71	B+	68.59	B-	4.1744e+09	12/27/1999	24	Switzerland	0	0	0	1	0	7	432713	216357	Real Estate Rental, Development & Operations	Real Estate	0	0	0	0	0	0	1	0
153	2011	1	0	0	0	0	0	0	0	0	0	0	7.15888e+11	1	0	1	1	797378	0.01	75.36	1	85.81	C-	26.52	C-	29.49	D-	0	7/28/1999	24	Switzerland	0	0	0	1	0	0	709995	0	Real Estate Rental, Development & Operations	Real Estate	0	0	0	0	0	0	1	0
153	2012	0	1	0	0	0	0	0	0	0	0	0	6.8642e+11	1	0	1	1	761649	0.12	89.86	1	83.97	C-	26.88	C-	25.4	D-	7.4381e+09	7/28/1999	24	Switzerland	0	0	0	1	0	7	716846	0	Real Estate Rental, Development & Operations	Real Estate	0	0	0	0	0	0	1	0
153	2013	0	0	1	0	0	0	0	0	0	0	0	7.06235e+11	1	0	1	2	704155	0.06	71.05	1	85.63	C-	26.54	C-	26.42	D-	6.86099e+09	7/28/1999	24	Switzerland	0	0	0	1	0	7	643798	0	Real Estate Rental, Development & Operations	Real Estate	0	0	0	0	0	0	1	0
153	2014	0	0	0	1	0	0	0	0	0	0	0	7.26538e+11	1	0	1	3	688760	0.09	66.44	1	82.69	C	38.63	C-	31.19	D+	6.81304e+09	7/28/1999	24	Switzerland	0	0	0	1	0	8	638850	0	Real Estate Rental, Development & Operations	Real Estate	0	0	0	0	0	0	1	0
153	2015	0	0	0	0	1	0	0	0	0	0	0	6.94118e+11	1	0	1	4	650422	0.08	66.44	1	83.12	C	38.6	C	33.56	D+	6.96062e+09	7/28/1999	24	Switzerland	0	0	0	1	0	8	601297	0	Real Estate Rental, Development & Operations	Real Estate	0	0	0	0	0	0	1	0
153	2016	0	0	0	0	0	1	0	0	0	0	0	6.87895e+11	1	0	1	5	600431	0.08	63.51	1	84.21	C	39.92	C	34.99	D+	7.86562e+09	7/28/1999	24	Switzerland	0	0	0	1	0	8	549112	0	Real Estate Rental, Development & Operations	Real Estate	0	0	0	0	0	0	1	0
153	2017	0	0	0	0	0	0	1	0	0	0	0	6.95201e+11	1	0	1	1	596087	0.09	95.98	1	83.91	C-	31.98	C-	30.22	D	7.62233e+09	7/28/1999	24	Switzerland	0	0	0	1	0	7	545140	0	Real Estate Rental, Development & Operations	Real Estate	0	0	0	0	0	0	1	0
153	2018	0	0	0	0	0	0	0	1	0	0	0	7.25569e+11	1	0	1	2	625129	0.09	92.34	1	88.69	C+	42.29	C	39.43	C-	8.23386e+09	7/28/1999	24	Switzerland	0	0	0	1	0	7	563133	0	Real Estate Rental, Development & Operations	Real Estate	0	0	0	0	0	0	1	0
153	2019	0	0	0	0	0	0	0	0	1	0	0	7.21369e+11	1	0	1	3	725342	0.11	85.76	1	89.87	C+	43.62	C	39.99	C-	9.57464e+09	7/28/1999	24	Switzerland	0	0	0	1	0	7	634956	0	Real Estate Rental, Development & Operations	Real Estate	0	0	0	0	0	0	1	0
153	2020	0	0	0	0	0	0	0	0	0	1	0	7.39914e+11	1	0	1	4	670906	0.14	80.43	1	91.71	B-	51.34	C+	45.03	C	9.96579e+09	7/28/1999	24	Switzerland	0	0	0	1	0	8	583205	0	Real Estate Rental, Development & Operations	Real Estate	0	0	0	0	0	0	1	0
153	2021	0	0	0	0	0	0	0	0	0	0	1	8.0064e+11	1	0	1	5	738858	0.15	72.43	1	90.04	B-	50.11	B	63.14	C	1.0223e+10	7/28/1999	24	Switzerland	0	0	0	1	0	7	597144	0	Real Estate Rental, Development & Operations	Real Estate	0	0	0	0	0	0	1	0
154	2011	1	0	0	0	0	0	0	0	0	0	0	2.6664e+12	1	100	1	1	1.41053e+07	0.6	86.68	1	85.54	B	60.4	B	61.55	B-	0	10/20/1934	89	United Kingdom	0	0	0	0	1	0	9.56565e+06	0	Food Processing	Consumer Non-Cyclicals	0	0	1	0	0	0	0	0
154	2012	0	1	0	0	0	0	0	0	0	0	0	2.70634e+12	1	100	1	2	1.4127e+07	0.47	78.9	1	84.48	B-	54.65	B	61.92	B-	166000000000	10/20/1934	89	United Kingdom	0	0	0	0	1	8	9.36508e+06	476190	Food Processing	Consumer Non-Cyclicals	0	0	1	0	0	0	0	0
154	2013	0	0	1	0	0	0	0	0	0	0	0	2.78632e+12	1	100	1	3	1.4802e+07	0.44	74.65	1	82.14	C+	44.28	B	65.36	C	1.67573e+10	10/20/1934	89	United Kingdom	0	0	0	0	1	8	9.43427e+06	487979	Food Processing	Consumer Non-Cyclicals	0	0	1	0	0	0	0	0
154	2014	0	0	0	1	0	0	0	0	0	0	0	3.06522e+12	1	83.33	0	1	0	0.49	89.16	1	82.31	D+	23.17	B	61.71	D-	1.58374e+10	10/20/1934	89	United Kingdom	0	0	0	0	1	9	8.63918e+06	462813	Food Processing	Consumer Non-Cyclicals	0	0	1	0	0	0	0	0
154	2015	0	0	0	0	1	0	0	0	0	0	0	2.93486e+12	1	83.33	1	2	8.70661e+06	0.36	77.08	1	84.55	B-	54.69	B+	70.16	B-	1.40801e+10	10/20/1934	89	United Kingdom	0	0	0	0	1	10	7.14722e+06	389848	Food Processing	Consumer Non-Cyclicals	0	0	1	0	0	0	0	0
154	2016	0	0	0	0	0	1	0	0	0	0	0	2.69966e+12	1	87.5	1	1	9.24189e+06	0.16	93.9	1	84.6	B+	74.51	A-	75.31	A-	1.68644e+10	10/20/1934	89	United Kingdom	0	0	0	0	1	9	8562342	407731	Food Processing	Consumer Non-Cyclicals	0	0	1	0	0	0	0	0
154	2017	0	0	0	0	0	0	1	0	0	0	0	2.6834e+12	1	87.5	1	2	1.07141e+07	0.03	85.88	1	85.63	B	66.15	A-	75.62	B	1.79325e+10	10/20/1934	89	United Kingdom	0	0	0	0	1	9	9.9301e+06	522637	Food Processing	Consumer Non-Cyclicals	0	0	1	0	0	0	0	0
154	2018	0	0	0	0	0	0	0	1	0	0	0	2.87815e+12	1	87.5	1	3	10750000	0.03	76.33	1	86.53	B+	67.5	A-	75.17	B+	1.77256e+10	10/20/1934	89	United Kingdom	0	0	0	0	1	9	9750000	500000	Food Processing	Consumer Non-Cyclicals	0	0	1	0	0	0	0	0
154	2019	0	0	0	0	0	0	0	0	1	0	0	2.85706e+12	1	83.33	1	4	1.12578e+07	0.05	66.18	1	87.26	B-	56.22	A-	75.33	B-	2.19064e+10	10/20/1934	89	United Kingdom	0	0	0	0	1	8	1.03623e+07	511718	Food Processing	Consumer Non-Cyclicals	0	0	1	0	0	0	0	0
154	2020	0	0	0	0	0	0	0	0	0	1	0	2.70461e+12	1	83.33	1	5	1.25052e+07	0.04	53.23	1	88.71	B	61.21	A-	77.69	B	2.28995e+10	10/20/1934	89	United Kingdom	0	0	0	0	1	8	1.15432e+07	549677	Food Processing	Consumer Non-Cyclicals	0	0	1	0	0	0	0	0
154	2021	0	0	0	0	0	0	0	0	0	0	1	3.13138e+12	1	83.33	1	6	1.15261e+07	0.03	42.37	1	89.02	B	62.68	A-	76.69	B	2.28125e+10	10/20/1934	89	United Kingdom	0	0	0	0	1	9	1.0499e+07	456480	Food Processing	Consumer Non-Cyclicals	0	0	1	0	0	0	0	0
155	2011	1	0	0	0	0	0	0	0	0	0	0	2.6664e+12	1	100	1	3	11900000	0.32	45.99	1	85.54	A+	93.78	A	85.79	A+	0	6/17/1992	31	United Kingdom	0	0	0	0	1	0	7700000	2300000	Pharmaceuticals	Healthcare	0	0	0	0	1	0	0	0
155	2012	0	1	0	0	0	0	0	0	0	0	0	2.70634e+12	1	100	1	4	11900000	0.19	42.73	1	84.48	A+	92.05	A	89.26	A+	55899000000	6/17/1992	31	United Kingdom	0	0	0	0	1	12	7600000	2600000	Pharmaceuticals	Healthcare	0	0	0	0	1	0	0	0
155	2013	0	0	1	0	0	0	0	0	0	0	0	2.78632e+12	1	100	1	5	11300000	0.17	38.99	1	82.14	A	90.36	A	87.08	A	58595000000	6/17/1992	31	United Kingdom	0	0	0	0	1	12	8000000	2500000	Pharmaceuticals	Healthcare	0	0	0	0	1	0	0	0
155	2014	0	0	0	1	0	0	0	0	0	0	0	3.06522e+12	1	100	1	1	12300000	0.08	89.16	1	82.31	A	89.22	A	87.02	A	60124000000	6/17/1992	31	United Kingdom	0	0	0	0	1	13	9200000	2500000	Pharmaceuticals	Healthcare	0	0	0	0	1	0	0	0
155	2015	0	0	0	0	1	0	0	0	0	0	0	2.93486e+12	1	100	1	2	11500000	0.05	77.08	1	84.55	A	86.24	A	87.09	A-	62526000000	6/17/1992	31	United Kingdom	0	0	0	0	1	13	8200000	2500000	Pharmaceuticals	Healthcare	0	0	0	0	1	0	0	0
155	2016	0	0	0	0	0	1	0	0	0	0	0	2.69966e+12	1	100	1	3	13000000	0.07	67.89	1	84.6	A+	91.8	A	89.69	A	63354000000	6/17/1992	31	United Kingdom	0	0	0	0	1	10	9000000	1000000	Pharmaceuticals	Healthcare	0	0	0	0	1	0	0	0
155	2017	0	0	0	0	0	0	1	0	0	0	0	2.6834e+12	1	100	1	1	17400000	0.3	95.5	1	85.63	A+	91.79	A+	93.89	A	60651000000	6/17/1992	31	United Kingdom	0	0	0	0	1	12	13200000	3200000	Pharmaceuticals	Healthcare	0	0	0	0	1	0	0	0
155	2018	0	0	0	0	0	0	0	1	0	0	0	2.87815e+12	1	100	1	2	14900000	0.06	85.67	1	86.53	A+	94.54	A+	94.74	A+	61377000000	6/17/1992	31	United Kingdom	0	0	0	0	1	12	12200000	2600000	Pharmaceuticals	Healthcare	0	0	0	0	1	0	0	0
155	2019	0	0	0	0	0	0	0	0	1	0	0	2.85706e+12	1	100	1	3	20300000	0.01	74.9	1	87.26	A	90.3	A+	93.72	A	66729000000	6/17/1992	31	United Kingdom	0	0	0	0	1	12	17400000	2700000	Pharmaceuticals	Healthcare	0	0	0	0	1	0	0	0
155	2020	0	0	0	0	0	0	0	0	0	1	0	2.70461e+12	1	100	1	4	35900000	0.01	61.08	1	88.71	A+	94.55	A+	95.24	A+	105000000000	6/17/1992	31	United Kingdom	0	0	0	0	1	14	26000000	6500000	Pharmaceuticals	Healthcare	0	0	0	0	1	0	0	0
155	2021	0	0	0	0	0	0	0	0	0	0	1	3.13138e+12	1	100	1	5	29300000	0.1	49.79	1	89.02	A+	96.12	A+	95.91	A+	96483000000	6/17/1992	31	United Kingdom	0	0	0	0	1	13	25300000	3800000	Pharmaceuticals	Healthcare	0	0	0	0	1	0	0	0
156	2011	1	0	0	0	0	0	0	0	0	0	0	2.6664e+12	1	100	1	9	5500000	0.04	30.84	1	85.54	B	66.47	B+	69.99	B	0	7/19/2000	23	United Kingdom	0	0	0	0	1	0	5300000	0	Hotels, Motels & Cruise Lines	Consumer Cyclicals	0	1	0	0	0	0	0	0
156	2012	0	1	0	0	0	0	0	0	0	0	0	2.70634e+12	1	100	1	10	5500000	0.04	27.48	1	84.48	C+	48.9	B+	72.4	C	40104000000	7/19/2000	23	United Kingdom	0	0	0	0	1	14	5400000	0	Hotels, Motels & Cruise Lines	Consumer Cyclicals	0	1	0	0	0	0	0	0
156	2013	0	0	1	0	0	0	0	0	0	0	0	2.78632e+12	1	100	1	11	0	0.02	26.05	1	82.14	B+	69.41	A-	77.08	B+	39448000000	7/19/2000	23	United Kingdom	0	0	0	0	1	11	0	0	Hotels, Motels & Cruise Lines	Consumer Cyclicals	0	1	0	0	0	0	0	0
156	2014	0	0	0	1	0	0	0	0	0	0	0	3.06522e+12	1	100	1	12	0	0	24.13	1	82.31	C+	43.64	B+	66.81	C+	39237000000	7/19/2000	23	United Kingdom	0	0	0	0	1	9	0	0	Hotels, Motels & Cruise Lines	Consumer Cyclicals	0	1	0	0	0	0	0	0
156	2015	0	0	0	0	1	0	0	0	0	0	0	2.93486e+12	1	100	1	13	6000000	0	19.58	1	84.55	B	59.1	B+	69	B+	38936000000	7/19/2000	23	United Kingdom	0	0	0	0	1	9	5700000	300000	Hotels, Motels & Cruise Lines	Consumer Cyclicals	0	1	0	0	0	0	0	0
156	2016	0	0	0	0	0	1	0	0	0	0	0	2.69966e+12	1	100	1	14	5500000	0	17.21	1	84.6	B	62.98	B+	74.48	B	40778000000	7/19/2000	23	United Kingdom	0	0	0	0	1	10	5400000	100000	Hotels, Motels & Cruise Lines	Consumer Cyclicals	0	1	0	0	0	0	0	0
156	2017	0	0	0	0	0	0	1	0	0	0	0	2.6834e+12	1	100	1	15	0	0	14.88	1	85.63	B-	58.01	B+	73.12	B-	42401000000	7/19/2000	23	United Kingdom	0	0	0	0	1	11	0	0	Hotels, Motels & Cruise Lines	Consumer Cyclicals	0	1	0	0	0	0	0	0
156	2018	0	0	0	0	0	0	0	1	0	0	0	2.87815e+12	1	100	1	16	5800000	0	10.22	1	86.53	C+	47.6	B+	73.28	B-	45058000000	7/19/2000	23	United Kingdom	0	0	0	0	1	11	5700000	0	Hotels, Motels & Cruise Lines	Consumer Cyclicals	0	1	0	0	0	0	0	0
156	2019	0	0	0	0	0	0	0	0	1	0	0	2.85706e+12	1	100	1	17	6400000	0	7.56	1	87.26	B	64.13	A-	78.81	A-	53593000000	7/19/2000	23	United Kingdom	0	0	0	0	1	12	6400000	0	Hotels, Motels & Cruise Lines	Consumer Cyclicals	0	1	0	0	0	0	0	0
156	2020	0	0	0	0	0	0	0	0	0	1	0	2.70461e+12	1	100	1	18	6300000	0	4.23	1	88.71	B-	53.9	A-	76.48	B	53344000000	7/19/2000	23	United Kingdom	0	0	0	0	1	12	6000000	300000	Hotels, Motels & Cruise Lines	Consumer Cyclicals	0	1	0	0	0	0	0	0
156	2021	0	0	0	0	0	0	0	0	0	0	1	3.13138e+12	1	100	1	19	0	0	2.85	1	89.02	B	63.19	A-	78.05	B	51703000000	7/19/2000	23	United Kingdom	0	0	0	0	1	12	0	0	Hotels, Motels & Cruise Lines	Consumer Cyclicals	0	1	0	0	0	0	0	0
157	2011	1	0	0	0	0	0	0	0	0	0	0	2.6664e+12	1	100	1	14	2.43764e+06	0.86	14.96	0	0	B-	56.74	B+	72.36	B	0	5/22/1925	98	United Kingdom	0	0	0	0	1	0	1.30007e+06	0	Specialty Chemicals	Basic Material	1	0	0	0	0	0	0	0
157	2012	0	1	0	0	0	0	0	0	0	0	0	2.70634e+12	1	100	1	15	1.6556e+06	0.88	13.48	1	84.48	D+	18.46	B	61.34	D	1.69624e+09	5/22/1925	98	United Kingdom	0	0	0	0	1	8	1.32448e+06	0	Specialty Chemicals	Basic Material	1	0	0	0	0	0	0	0
157	2013	0	0	1	0	0	0	0	0	0	0	0	2.78632e+12	1	100	1	16	1.86875e+06	0.25	12.94	1	82.14	D+	19.56	B	64.49	D	1.65657e+09	5/22/1925	98	United Kingdom	0	0	0	0	1	8	1.24583e+06	0	Specialty Chemicals	Basic Material	1	0	0	0	0	0	0	0
157	2014	0	0	0	1	0	0	0	0	0	0	0	3.06522e+12	1	100	1	17	1.76856e+06	0.5	12.06	1	82.31	C	34.7	B+	71.18	C-	1.78611e+09	5/22/1925	98	United Kingdom	0	0	0	0	1	8	1.17904e+06	0	Specialty Chemicals	Basic Material	1	0	0	0	0	0	0	0
157	2015	0	0	0	0	1	0	0	0	0	0	0	2.93486e+12	1	100	1	18	1.48031e+06	0.5	9.44	1	84.55	C-	30.04	B+	70.38	D+	1.85676e+09	5/22/1925	98	United Kingdom	0	0	0	0	1	8	1.11023e+06	0	Specialty Chemicals	Basic Material	1	0	0	0	0	0	0	0
157	2016	0	0	0	0	0	1	0	0	0	0	0	2.69966e+12	1	100	1	19	1.48633e+06	0.33	8.54	1	84.6	C-	30.34	B+	69.77	D+	2.29285e+09	5/22/1925	98	United Kingdom	0	0	0	0	1	8	1.35121e+06	0	Specialty Chemicals	Basic Material	1	0	0	0	0	0	0	0
157	2017	0	0	0	0	0	0	1	0	0	0	0	2.6834e+12	1	100	1	20	1.27571e+06	0.1	7.75	1	85.63	C	38.65	B+	73.77	C-	2.53445e+09	5/22/1925	98	United Kingdom	0	0	0	0	1	8	1.14813e+06	0	Specialty Chemicals	Basic Material	1	0	0	0	0	0	0	0
157	2018	0	0	0	0	0	0	0	1	0	0	0	2.87815e+12	1	100	1	1	0	0.11	95	1	86.53	B	66.09	A-	79.21	B-	2.45907e+09	5/22/1925	98	United Kingdom	0	0	0	0	1	9	1.32591e+06	0	Specialty Chemicals	Basic Material	1	0	0	0	0	0	0	0
157	2019	0	0	0	0	0	0	0	0	1	0	0	2.85706e+12	1	100	1	2	2.18768e+06	0.1	84.01	1	87.26	A-	75.88	A-	83.07	B+	4.22623e+09	5/22/1925	98	United Kingdom	0	0	0	0	1	8	2.05095e+06	0	Specialty Chemicals	Basic Material	1	0	0	0	0	0	0	0
157	2020	0	0	0	0	0	0	0	0	0	1	0	2.70461e+12	1	100	1	3	2.29994e+06	0	70.31	1	88.71	B	66.06	A-	80.7	B	4.38716e+09	5/22/1925	98	United Kingdom	0	0	0	0	1	8	2.16465e+06	0	Specialty Chemicals	Basic Material	1	0	0	0	0	0	0	0
157	2021	0	0	0	0	0	0	0	0	0	0	1	3.13138e+12	1	100	1	4	2.90328e+06	0.06	59.06	1	89.02	A-	79.21	A	87.27	A-	4.34149e+09	5/22/1925	98	United Kingdom	0	0	0	0	1	9	2.66134e+06	0	Specialty Chemicals	Basic Material	1	0	0	0	0	0	0	0
158	2011	1	0	0	0	0	0	0	0	0	0	0	2.6664e+12	1	100	1	2	336210	0.34	78.9	1	84.48	C-	25.77	B	62.36	D+	0	12/30/1957	66	United Kingdom	0	0	0	0	1	0	203327	48030	Commercial REITs	Utilities	0	0	0	0	0	0	0	0
158	2012	0	1	0	0	0	0	0	0	0	0	0	2.70634e+12	1	100	1	3	380026	0.24	74.65	1	82.14	C+	46.79	B+	68.47	B-	0	12/30/1957	66	United Kingdom	0	0	0	0	1	8	214335	92726.3	Commercial REITs	Utilities	0	0	0	0	0	0	0	0
158	2013	0	0	1	0	0	0	0	0	0	0	0	2.78632e+12	1	100	1	4	606495	0.47	59.09	1	82.31	C	36.99	B+	69.48	C+	4.46793e+09	12/30/1957	66	United Kingdom	0	0	0	0	1	8	288252	123298	Commercial REITs	Utilities	0	0	0	0	0	0	0	0
158	2014	0	0	0	1	0	0	0	0	0	0	0	3.06522e+12	1	80	1	5	548189	0.52	48.75	1	84.55	D+	24.71	B	64.65	D+	4.86896e+09	12/30/1957	66	United Kingdom	0	0	0	0	1	8	269650	90377.1	Commercial REITs	Utilities	0	0	0	0	0	0	0	0
158	2015	0	0	0	0	1	0	0	0	0	0	0	2.93486e+12	1	80	1	6	404893	0.04	41.73	1	84.6	C+	43.79	B+	73.79	C-	5.43766e+09	12/30/1957	66	United Kingdom	0	0	0	0	1	8	301516	87583.3	Commercial REITs	Utilities	0	0	0	0	0	0	0	0
158	2016	0	0	0	0	0	1	0	0	0	0	0	2.69966e+12	1	80	1	7	360042	0.08	36.5	1	85.63	B+	71.54	A-	81.4	A-	4.4949e+09	12/30/1957	66	United Kingdom	0	0	0	0	1	9	255918	77779	Commercial REITs	Utilities	0	0	0	0	0	0	0	0
158	2017	0	0	0	0	0	0	1	0	0	0	0	2.6834e+12	1	100	1	8	406436	0	28.89	1	86.53	A-	83.16	A	84.95	A	4.16394e+09	12/30/1957	66	United Kingdom	0	0	0	0	1	8	311134	95302.2	Commercial REITs	Utilities	0	0	0	0	0	0	0	0
158	2018	0	0	0	0	0	0	0	1	0	0	0	2.87815e+12	1	100	1	9	390930	0	23.16	1	87.26	A-	79.49	A-	82.7	A-	3.41441e+09	12/30/1957	66	United Kingdom	0	0	0	0	1	7	293198	97732.6	Commercial REITs	Utilities	0	0	0	0	0	0	0	0
158	2019	0	0	0	0	0	0	0	0	1	0	0	2.85706e+12	1	100	1	10	432148	0	17.31	1	88.71	A-	77.5	A-	80.08	B+	3.36976e+09	12/30/1957	66	United Kingdom	0	0	0	0	1	8	336529	95618.9	Commercial REITs	Utilities	0	0	0	0	0	0	0	0
158	2020	0	0	0	0	0	0	0	0	0	1	0	2.70461e+12	1	100	1	11	508447	0	12.84	1	89.02	A	90.44	A	84.23	A+	3.61277e+09	12/30/1957	66	United Kingdom	0	0	0	0	1	8	394081	114366	Commercial REITs	Utilities	0	0	0	0	0	0	0	0
158	2021	0	0	0	0	0	0	0	0	0	0	1	3.13138e+12	1	100	1	12	569973	0	9.39	1	88.96	B+	74.61	A-	81.49	A-	3.38136e+09	12/30/1957	66	United Kingdom	0	0	0	0	1	11	434703	135270	Commercial REITs	Utilities	0	0	0	0	0	0	0	0
159	2011	1	0	0	0	0	0	0	0	0	0	0	2.6664e+12	1	100	1	2	15200000	0.37	61.13	1	85.54	A+	91.96	A	84.3	A+	0	5/14/1998	25	United Kingdom	0	0	0	0	1	0	12900000	0	Diversified Mining	Basic Material	1	0	0	0	0	0	0	0
159	2012	0	1	0	0	0	0	0	0	0	0	0	2.70634e+12	1	100	1	3	18300000	0.18	56.38	1	84.48	A	90.78	A	89.01	A+	71165000000	5/14/1998	25	United Kingdom	0	0	0	0	1	11	11800000	1900000	Diversified Mining	Basic Material	1	0	0	0	0	0	0	0
159	2013	0	0	1	0	0	0	0	0	0	0	0	2.78632e+12	1	100	1	4	16600000	0.34	53.5	1	82.14	A-	81.43	A	85.05	A	66010000000	5/14/1998	25	United Kingdom	0	0	0	0	1	13	11300000	2400000	Diversified Mining	Basic Material	1	0	0	0	0	0	0	0
159	2014	0	0	0	1	0	0	0	0	0	0	0	3.06522e+12	1	100	1	5	14900000	0.21	44.06	1	82.31	A	87.71	A	88.89	A+	52013000000	5/14/1998	25	United Kingdom	0	0	0	0	1	12	10200000	1900000	Diversified Mining	Basic Material	1	0	0	0	0	0	0	0
159	2015	0	0	0	0	1	0	0	0	0	0	0	2.93486e+12	1	100	1	6	13700000	0.23	37.22	1	84.55	B	66.51	A-	81.43	B	50149000000	5/14/1998	25	United Kingdom	0	0	0	0	1	12	9100000	1900000	Diversified Mining	Basic Material	1	0	0	0	0	0	0	0
159	2016	0	0	0	0	0	1	0	0	0	0	0	2.69966e+12	1	100	1	7	13500000	0.25	31.98	1	84.6	A-	76.24	A-	79.81	A	54561000000	5/14/1998	25	United Kingdom	0	0	0	0	1	10	10300000	600000	Diversified Mining	Basic Material	1	0	0	0	0	0	0	0
159	2017	0	0	0	0	0	0	1	0	0	0	0	2.6834e+12	1	100	1	8	11800000	0.24	27.5	1	85.63	B-	56.1	A-	75.21	B-	52196000000	5/14/1998	25	United Kingdom	0	0	0	0	1	12	9300000	1300000	Diversified Mining	Basic Material	1	0	0	0	0	0	0	0
159	2018	0	0	0	0	0	0	0	1	0	0	0	2.87815e+12	1	100	1	9	12600000	0.11	21.33	1	86.53	A-	82.15	A-	81.49	A	56152000000	5/14/1998	25	United Kingdom	0	0	0	0	1	12	9900000	1400000	Diversified Mining	Basic Material	1	0	0	0	0	0	0	0
159	2019	0	0	0	0	0	0	0	0	1	0	0	2.85706e+12	1	100	1	10	13800000	0.12	16.67	1	87.26	B+	74.71	A-	80.44	A-	62534000000	5/14/1998	25	United Kingdom	0	0	0	0	1	11	10800000	3000000	Diversified Mining	Basic Material	1	0	0	0	0	0	0	0
159	2020	0	0	0	0	0	0	0	0	0	1	0	2.70461e+12	1	80	1	11	18900000	0	12.08	1	88.71	A	83.61	A-	83.02	A	65985000000	5/14/1998	25	United Kingdom	0	0	0	0	1	11	15100000	3800000	Diversified Mining	Basic Material	1	0	0	0	0	0	0	0
159	2021	0	0	0	0	0	0	0	0	0	0	1	3.13138e+12	1	80	1	2	18400000	0	81.67	1	89.02	A	84.54	A	84	A	67407000000	5/14/1998	25	United Kingdom	0	0	0	0	1	12	16200000	2200000	Diversified Mining	Basic Material	1	0	0	0	0	0	0	0
160	2011	1	0	0	0	0	0	0	0	0	0	0	2.6664e+12	1	100	1	12	3.3621e+06	0.46	21.35	0	0	C+	47.13	B-	54.23	B-	0	10/30/1997	26	United Kingdom	0	0	0	0	1	0	2.2414e+06	320200	Apparel & Accessories Retailers	Consumer Cyclicals	0	1	0	0	0	0	0	0
160	2012	0	1	0	0	0	0	0	0	0	0	0	2.70634e+12	1	100	1	13	3.80026e+06	0.31	19.68	0	0	C	33.98	C+	47.75	C-	0	10/30/1997	26	United Kingdom	0	0	0	0	1	8	2.43217e+06	152010	Apparel & Accessories Retailers	Consumer Cyclicals	0	1	0	0	0	0	0	0
160	2013	0	0	1	0	0	0	0	0	0	0	0	2.78632e+12	1	100	1	14	4.16549e+06	0.47	18.88	0	0	C+	49.53	B-	55.16	B-	3.3215e+09	10/30/1997	26	United Kingdom	0	0	0	0	1	8	2.99915e+06	166619	Apparel & Accessories Retailers	Consumer Cyclicals	0	1	0	0	0	0	0	0
160	2014	0	0	0	1	0	0	0	0	0	0	0	3.06522e+12	1	100	1	15	3.85214e+06	0.32	17.31	1	82.31	B-	56.28	B	58.49	B	3.37605e+09	10/30/1997	26	United Kingdom	0	0	0	0	1	10	2.81502e+06	148159	Apparel & Accessories Retailers	Consumer Cyclicals	0	1	0	0	0	0	0	0
160	2015	0	0	0	0	1	0	0	0	0	0	0	2.93486e+12	1	100	1	16	3.73306e+06	0.3	14.17	1	84.55	C-	33.09	C+	45.36	D	3.3777e+09	10/30/1997	26	United Kingdom	0	0	0	0	1	12	3.15874e+06	143579	Apparel & Accessories Retailers	Consumer Cyclicals	0	1	0	0	0	0	0	0
160	2016	0	0	0	0	0	1	0	0	0	0	0	2.69966e+12	1	77.78	1	17	3.38715e+06	0.13	12.33	1	84.6	C	41.55	C+	47.06	C-	3.12196e+09	10/30/1997	26	United Kingdom	0	0	0	0	1	11	2.7599e+06	125450	Apparel & Accessories Retailers	Consumer Cyclicals	0	1	0	0	0	0	0	0
160	2017	0	0	0	0	0	0	1	0	0	0	0	2.6834e+12	1	77.78	1	18	4.06436e+06	0.17	11.12	1	85.63	C	37.05	C+	49.11	D+	2.99773e+09	10/30/1997	26	United Kingdom	0	0	0	0	1	11	3.22346e+06	140150	Apparel & Accessories Retailers	Consumer Cyclicals	0	1	0	0	0	0	0	0
160	2018	0	0	0	0	0	0	0	1	0	0	0	2.87815e+12	1	77.78	1	19	3.51837e+06	0.21	7.22	1	86.53	B-	56.47	B-	57.83	B-	2.98403e+09	10/30/1997	26	United Kingdom	0	0	0	0	1	12	3.12744e+06	130310	Apparel & Accessories Retailers	Consumer Cyclicals	0	1	0	0	0	0	0	0
160	2019	0	0	0	0	0	0	0	0	1	0	0	2.85706e+12	1	100	1	20	3.86134e+06	0.08	4.94	1	87.26	B	60.54	B	58.53	B-	4.00462e+09	10/30/1997	26	United Kingdom	0	0	0	0	1	11	3.48766e+06	124559	Apparel & Accessories Retailers	Consumer Cyclicals	0	1	0	0	0	0	0	0
160	2020	0	0	0	0	0	0	0	0	0	1	0	2.70461e+12	1	100	1	21	3.99824e+06	0.07	2.85	1	88.71	A	87.52	B+	69.44	A+	4.92062e+09	10/30/1997	26	United Kingdom	0	0	0	0	1	11	3.72249e+06	137870	Apparel & Accessories Retailers	Consumer Cyclicals	0	1	0	0	0	0	0	0
160	2021	0	0	0	0	0	0	0	0	0	0	1	3.13138e+12	1	100	1	1	4.06472e+06	0.04	93.94	1	89.02	A	91.53	A-	77.3	A	4.56138e+09	10/30/1997	26	United Kingdom	0	0	0	0	1	11	3.67136e+06	131120	Apparel & Accessories Retailers	Consumer Cyclicals	0	1	0	0	0	0	0	0
161	2011	1	0	0	0	0	0	0	0	0	0	0	2.6664e+12	1	100	1	14	2.45389e+07	0.55	14.96	1	85.54	A-	79.7	A	85.22	A	0	7/23/1997	26	United Kingdom	0	0	0	0	1	0	1.62509e+07	1.62509e+06	Tobacco	Consumer Non-Cyclicals	0	0	1	0	0	0	0	0
161	2012	0	1	0	0	0	0	0	0	0	0	0	2.70634e+12	1	100	1	15	2.45029e+07	0.37	13.48	1	84.48	B+	74.12	A-	78.8	A	4.4854e+10	7/23/1997	26	United Kingdom	0	0	0	0	1	12	1.63905e+07	496681	Tobacco	Consumer Non-Cyclicals	0	0	1	0	0	0	0	0
161	2013	0	0	1	0	0	0	0	0	0	0	0	2.78632e+12	1	100	1	16	2.32037e+07	0.45	12.94	1	82.14	B-	52.44	B+	74.09	B-	4.03103e+10	7/23/1997	26	United Kingdom	0	0	0	0	1	11	1.51057e+07	467188	Tobacco	Consumer Non-Cyclicals	0	0	1	0	0	0	0	0
161	2014	0	0	0	1	0	0	0	0	0	0	0	3.06522e+12	1	100	1	17	1.85698e+07	0.49	12.06	1	82.31	A-	76.74	A-	81.39	A+	4.40012e+10	7/23/1997	26	United Kingdom	0	0	0	0	1	10	1.37063e+07	442139	Tobacco	Consumer Non-Cyclicals	0	0	1	0	0	0	0	0
161	2015	0	0	0	0	1	0	0	0	0	0	0	2.93486e+12	1	80	1	1	1.4063e+07	0.31	92.92	1	84.55	A-	78.08	A	83.76	B+	4.99228e+10	7/23/1997	26	United Kingdom	0	0	0	0	1	13	1.13491e+07	370078	Tobacco	Consumer Non-Cyclicals	0	0	1	0	0	0	0	0
161	2016	0	0	0	0	0	1	0	0	0	0	0	2.69966e+12	1	80	1	2	4.06713e+07	0.2	81.44	1	84.6	A-	79.64	A-	83.04	A-	197000000000	7/23/1997	26	United Kingdom	0	0	0	0	1	11	2.40515e+07	1.63496e+07	Tobacco	Consumer Non-Cyclicals	0	0	1	0	0	0	0	0
161	2017	0	0	0	0	0	0	1	0	0	0	0	2.6834e+12	1	80	1	3	3.24029e+07	0.01	74.5	1	85.63	A-	80.43	A-	82.2	A-	194000000000	7/23/1997	26	United Kingdom	0	0	0	0	1	13	1.95183e+07	1.23743e+07	Tobacco	Consumer Non-Cyclicals	0	0	1	0	0	0	0	0
161	2018	0	0	0	0	0	0	0	1	0	0	0	2.87815e+12	1	90.91	1	4	3.35455e+07	0.02	64.78	1	86.53	A+	91.98	A	89.09	A+	182000000000	7/23/1997	26	United Kingdom	0	0	0	0	1	10	2.10819e+07	1.19332e+07	Tobacco	Consumer Non-Cyclicals	0	0	1	0	0	0	0	0
161	2019	0	0	0	0	0	0	0	0	1	0	0	2.85706e+12	1	90.91	1	5	3.99251e+07	0.02	55.43	1	87.26	A	83.52	A	90.7	A	191000000000	7/23/1997	26	United Kingdom	0	0	0	0	1	11	2.57052e+07	1.35362e+07	Tobacco	Consumer Non-Cyclicals	0	0	1	0	0	0	0	0
161	2020	0	0	0	0	0	0	0	0	0	1	0	2.70461e+12	1	90.91	1	6	3.66637e+07	0.02	44.54	1	88.71	A+	91.78	A+	92.35	A	186000000000	7/23/1997	26	United Kingdom	0	0	0	0	1	12	2.48935e+07	1.08232e+07	Tobacco	Consumer Non-Cyclicals	0	0	1	0	0	0	0	0
161	2021	0	0	0	0	0	0	0	0	0	0	1	3.13138e+12	1	90	1	7	3.48394e+07	0.03	34.88	1	89.02	A+	95.27	A+	94.49	A+	186000000000	7/23/1997	26	United Kingdom	0	0	0	0	1	10	2.49199e+07	8.58888e+06	Tobacco	Consumer Non-Cyclicals	0	0	1	0	0	0	0	0
162	2011	1	0	0	0	0	0	0	0	0	0	0	2.6664e+12	1	100	1	1	5.80536e+06	0.24	86.68	1	85.54	A	88.91	B+	68.75	A	0	2007-11-04	16	United Kingdom	0	0	0	0	1	0	5.14566e+06	263880	Paper Packaging	Basic Material	1	0	0	0	0	0	0	0
162	2012	0	1	0	0	0	0	0	0	0	0	0	2.70634e+12	1	100	1	2	5.77288e+06	0.07	78.9	1	84.48	A	86.79	A-	81.03	A-	8.61248e+09	2007-11-04	16	United Kingdom	0	0	0	0	1	9	5.36053e+06	274899	Paper Packaging	Basic Material	1	0	0	0	0	0	0	0
162	2013	0	0	1	0	0	0	0	0	0	0	0	2.78632e+12	1	100	1	3	4.83881e+06	0.02	74.65	1	82.14	A+	95.43	A-	82.48	A+	7.19801e+09	2007-11-04	16	United Kingdom	0	0	0	0	1	9	4.35493e+06	241940	Paper Packaging	Basic Material	1	0	0	0	0	0	0	0
162	2014	0	0	0	1	0	0	0	0	0	0	0	3.06522e+12	1	100	1	4	4.6698e+06	0.05	59.09	1	82.31	A	85.74	A	86.64	A-	7.12947e+09	2007-11-04	16	United Kingdom	0	0	0	0	1	9	4.1268e+06	325800	Paper Packaging	Basic Material	1	0	0	0	0	0	0	0
162	2015	0	0	0	0	1	0	0	0	0	0	0	2.93486e+12	1	100	1	5	4.31034e+06	0.05	48.75	1	84.55	A	86.71	A	85.01	A	7.73324e+09	2007-11-04	16	United Kingdom	0	0	0	0	1	9	3.78469e+06	210261	Paper Packaging	Basic Material	1	0	0	0	0	0	0	0
162	2016	0	0	0	0	0	1	0	0	0	0	0	2.69966e+12	1	100	1	6	5.15829e+06	0.08	41.73	1	84.6	A	89.3	A	86.16	A	8.87928e+09	2007-11-04	16	United Kingdom	0	0	0	0	1	9	4.79841e+06	359881	Paper Packaging	Basic Material	1	0	0	0	0	0	0	0
162	2017	0	0	0	0	0	0	1	0	0	0	0	2.6834e+12	1	100	1	1	5.16102e+06	0	95.5	1	85.63	A+	94.32	A	88.3	A+	9.14373e+09	2007-11-04	16	United Kingdom	0	0	0	0	1	8	4.70227e+06	458758	Paper Packaging	Basic Material	1	0	0	0	0	0	0	0
162	2018	0	0	0	0	0	0	0	1	0	0	0	2.87815e+12	1	100	1	2	5.7171e+06	0	85.67	1	86.53	A+	92.2	A	91.13	A+	9.39225e+09	2007-11-04	16	United Kingdom	0	0	0	0	1	8	5.1566e+06	560500	Paper Packaging	Basic Material	1	0	0	0	0	0	0	0
162	2019	0	0	0	0	0	0	0	0	1	0	0	2.85706e+12	1	100	1	3	6.59502e+06	0	74.9	1	87.26	A+	91.77	A	89.16	A+	1.01876e+10	2007-11-04	16	United Kingdom	0	0	0	0	1	8	6.1065e+06	488520	Paper Packaging	Basic Material	1	0	0	0	0	0	0	0
162	2020	0	0	0	0	0	0	0	0	0	1	0	2.70461e+12	1	100	1	4	0	0	61.08	1	88.71	A	88.63	A	89.22	A+	1.02464e+10	2007-11-04	16	United Kingdom	0	0	0	0	1	8	0	0	Paper Packaging	Basic Material	1	0	0	0	0	0	0	0
162	2021	0	0	0	0	0	0	0	0	0	0	1	3.13138e+12	1	100	1	5	7.59846e+06	0	49.79	1	89.02	A-	81.68	A	87.45	A	1.14924e+10	2007-11-04	16	United Kingdom	0	0	0	0	1	9	6.42123e+06	1.17723e+06	Paper Packaging	Basic Material	1	0	0	0	0	0	0	0
163	2011	1	0	0	0	0	0	0	0	0	0	0	2.6664e+12	1	100	1	2	3.0419e+06	0.27	78.9	1	84.48	C+	46.58	B	63.75	C-	0	3/31/1995	28	United Kingdom	0	0	0	0	1	0	2.4015e+06	0	Passenger Transportation, Ground & Sea	Industrial	0	0	0	0	0	1	0	0
163	2012	0	1	0	0	0	0	0	0	0	0	0	2.70634e+12	1	100	1	3	3.19222e+06	0.4	74.65	1	82.14	B	60.43	B	63.56	C+	0	3/31/1995	28	United Kingdom	0	0	0	0	1	9	2.28016e+06	0	Passenger Transportation, Ground & Sea	Industrial	0	0	0	0	0	1	0	0
163	2013	0	0	1	0	0	0	0	0	0	0	0	2.78632e+12	1	83.33	1	4	4.16549e+06	0.67	59.09	1	82.31	C-	31.52	B-	56.6	D-	8.4627e+09	3/31/1995	28	United Kingdom	0	0	0	0	1	9	2.49929e+06	0	Passenger Transportation, Ground & Sea	Industrial	0	0	0	0	0	1	0	0
163	2014	0	0	0	1	0	0	0	0	0	0	0	3.06522e+12	1	83.33	1	1	2.51871e+06	0.06	92.92	1	84.55	C	36.62	B-	56.56	D	8.15113e+09	3/31/1995	28	United Kingdom	0	0	0	0	1	9	2.22239e+06	148159	Passenger Transportation, Ground & Sea	Industrial	0	0	0	0	0	1	0	0
163	2015	0	0	0	0	1	0	0	0	0	0	0	2.93486e+12	1	83.33	1	1	2.29727e+06	0	93.9	1	84.6	C	40.4	B-	55.68	D	7.84277e+09	3/31/1995	28	United Kingdom	0	0	0	0	1	9	2.01011e+06	287158	Passenger Transportation, Ground & Sea	Industrial	0	0	0	0	0	1	0	0
163	2016	0	0	0	0	0	1	0	0	0	0	0	2.69966e+12	1	80	1	2	2.509e+06	0	85.88	1	85.63	C	41.09	B-	55.24	D+	7.45241e+09	3/31/1995	28	United Kingdom	0	0	0	0	1	8	2.2581e+06	250900	Passenger Transportation, Ground & Sea	Industrial	0	0	0	0	0	1	0	0
163	2017	0	0	0	0	0	0	1	0	0	0	0	2.6834e+12	1	80	1	3	3.22346e+06	0	76.33	1	86.53	C+	48.4	B	62.81	C+	7.09278e+09	3/31/1995	28	United Kingdom	0	0	0	0	1	10	2.94316e+06	280300	Passenger Transportation, Ground & Sea	Industrial	0	0	0	0	0	1	0	0
163	2018	0	0	0	0	0	0	0	1	0	0	0	2.87815e+12	1	83.33	1	4	3.77899e+06	0	66.18	1	87.26	C+	45.34	B	64.95	C	7.49883e+09	3/31/1995	28	United Kingdom	0	0	0	0	1	10	3.38806e+06	390930	Passenger Transportation, Ground & Sea	Industrial	0	0	0	0	0	1	0	0
163	2019	0	0	0	0	0	0	0	0	1	0	0	2.85706e+12	1	83.33	1	5	5.0914e+06	0.03	53.23	1	88.71	B	66.36	B+	70.2	B	1.05209e+10	3/31/1995	28	United Kingdom	0	0	0	0	1	10	4.71886e+06	248361	Passenger Transportation, Ground & Sea	Industrial	0	0	0	0	0	1	0	0
163	2020	0	0	0	0	0	0	0	0	0	1	0	2.70461e+12	1	83.33	1	1	7.16925e+06	0.33	93.94	0	0	B	61.28	B	65.47	B-	1.15056e+10	3/31/1995	28	United Kingdom	0	0	0	0	1	10	4.96333e+06	413611	Passenger Transportation, Ground & Sea	Industrial	0	0	0	0	0	1	0	0
163	2021	0	0	0	0	0	0	0	0	0	0	1	3.13138e+12	1	100	1	2	6.19832e+06	0.15	83.82	1	88.96	B+	69.54	B	65.71	B	4.59799e+09	3/31/1995	28	United Kingdom	0	0	0	0	1	9	4.74765e+06	659396	Passenger Transportation, Ground & Sea	Industrial	0	0	0	0	0	1	0	0
164	2011	1	0	0	0	0	0	0	0	0	0	0	2.6664e+12	1	100	1	2	2.27513e+06	0.4	61.13	0	0	C+	45.74	C-	25.31	C+	0	11/13/1989	34	United Kingdom	0	0	0	0	1	0	1.62509e+06	0	Construction & Engineering	Basic Material	1	0	0	0	0	0	0	0
164	2012	0	1	0	0	0	0	0	0	0	0	0	2.70634e+12	1	100	1	1	3.97344e+06	0.4	95.39	0	0	C+	46.42	C-	28.95	C	1.71283e+09	11/13/1989	34	United Kingdom	0	0	0	0	1	10	2.15228e+06	0	Construction & Engineering	Basic Material	1	0	0	0	0	0	0	0
164	2013	0	0	1	0	0	0	0	0	0	0	0	2.78632e+12	1	100	0	1	2.49167e+06	0.85	96.5	1	82.14	B-	54.42	C-	31.98	B-	1.62207e+09	11/13/1989	34	United Kingdom	0	0	0	0	1	7	1.71302e+06	0	Construction & Engineering	Basic Material	1	0	0	0	0	0	0	0
164	2014	0	0	0	1	0	0	0	0	0	0	0	3.06522e+12	1	100	1	1	2.21069e+06	0.45	89.16	1	82.31	B+	73.09	C	39.41	B+	1.49503e+09	11/13/1989	34	United Kingdom	0	0	0	0	1	8	1.62118e+06	0	Construction & Engineering	Basic Material	1	0	0	0	0	0	0	0
164	2015	0	0	0	0	1	0	0	0	0	0	0	2.93486e+12	1	100	1	2	2.09711e+06	0.36	77.08	1	84.55	A	84.9	C	35.74	A	1.72931e+09	11/13/1989	34	United Kingdom	0	0	0	0	1	8	1.60367e+06	0	Construction & Engineering	Basic Material	1	0	0	0	0	0	0	0
164	2016	0	0	0	0	0	1	0	0	0	0	0	2.69966e+12	1	80	1	3	2.02681e+06	0.31	67.89	1	84.6	B-	50.45	C-	27.41	C	1.93414e+09	11/13/1989	34	United Kingdom	0	0	0	0	1	8	2.02681e+06	0	Construction & Engineering	Basic Material	1	0	0	0	0	0	0	0
164	2017	0	0	0	0	0	0	1	0	0	0	0	2.6834e+12	1	80	1	4	2.1687e+06	0	61.13	1	85.63	B	61.91	C-	30.27	B-	1.90511e+09	11/13/1989	34	United Kingdom	0	0	0	0	1	8	2.1687e+06	0	Construction & Engineering	Basic Material	1	0	0	0	0	0	0	0
164	2018	0	0	0	0	0	0	0	1	0	0	0	2.87815e+12	1	100	1	5	2.78441e+06	0	52.11	1	86.53	C+	47.22	D+	24.75	C-	1.82555e+09	11/13/1989	34	United Kingdom	0	0	0	0	1	11	2.65182e+06	132591	Construction & Engineering	Basic Material	1	0	0	0	0	0	0	0
164	2019	0	0	0	0	0	0	0	0	1	0	0	2.85706e+12	1	100	1	1	3.6917e+06	0	94.57	1	87.26	A	90.18	C	41.34	A+	1.71633e+09	11/13/1989	34	United Kingdom	0	0	0	0	1	9	3.55497e+06	136730	Construction & Engineering	Basic Material	1	0	0	0	0	0	0	0
164	2020	0	0	0	0	0	0	0	0	0	1	0	2.70461e+12	1	100	1	2	4.19401e+06	0	81.46	1	88.71	A-	79.68	C+	46.02	A-	1.89929e+09	11/13/1989	34	United Kingdom	0	0	0	0	1	7	0	0	Construction & Engineering	Basic Material	1	0	0	0	0	0	0	0
164	2021	0	0	0	0	0	0	0	0	0	0	1	3.13138e+12	0	100	0	1	0	0	93.94	1	89.02	B+	73.65	C+	46.92	B+	2.01284e+09	11/13/1989	34	United Kingdom	0	0	0	0	1	7	0	0	Construction & Engineering	Basic Material	1	0	0	0	0	0	0	0
165	2011	1	0	0	0	0	0	0	0	0	0	0	2.6664e+12	1	100	1	2	1400000	1.38	61.13	1	85.54	B	62.26	B-	57.53	B	0	7/31/2002	21	United Kingdom	0	0	0	0	1	0	800000	0	Oil & Gas Exploration and Production	Energy	0	0	0	1	0	0	0	0
165	2012	0	1	0	0	0	0	0	0	0	0	0	2.70634e+12	1	100	1	3	1500000	0.75	56.38	1	84.48	B-	52.46	B-	54.69	B-	5813900000	7/31/2002	21	United Kingdom	0	0	0	0	1	11	900000	0	Oil & Gas Exploration and Production	Energy	0	0	0	1	0	0	0	0
165	2013	0	0	1	0	0	0	0	0	0	0	0	2.78632e+12	1	100	1	4	1700000	0.67	53.5	1	82.14	B-	56.93	B-	57.56	B	6087600000	7/31/2002	21	United Kingdom	0	0	0	0	1	10	1000000	0	Oil & Gas Exploration and Production	Energy	0	0	0	1	0	0	0	0
165	2014	0	0	0	1	0	0	0	0	0	0	0	3.06522e+12	1	100	1	5	1500000	0.7	44.06	1	82.31	C+	43.48	C+	45.54	C	5305900000	7/31/2002	21	United Kingdom	0	0	0	0	1	12	1100000	0	Oil & Gas Exploration and Production	Energy	0	0	0	1	0	0	0	0
165	2015	0	0	0	0	1	0	0	0	0	0	0	2.93486e+12	1	100	1	6	2400000	0.36	37.22	1	84.55	B-	57.62	B-	55.04	B	6060200000	7/31/2002	21	United Kingdom	0	0	0	0	1	11	900000	0	Oil & Gas Exploration and Production	Energy	0	0	0	1	0	0	0	0
165	2016	0	0	0	0	0	1	0	0	0	0	0	2.69966e+12	1	100	1	7	1500000	1.67	31.98	1	84.6	B+	72.54	B-	57.85	A-	6136600000	7/31/2002	21	United Kingdom	0	0	0	0	1	9	900000	0	Oil & Gas Exploration and Production	Energy	0	0	0	1	0	0	0	0
165	2017	0	0	0	0	0	0	1	0	0	0	0	2.6834e+12	1	100	1	1	1300000	0.67	95.5	1	85.63	A	90.1	B-	56.88	A+	5614900000	7/31/2002	21	United Kingdom	0	0	0	0	1	9	1000000	0	Oil & Gas Exploration and Production	Energy	0	0	0	1	0	0	0	0
165	2018	0	0	0	0	0	0	0	1	0	0	0	2.87815e+12	1	100	1	2	2800000	0.3	85.67	1	86.53	A-	78.4	B-	54.55	A-	6092400000	7/31/2002	21	United Kingdom	0	0	0	0	1	9	1200000	0	Oil & Gas Exploration and Production	Energy	0	0	0	1	0	0	0	0
165	2019	0	0	0	0	0	0	0	0	1	0	0	2.85706e+12	1	100	1	3	1800000	1.33	74.9	1	87.26	B	64.89	B-	56.08	B	4660000000	7/31/2002	21	United Kingdom	0	0	0	0	1	9	1200000	0	Oil & Gas Exploration and Production	Energy	0	0	0	1	0	0	0	0
165	2020	0	0	0	0	0	0	0	0	0	1	0	2.70461e+12	1	100	1	4	3500000	0.5	61.08	1	88.71	B+	74.61	B	61.9	A-	14504600000	7/31/2002	21	United Kingdom	0	0	0	0	1	8	2800000	0	Oil & Gas Exploration and Production	Energy	0	0	0	1	0	0	0	0
165	2021	0	0	0	0	0	0	0	0	0	0	1	3.13138e+12	1	100	1	5	4200000	0.25	49.79	1	89.02	B+	66.81	B-	50.45	B	12565800000	7/31/2002	21	United Kingdom	0	0	0	0	1	11	3200000	0	Oil & Gas Exploration and Production	Energy	0	0	0	1	0	0	0	0
166	2011	1	0	0	0	0	0	0	0	0	0	0	2.6664e+12	1	100	1	10	5.33411e+06	0.67	27.01	0	0	C-	28.92	C+	46.73	C-	0	10/27/2005	18	United Kingdom	0	0	0	0	1	0	969838	0	Non-Alcoholic Beverages	Consumer Non-Cyclicals	0	0	1	0	0	0	0	0
166	2012	0	1	0	0	0	0	0	0	0	0	0	2.70634e+12	1	100	1	11	4.84082e+06	4.5	24.47	0	0	C	37.22	B-	57.94	C	1.72311e+09	10/27/2005	18	United Kingdom	0	0	0	0	1	7	968164	0	Non-Alcoholic Beverages	Consumer Non-Cyclicals	0	0	1	0	0	0	0	0
166	2013	0	0	1	0	0	0	0	0	0	0	0	2.78632e+12	1	100	1	12	3.24902e+06	4	23.25	0	0	C-	33.15	C+	49.51	C-	1.74006e+09	10/27/2005	18	United Kingdom	0	0	0	0	1	7	974706	0	Non-Alcoholic Beverages	Consumer Non-Cyclicals	0	0	1	0	0	0	0	0
166	2014	0	0	0	1	0	0	0	0	0	0	0	3.06522e+12	1	100	1	13	1.36629e+06	2.33	21.33	1	82.31	B-	53.17	B-	56.49	B-	1.96503e+09	10/27/2005	18	United Kingdom	0	0	0	0	1	8	910857	0	Non-Alcoholic Beverages	Consumer Non-Cyclicals	0	0	1	0	0	0	0	0
166	2015	0	0	0	0	1	0	0	0	0	0	0	2.93486e+12	1	100	1	14	1.038e+06	0.5	17.36	1	84.55	B	61.7	B+	71.53	B	2.04366e+09	10/27/2005	18	United Kingdom	0	0	0	0	1	8	778503	0	Non-Alcoholic Beverages	Consumer Non-Cyclicals	0	0	1	0	0	0	0	0
166	2016	0	0	0	0	0	1	0	0	0	0	0	2.69966e+12	1	100	1	15	1.20564e+06	0.33	15.04	1	84.6	B	66.53	B-	54.88	B	2.1624e+09	10/27/2005	18	United Kingdom	0	0	0	0	1	9	1.07168e+06	133960	Non-Alcoholic Beverages	Consumer Non-Cyclicals	0	0	1	0	0	0	0	0
166	2017	0	0	0	0	0	0	1	0	0	0	0	2.6834e+12	1	100	1	16	1.17252e+06	0.11	13.12	1	85.63	B-	57.09	B+	70.47	B-	2.2519e+09	10/27/2005	18	United Kingdom	0	0	0	0	1	7	1.04224e+06	130280	Non-Alcoholic Beverages	Consumer Non-Cyclicals	0	0	1	0	0	0	0	0
166	2018	0	0	0	0	0	0	0	1	0	0	0	2.87815e+12	1	80	1	17	1.72032e+06	0	8.78	1	86.53	C	40.41	B	64.5	C	2.24465e+09	10/27/2005	18	United Kingdom	0	0	0	0	1	8	1.35168e+06	368641	Non-Alcoholic Beverages	Consumer Non-Cyclicals	0	0	1	0	0	0	0	0
166	2019	0	0	0	0	0	0	0	0	1	0	0	2.85706e+12	1	80	1	18	1.93741e+06	0	6.3	1	87.26	C	38.97	B+	68.61	C-	2.27931e+09	10/27/2005	18	United Kingdom	0	0	0	0	1	8	1.67909e+06	258321	Non-Alcoholic Beverages	Consumer Non-Cyclicals	0	0	1	0	0	0	0	0
166	2020	0	0	0	0	0	0	0	0	0	1	0	2.70461e+12	1	80	1	19	1.88608e+06	0	3.46	1	88.71	B-	57.13	B+	73.58	B	2326275534	10/27/2005	18	United Kingdom	0	0	0	0	1	8	1.61664e+06	269440	Non-Alcoholic Beverages	Consumer Non-Cyclicals	0	0	1	0	0	0	0	0
166	2021	0	0	0	0	0	0	0	0	0	0	1	3.13138e+12	1	80	1	20	1.4508e+06	0	2.28	1	89.02	B	61.23	A-	77.5	B	2.37267e+09	10/27/2005	18	United Kingdom	0	0	0	0	1	8	1.2276e+06	223199	Non-Alcoholic Beverages	Consumer Non-Cyclicals	0	0	1	0	0	0	0	0
167	2011	1	0	0	0	0	0	0	0	0	0	0	2.6664e+12	1	100	1	19	1251000	0.27	3.28	1	85.54	B-	53.75	B-	50.14	B	0	2002-07-01	21	United Kingdom	0	0	0	0	1	0	984000	0	Oil & Gas Exploration and Production	Energy	0	0	0	1	0	0	0	0
167	2012	0	1	0	0	0	0	0	0	0	0	0	2.70634e+12	1	100	1	20	945000	0.53	3.01	1	84.48	B+	73.18	B-	52.94	A	0	2002-07-01	21	United Kingdom	0	0	0	0	1	9	619000	0	Oil & Gas Exploration and Production	Energy	0	0	0	1	0	0	0	0
167	2013	0	0	1	0	0	0	0	0	0	0	0	2.78632e+12	1	100	1	1	808000	0.11	96.5	1	82.14	B+	71.64	C+	48.3	B	3606100000	2002-07-01	21	United Kingdom	0	0	0	0	1	10	729000	0	Oil & Gas Exploration and Production	Energy	0	0	0	1	0	0	0	0
167	2014	0	0	0	1	0	0	0	0	0	0	0	3.06522e+12	1	100	1	2	0	0.03	75.7	1	82.31	B	63.24	C+	43.58	B	3017400000	2002-07-01	21	United Kingdom	0	0	0	0	1	7	596000	177000	Oil & Gas Exploration and Production	Energy	0	0	0	1	0	0	0	0
167	2015	0	0	0	0	1	0	0	0	0	0	0	2.93486e+12	1	100	1	3	888000	0.04	65.28	1	84.55	B+	67.99	C+	48.17	B+	2308200000	2002-07-01	21	United Kingdom	0	0	0	0	1	9	611000	242000	Oil & Gas Exploration and Production	Energy	0	0	0	1	0	0	0	0
167	2016	0	0	0	0	0	1	0	0	0	0	0	2.69966e+12	1	100	1	4	708000	0.05	57.59	1	84.6	B	65.11	C+	43.56	B+	2458000000	2002-07-01	21	United Kingdom	0	0	0	0	1	9	487000	185000	Oil & Gas Exploration and Production	Energy	0	0	0	1	0	0	0	0
167	2017	0	0	0	0	0	0	1	0	0	0	0	2.6834e+12	1	100	1	5	826000	0.15	51.13	1	85.63	A-	82.6	B+	69.6	A	3255500000	2002-07-01	21	United Kingdom	0	0	0	0	1	10	498000	223000	Oil & Gas Exploration and Production	Energy	0	0	0	1	0	0	0	0
167	2018	0	0	0	0	0	0	0	1	0	0	0	2.87815e+12	1	100	1	6	749000	0.01	42.33	1	86.53	A	90.36	A-	75.4	A+	2001500000	2002-07-01	21	United Kingdom	0	0	0	0	1	9	547000	194000	Oil & Gas Exploration and Production	Energy	0	0	0	1	0	0	0	0
167	2019	0	0	0	0	0	0	0	0	1	0	0	2.85706e+12	1	100	1	7	1226000	0	34.69	1	87.26	A+	92.27	B+	72.96	A+	2089000000	2002-07-01	21	United Kingdom	0	0	0	0	1	9	823000	397000	Oil & Gas Exploration and Production	Energy	0	0	0	1	0	0	0	0
167	2020	0	0	0	0	0	0	0	0	0	1	0	2.70461e+12	1	100	1	8	1572000	0	27.38	1	88.71	B+	70.74	B	62	B+	1635300000	2002-07-01	21	United Kingdom	0	0	0	0	1	9	875000	691000	Oil & Gas Exploration and Production	Energy	0	0	0	1	0	0	0	0
167	2021	0	0	0	0	0	0	0	0	0	0	1	3.13138e+12	1	100	1	9	1261000	0	20.68	1	89.02	A-	79.01	B+	71.27	A-	2246400000	2002-07-01	21	United Kingdom	0	0	0	0	1	8	944000	317000	Oil & Gas Exploration and Production	Energy	0	0	0	1	0	0	0	0
168	2011	1	0	0	0	0	0	0	0	0	0	0	2.6664e+12	1	100	1	2	1.84237e+07	0.35	61.13	1	85.54	B+	74.03	B	65.4	A	0	12/31/1979	44	United Kingdom	0	0	0	0	1	0	1.45738e+07	518404	Aerospace & Defense	Industrial	0	0	0	0	0	1	0	0
168	2012	0	1	0	0	0	0	0	0	0	0	0	2.70634e+12	1	100	1	3	1.76802e+07	0.22	56.38	1	84.48	B+	72.08	B	58.48	A-	3.27689e+10	12/31/1979	44	United Kingdom	0	0	0	0	1	11	1.51173e+07	490058	Aerospace & Defense	Industrial	0	0	0	0	0	1	0	0
168	2013	0	0	1	0	0	0	0	0	0	0	0	2.78632e+12	1	100	1	4	1.62566e+07	0.13	53.5	1	82.14	B+	72.09	B	59.96	A-	3.0497e+10	12/31/1979	44	United Kingdom	0	0	0	0	1	12	1.33102e+07	417354	Aerospace & Defense	Industrial	0	0	0	0	0	1	0	0
168	2014	0	0	0	1	0	0	0	0	0	0	0	3.06522e+12	1	100	1	1	1.7096e+07	0.18	89.16	1	82.31	B	60	B-	52.57	B-	2.87809e+10	12/31/1979	44	United Kingdom	0	0	0	0	1	11	1.28264e+07	2.67052e+06	Aerospace & Defense	Industrial	0	0	0	0	0	1	0	0
[truncated: 645 more rows]
[truncated: 7 more columns]
