# Supplementary material for: Corporate governance, financial performance, and economic policy uncertainty. Evidence from emerging Asian economies
Source: PLoS One. 2024 Dec 5;19(12):e0312292. doi: 10.1371/journal.pone.0312292 (PMC11620350; doi:10.1371/journal.pone.0312292)
Supplement: S2 Data — (XLSX) [file pone.0312292.s002.xlsx]

## Sheet: China EPU Index
year	month	China News-Based EPU
1995	1	192.912
1995	2	193.988
1995	3	88.227
1995	4	131.035
1995	5	177.097
1995	6	79.0962
1995	7	61.7327
1995	8	52.9831
1995	9	76.8201
1995	10	153.871
1995	11	100.062
1995	12	143.117
1996	1	128.429
1996	2	111.158
1996	3	69.4407
1996	4	63.3574
1996	5	84.1734
1996	6	36.8388
1996	7	47.6848
1996	8	55.9535
1996	9	51.041
1996	10	53.6198
1996	11	85.2999
1996	12	69.1852
1997	1	88.3237
1997	2	115.349
1997	3	59.4106
1997	4	123.271
1997	5	20.5798
1997	6	62.7239
1997	7	42.5903
1997	8	27.1261
1997	9	70.8627
1997	10	83.1577
1997	11	69.0558
1997	12	20.7225
1998	1	77.7058
1998	2	98.6848
1998	3	64.9212
1998	4	19.4398
1998	5	41.8042
1998	6	68.2986
1998	7	100.436
1998	8	38.2254
1998	9	74.3297
1998	10	128.119
1998	11	51.1158
1998	12	69.6688
1999	1	123.67
1999	2	98.3241
1999	3	82.2781
1999	4	16.566
1999	5	116.039
1999	6	101.523
1999	7	66.9092
1999	8	39.8008
1999	9	102.303
1999	10	78.2762
1999	11	62.017
1999	12	36.9938
2000	1	44.0044
2000	2	9.06671
2000	3	44.3991
2000	4	35.4414
2000	5	71.1358
2000	6	36.857
2000	7	18.6074
2000	8	27.1409
2000	9	58.01
2000	10	70.6066
2000	11	140.368
2000	12	112.612
2001	1	97.3254
2001	2	65.1502
2001	3	114.628
2001	4	107.184
2001	5	95.7612
2001	6	54.4796
2001	7	118.175
2001	8	131.479
2001	9	202.878
2001	10	297.235
2001	11	128.784
2001	12	136.847
2002	1	159.894
2002	2	163.701
2002	3	140.205
2002	4	117.485
2002	5	33.7606
2002	6	116.778
2002	7	88.0683
2002	8	140.531
2002	9	188.889
2002	10	147.995
2002	11	109.759
2002	12	85.2097
2003	1	141.766
2003	2	88.5965
2003	3	184.786
2003	4	124.31
2003	5	102.036
2003	6	87.32
2003	7	92.3722
2003	8	89.3342
2003	9	127.821
2003	10	106.514
2003	11	37.1593
2003	12	97.1357
2004	1	101.158
2004	2	46.9038
2004	3	85.353
2004	4	43.1658
2004	5	137.987
2004	6	59.1211
2004	7	50.487
2004	8	88.04
2004	9	92.031
2004	10	107.501
2004	11	93.9905
2004	12	96.8782
2005	1	75.7304
2005	2	32.5974
2005	3	99.0013
2005	4	50.3679
2005	5	105.35
2005	6	42.9723
2005	7	35.5552
2005	8	92.9991
2005	9	68.2611
2005	10	32.7295
2005	11	86.758
2005	12	57.2202
2006	1	83.6084
2006	2	64.7151
2006	3	84.2251
2006	4	133.505
2006	5	66.0227
2006	6	110.924
2006	7	42.7071
2006	8	36.3595
2006	9	71.5187
2006	10	74.1251
2006	11	43.8959
2006	12	67.6784
2007	1	80.1708
2007	2	64.6591
2007	3	70.0743
2007	4	68.3313
2007	5	47.7915
2007	6	77.0895
2007	7	136.721
2007	8	56.7362
2007	9	90.5712
2007	10	92.5426
2007	11	108.428
2007	12	93.8269
2008	1	142.805
2008	2	157.754
2008	3	174.012
2008	4	145.514
2008	5	100.684
2008	6	157.012
2008	7	152.118
2008	8	205.628
2008	9	298.387
2008	10	187.568
2008	11	194.237
2008	12	232.766
2009	1	223.547
2009	2	170.978
2009	3	184.496
2009	4	152.913
2009	5	91.1647
2009	6	131.529
2009	7	103.932
2009	8	92.4311
2009	9	160.952
2009	10	75.7963
2009	11	68.8903
2009	12	74.8582
2010	1	95.7821
2010	2	103.444
2010	3	90.3957
2010	4	46.7454
2010	5	156.549
2010	6	130.014
2010	7	70.8157
2010	8	104.103
2010	9	121.597
2010	10	74.116
2010	11	82.4231
2010	12	110.673
2011	1	172.68
2011	2	46.0826
2011	3	131.248
2011	4	153.011
2011	5	26.1441
2011	6	39.59
2011	7	207.397
2011	8	186.731
2011	9	158.056
2011	10	238.71
2011	11	363.523
2011	12	324.463
2012	1	298.703
2012	2	236.09
2012	3	242.728
2012	4	155.829
2012	5	216.252
2012	6	304.553
2012	7	301.523
2012	8	215.318
2012	9	161.979
2012	10	300.702
2012	11	306.336
2012	12	192.768
2013	1	208.555
2013	2	162.256
2013	3	83.7691
2013	4	147.953
2013	5	82.9589
2013	6	40.4032
2013	7	115.467
2013	8	139.76
2013	9	69.7908
2013	10	97.5978
2013	11	81.0254
2013	12	137.232
2014	1	103.444
2014	2	66.5295
2014	3	134.943
2014	4	84.2683
2014	5	80.7628
2014	6	102.232
2014	7	127.48
2014	8	151.002
2014	9	185.762
2014	10	240.495
2014	11	112.739
2014	12	93.961
2015	1	232.215
2015	2	117.684
2015	3	82.0933
2015	4	105.318
2015	5	127.553
2015	6	123.343
2015	7	268.709
2015	8	224.059
2015	9	393.234
2015	10	244.868
2015	11	104.749
2015	12	151.614
2016	1	261.942
2016	2	269.019
2016	3	323.156
2016	4	286.177
2016	5	260.257
2016	6	357.209
2016	7	558.222
2016	8	288.78
2016	9	388.75
2016	10	261.899
2016	11	475.671
2016	12	646.911
2017	1	694.849
2017	2	464.523
2017	3	533.304
2017	4	322.344
2017	5	451.978
2017	6	328.554
2017	7	162.693
2017	8	265.258
2017	9	314.001
2017	10	291.584
2017	11	268.044
2017	12	269.355
2018	1	122.937
2018	2	211.78
2018	3	245.552
2018	4	291.307
2018	5	374.104
2018	6	465.417
2018	7	561.026
2018	8	502.754
2018	9	516.487
2018	10	621.426
2018	11	677.538
2018	12	935.31
2019	1	654.963
2019	2	720.158
2019	3	753.108
2019	4	502.55
2019	5	759.069
2019	6	959.852
2019	7	721.647
2019	8	904.938
2019	9	933.884
2019	10	970.83
2019	11	726.591
2019	12	894.896
2020	1	755.264
2020	2	646.368
2020	3	734.642
2020	4	819.176
2020	5	934.717
2020	6	843.615
2020	7	893.409
2020	8	821.083
2020	9	563.816
2020	10	631.753
2020	11	723.909
2020	12	606.517
2021	1	665.308
2021	2	565.4
2021	3	493.899
2021	4	488.227
2021	5	492.676
2021	6	413.072
2021	7	505.58
2021	8	592.8
2021	9	356.063
2021	10	452.149
2021	11	491.75
2021	12	589.811
2022	1	582.581
2022	2	406.178
2022	3	863.937
2022	4	843.919
2022	5	735.833
2022	6	763.401
2022	7	778.84
2022	8	602.494
2022	9	689.295
2022	10	743.398
2022	11	892.684
2022	12	700.524
2023	1	728.045
2023	2	573.708
2023	3	756.757
2023	4	354.666
2023	5	522.09
2023	6	523.117
2023	7	704.566
2023	8	709.882
2023	9	819.746
2023	10	603.74
2023	11	743.398
Source: 'Economic Policy Uncertainty in China' by Scott Baker, Nicholas Bloom, Steven J. Davis and Sophie Wang (2013) at www.PolicyUncertainty.com. These data can be used freely with attribution to the authors, the paper, and the website.

## Sheet: Pakistan EPU Index
Citation: M. A. Choudhary, F. Pasha and M. Waheed (2020), Measuring Economic Policy Uncertainty in Pakistan, MPRA Working Paper No. 100013.
Month	EPU Index - 2	EPU Index - 4
2010-08-01	119.684
2010-09-01	80.4313
2010-10-01	89.0771
2010-11-01	76.1395
2010-12-01	102.708
2011-01-01	97.8249
2011-02-01	106.115
2011-03-01	84.5096
2011-04-01	134.655
2011-05-01	86.5941
2011-06-01	110.916
2011-07-01	61.6808
2011-08-01	87.2142
2011-09-01	96.7309
2011-10-01	92.7613
2011-11-01	75.7959
2011-12-01	105.56
2012-01-01	74.3796
2012-02-01	98.5501
2012-03-01	69.8899
2012-04-01	84.2917
2012-05-01	94.4923
2012-06-01	100.503
2012-07-01	85.4679
2012-08-01	62.7922
2012-09-01	34.0209
2012-10-01	51.1437
2012-11-01	58.61
2012-12-01	55.643
2013-01-01	58.9941
2013-02-01	78.918
2013-03-01	42.5015
2013-04-01	59.725
2013-05-01	66.8091
2013-06-01	55.9202
2013-07-01	43.0301
2013-08-01	50.6208
2013-09-01	67.2632
2013-10-01	70.789
2013-11-01	72.4181
2013-12-01	93.7538
2014-01-01	83.4543
2014-02-01	39.1443
2014-03-01	72.0761
2014-04-01	48.1224
2014-05-01	62.3472
2014-06-01	67.3875
2014-07-01	46.3244
2014-08-01	154.858
2014-09-01	159.577
2014-10-01	101.728
2014-11-01	77.7855
2014-12-01	78.1356
2015-01-01	36.9596	32.017
2015-02-01	74.2391	53.7325
2015-03-01	61.709	50.5706
2015-04-01	51.8512	39.4017
2015-05-01	61.0234	48.9776
2015-06-01	54.8989	52.8625
2015-07-01	42.5874	48.7415
2015-08-01	46.3453	46.1433
2015-09-01	44.9969	43.9222
2015-10-01	50.3656	44.6039
2015-11-01	43.0162	47.8273
2015-12-01	57.5477	51.1132
2016-01-01	28.064	37.6099
2016-02-01	51.3629	46.4602
2016-03-01	42.4244	41.8903
2016-04-01	51.5046	34.9799
2016-05-01	48.5411	50.4227
2016-06-01	59.1112	63.8858
2016-07-01	77.9167	76.3832
2016-08-01	50.1997	31.8974
2016-09-01	42.1498	48.5489
2016-10-01	73.4159	67.347
2016-11-01	84.4246	65.8714
2016-12-01	53.373	45.2103
2017-01-01	68.3071	55.2882
2017-02-01	57.662	39.6824
2017-03-01	65.9856	44.3996
2017-04-01	65.517	55.0507
2017-05-01	87.1128	74.9078
2017-06-01	39.195	48.0613
2017-07-01	112.639	104.746
2017-08-01	98.3592	85.3681
2017-09-01	69.2449	70.3178
2017-10-01	168.208	126.663
2017-11-01	91.786	78.9168
2017-12-01	82.3247	82.5563
2018-01-01	73.5867	78.6247
2018-02-01	61.1913	44.5963
2018-03-01	86.805	84.4857
2018-04-01	113.729	83.7189
2018-05-01	63.2422	79.5389
2018-06-01	76.9004	78.7981
2018-07-01	75.2434	78.5165
2018-08-01	57.5327	56.9881
2018-09-01	92.5951	77.8085
2018-10-01	80.1761	92.9497
2018-11-01	113.324	97.6898
2018-12-01	88.9884	93.1032
2019-01-01	134.029	116.815
2019-02-01	100.763	91.175
2019-03-01	75.8026	64.676
2019-04-01	95.3283	106.712
2019-05-01	119.04	109.203
2019-06-01	136.18	115.403
2019-07-01	154.935	132.087
2019-08-01	91.5445	84.932
2019-09-01	108.265	85.6364
2019-10-01	90.354	92.1696
2019-11-01	84.7693	72.5083
2019-12-01	91.1581	72.856
2020-01-01	99.2129	77.0234
2020-02-01	96.8004	71.7401
2020-03-01	138.854	123.993
2020-04-01	212.674	166.27
2020-05-01	168.485	128.835
2020-06-01	116.472	145.01
2020-07-01	99.8411	96.8782
Aug-20	126.001	109.224
2020-09-01	123.651	95.034
2020-10-01	141.643	118.128
Nov-20	112.18	95.5016
Dec-20	93.1021	100.957
2021-01-01	99.7951	87.8818
2021-02-01	48.3626	52.399
2021-03-01	106.755	96.9153
2021-04-01	122.973	99.2476
2021-05-01	72.5098	78.3619
2021-06-01	98.7036	84.3099
2021-07-01	55.1663	59.9553
2021-08-01	129.494	111.207
2021-09-01	100.289	123.895
2021-10-01	137.69	121.254
2021-11-01	89.4229	102.574
2021-12-01	125.246	106.602
2022-01-01	111.345	92.6661
2022-02-01	85.079	80.6395
2022-03-01	191.408	164.148
2022-04-01	239.333	256.386
2022-05-01	327.596	304.302
2022-06-01	207.215	182.787
2022-07-01	294.87	262.29
2022-08-01	209.483	173.126
2022-09-01	147.367	131.588
2022-10-01	158.256	131.168
2022-11-01	175.392	156.751
2022-12-01	235.003	214.012
2023-01-01	208.214	214.818
2023-02-01	184.627	163.311
2023-03-01	142.905	149.545
2023-04-01	227.447	193.606
2023-05-01	242.922	205.193
2023-06-01	189.714	195.113
2023-07-01	199.398	180.099
2023-08-01	171.269	176.859
2023-09-01	165.015	166.551
2023-10-01	167.809	139.364
2023-11-01	118.836	109.859
2023-12-01	156.674	134.899
2024-01-01	137.779	140.352

## Sheet: Malaysia EPU Index
Year	Month	GEPU_current	GEPU_ppp
1997	1	74.7559	76.551
1997	2	77.8568	80.0172
1997	3	67.0323	65.3248
1997	4	72.9235	74.7499
1997	5	71.8132	73.5189
1997	6	78.2026	79.7797
1997	7	64.2105	61.8793
1997	8	63.1761	58.8304
1997	9	67.6458	65.14
1997	10	82.6345	78.4087
1997	11	95.3523	89.3226
1997	12	105.447	94.7523
1998	1	96.834	92.327
1998	2	84.0644	80.5923
1998	3	85.8833	81.5257
1998	4	78.2269	71.8296
1998	5	85.1462	79.4038
1998	6	83.9492	80.1339
1998	7	101.258	96.3288
1998	8	113.774	106.001
1998	9	141.615	137.737
1998	10	119.172	113.299
1998	11	96.5267	89.3227
1998	12	90.8994	87.523
1999	1	96.2476	95.2172
1999	2	79.7328	77.8647
1999	3	63.9643	61.5699
1999	4	63.1414	58.4218
1999	5	70.4685	72.0629
1999	6	71.4821	70.9711
1999	7	72.0445	70.5357
1999	8	62.2387	61.1555
1999	9	67.3186	65.3014
1999	10	65.7003	66.8339
1999	11	68.1167	65.0885
1999	12	60.2714	56.4663
2000	1	63.3697	61.8486
2000	2	58.6923	54.1049
2000	3	60.8325	57.8145
2000	4	64.2339	60.7678
2000	5	86.5462	83.0321
2000	6	87.9952	82.2242
2000	7	65.4612	58.7975
2000	8	53.8263	51.1845
2000	9	60.7677	61.4771
2000	10	68.9006	67.8046
2000	11	108.675	103.445
2000	12	102.013	97.4315
2001	1	99.7636	94.4807
2001	2	100.025	93.694
2001	3	112.917	105.592
2001	4	109.267	100.798
2001	5	84.7126	80.0292
2001	6	73.7241	69.4478
2001	7	99.7497	94.456
2001	8	85.0649	84.1239
2001	9	179.523	167.937
2001	10	171.03	166.096
2001	11	125.448	120.022
2001	12	107.771	103.933
2002	1	106.373	104.54
2002	2	89.6783	88.2181
2002	3	78.8431	79.0992
2002	4	83.3941	82.5483
2002	5	78.871	75.0462
2002	6	94.0879	93.4451
2002	7	100.033	94.2566
2002	8	106.703	103.845
2002	9	122.491	120.833
2002	10	117.104	117.581
2002	11	122.118	116.267
2002	12	118.575	113.562
2003	1	127.292	116.996
2003	2	135.814	125.163
2003	3	169.274	158.899
2003	4	135.224	128.187
2003	5	106.114	101.12
2003	6	88.8183	82.3892
2003	7	79.5105	79.9728
2003	8	69.0085	70.6173
2003	9	81.2568	78.7715
2003	10	76.4214	78.5209
2003	11	73.1339	73.7141
2003	12	70.4785	70.4582
2004	1	72.5518	77.3312
2004	2	71.3706	76.8484
2004	3	78.1065	75.446
2004	4	76.4225	76.7162
2004	5	91.3096	99.2458
2004	6	76.8126	76.5559
2004	7	74.0253	70.3786
2004	8	69.1307	68.7345
2004	9	78.8908	76.0849
2004	10	89.181	89.335
2004	11	84.4607	81.3336
2004	12	64.9672	66.4972
2005	1	57.8174	63.9093
2005	2	54.3344	56.0968
2005	3	54.0778	58.2422
2005	4	68.7319	71.3837
2005	5	69.3622	68.1541
2005	6	70.0048	69.5159
2005	7	61.4169	60.8304
2005	8	61.4651	62.7147
2005	9	92.8755	89.2966
2005	10	64.6659	65.2434
2005	11	67.3581	66.1213
2005	12	60.6223	63.7051
2006	1	68.7161	73.0784
2006	2	58.1856	58.4872
2006	3	58.3394	60.9278
2006	4	72.9128	76.3624
2006	5	63.1238	63.189
2006	6	73.4993	74.8787
2006	7	68.0482	67.9206
2006	8	57.357	59.2749
2006	9	59.2695	59.1099
2006	10	60.0397	64.0128
2006	11	57.2156	60.7138
2006	12	56.8726	59.3454
2007	1	65.5461	67.4394
2007	2	54.6734	57.8364
2007	3	64.0007	65.3723
2007	4	60.5507	64.5963
2007	5	56.7192	56.2434
2007	6	56.9333	57.6933
2007	7	49.2246	55.1246
2007	8	77.5535	74.7133
2007	9	99.9234	93.9416
2007	10	79.9082	79.2524
2007	11	84.6176	81.5333
2007	12	95.5354	96.3422
2008	1	135.166	133.48
2008	2	102.189	103.025
2008	3	118.285	125.918
2008	4	92.074	98.5867
2008	5	78.1646	80.9193
2008	6	88.7088	95.2279
2008	7	94.6212	104.021
2008	8	90.2537	98.5411
2008	9	167.813	169.339
2008	10	206.039	204.877
2008	11	143.461	145.51
2008	12	145.881	150.802
2009	1	146.296	146.851
2009	2	147.83	144.641
2009	3	132.317	136.031
2009	4	103.603	106.538
2009	5	103.644	100.424
2009	6	109.904	116.796
2009	7	101.277	108.014
2009	8	98.2501	100.173
2009	9	99.4135	106.773
2009	10	86.3516	87.6795
2009	11	99.4538	98.1855
2009	12	98.4076	97.6961
2010	1	113.051	111.842
2010	2	111.373	114.354
2010	3	107.56	108.579
2010	4	103.823	99.7011
2010	5	146.92	141.811
2010	6	134.129	133.743
2010	7	141.941	134.719
2010	8	121.078	117.435
2010	9	132.674	126.424
2010	10	122.854	115.895
2010	11	127.565	121.632
2010	12	130.469	131.672
2011	1	110.546	116.969
2011	2	94.0079	93.2028
2011	3	127.258	125.922
2011	4	115.912	117.992
2011	5	89.1625	86.027
2011	6	117.638	112.64
2011	7	156.782	155.573
2011	8	215.05	212.061
2011	9	190.534	187.91
2011	10	166.433	171.825
2011	11	198.13	204.81
2011	12	182.809	192.651
2012	1	162.003	168.687
2012	2	142.629	149.416
2012	3	134.705	149.063
2012	4	127.536	131.792
2012	5	160.455	165.838
2012	6	189.451	196.484
2012	7	160.238	163.4
2012	8	123.101	127.336
2012	9	152.082	152.84
2012	10	159.558	163.153
2012	11	173.74	171.559
2012	12	168.516	166.321
2013	1	167.897	165.64
2013	2	125.575	126.087
2013	3	141.543	139.058
2013	4	133.635	135.243
2013	5	106.294	105.272
2013	6	119.525	117.839
2013	7	108.353	107.882
2013	8	118.578	125.268
2013	9	132.727	132.22
2013	10	158.699	152.186
2013	11	96.3715	96.5494
2013	12	119.348	121.798
2014	1	111.055	113.144
2014	2	98.2186	96.0412
2014	3	113.574	111.753
2014	4	101.701	105.502
2014	5	104.19	106.51
2014	6	86.6852	89.36
2014	7	93.1809	97.2514
2014	8	99.6532	107.868
2014	9	123.58	129.758
2014	10	119.287	122.68
2014	11	114.071	120.192
2014	12	111.571	113.928
2015	1	136.213	142.664
2015	2	113.07	118.946
2015	3	103.934	106.749
2015	4	102.129	100.952
2015	5	106.391	103.217
2015	6	117.345	115.423
2015	7	128.477	127.993
2015	8	131.12	130.197
2015	9	174.366	178.073
2015	10	125.2	125.877
2015	11	101.83	100.656
2015	12	113.081	116.687
2016	1	149.581	146.457
2016	2	155.873	155.396
2016	3	166.259	169.469
2016	4	144.627	147.899
2016	5	132.825	130.774
2016	6	243.329	235.726
2016	7	236.2	227.782
2016	8	143.855	146.641
2016	9	149.06	154.236
2016	10	134.179	131.386
2016	11	251.413	241.873
2016	12	222.471	231.663
2017	1	265.897	275.34
2017	2	202.19	208.135
2017	3	235.473	245.877
2017	4	181.309	181.704
2017	5	165.98	167.478
2017	6	169.66	170.799
2017	7	149.145	150.263
2017	8	141.134	141.283
2017	9	157.443	160.956
2017	10	150.636	156.063
2017	11	155.871	160.773
2017	12	149.561	155.08
2018	1	151.667	146.597
2018	2	124.844	127.267
2018	3	168.497	163.031
2018	4	157.717	162.18
2018	5	175.905	175.527
2018	6	178.346	177.644
2018	7	223.667	228.833
2018	8	180.054	188.582
2018	9	196.004	205.776
2018	10	221.8	231.923
2018	11	247.333	260.587
2018	12	270.923	274.789
2019	1	263.38	263.675
2019	2	205.703	213.695
2019	3	250.981	260.07
2019	4	191.596	202.329
2019	5	241.465	255.758
2019	6	316.529	337.797
2019	7	262.037	271.161
2019	8	317.817	321.03
2019	9	273.877	290.453
2019	10	258.473	273.564
2019	11	253.504	267.442
2019	12	266.208	282.035
2020	1	228.057	239.166
2020	2	230.587	235.811
2020	3	357.069	355.062
2020	4	359.012	367.557
2020	5	431.565	437.073
2020	6	328.663	342.285
2020	7	352.116	350.285
2020	8	301.683	313.421
2020	9	290.015	299.059
2020	10	307.804	310.73
2020	11	368.467	378.987
2020	12	295.73	301.554
2021	1	280.696	288.276
2021	2	215.426	220.677
2021	3	215.326	221.035
2021	4	199.398	207.959
2021	5	190.293	196.003
2021	6	178.8	187.231
2021	7	205.529	206.022
2021	8	216.494	222.939
2021	9	205.377	208.546
2021	10	195.269	200.643
2021	11	228.083	228.905
2021	12	266.231	270.629
2022	1	232.137	240.601
2022	2	191.941	202.148
2022	3	330.134	338.244
2022	4	302.961	322.712
2022	5	291.274	302.834
2022	6	275.224	291.812
2022	7	317.212	327.948
2022	8	257.187	262.615
2022	9	281.919	288.404
2022	10	301.306	306.876
2022	11	332.508	345.603
2022	12	263.643	278.658
2023	1	247.484	262.481
2023	2	243.532	260.704
2023	3	310.73	328.517
2023	4	231.685	249.921
2023	5	228.317	230.935
2023	6	229.687	243.801
2023	7	226.31	241.828
2023	8	211.126	229.045
2023	9	243.886	262.236
2023	10	226.106	240.448
2023	11	246.877	265.395
2023	12	255.884	285.5
2024	1	229.246	244.569
2024	2	198.089	211.853
Citation: Davis, Steven J., 2016. “An Index of Global Economic Policy Uncertainty,” Macroeconomic Review, October.
